# Supplementary material for: Web portal for analytical validation of MRM-MS assay abided with integrative multinational guidelines
Source: Sci Rep. 2020 Jul 2;10:10848. doi: 10.1038/s41598-020-67731-x (PMC7331696; doi:10.1038/s41598-020-67731-x)
Supplement: Supplementary file 2 — Supplementary file2 (ZIP 100 kb) [file 41598_2020_67731_MOESM2_ESM.zip]

Archive with 11 entries (11 files):
- csv_file/Data_carryover.csv
- csv_file/Data_dilution_integrity.csv
- csv_file/Data_forward_calibration_curves.csv
- csv_file/Data_matrix_effect.csv
- csv_file/Data_precision & accuracy.csv
- csv_file/Data_quality control.csv
- csv_file/Data_recovery.csv
- csv_file/Data_reverse_calibration_curves.csv
- csv_file/Data_sensitivity.csv
- csv_file/Data_specificity.csv
- csv_file/Data_stability.csv
