# Supplementary material for: Web portal for analytical validation of MRM-MS assay abided with integrative multinational guidelines
Source: Sci Rep. 2020 Jul 2;10:10848. doi: 10.1038/s41598-020-67731-x (PMC7331696; doi:10.1038/s41598-020-67731-x)
Supplement: Supplementary file 2 — Supplementary file2 (ZIP 100 kb) [file 41598_2020_67731_MOESM2_ESM.zip › csv_file/Data_carryover.csv]

PROTEIN_NAME	PEPTIDE_SEQUENCE	REPLICATE_NAME	REPLICATES	PRECURSOR_CHARGE	PRODUCT_CHARGE	FRAGMENT_ION	LIGHT_PRECURSOR_MZ	LIGHT_PRODUCT_MZ	LIGHT_RETENTION_TIME	LIGHT_AREA	HEAVY_PRECURSOR_MZ	HEAVY_PRODUCT_MZ	HEAVY_RETENTION_TIME	HEAVY_AREA
sp|P02771|FETA_HUMAN	GYQELLEK	MT01_CO_CB	1	2	1	y6	490.258382	759.424696	6.21	709	494.265481	767.438895	6.21	31
sp|P02771|FETA_HUMAN	GYQELLEK	MT01_CO_CB	2	2	1	y6	490.258382	759.424696	6.25	2383	494.265481	767.438895	6.29	89
sp|P02771|FETA_HUMAN	GYQELLEK	MT01_CO_CB	3	2	1	y6	490.258382	759.424696	6.25	1072	494.265481	767.438895	6.29	41
sp|P02771|FETA_HUMAN	GYQELLEK	MT02_CO_CB	1	2	1	y6	490.258382	759.424696	6.41	853	494.265481	767.438895	6.49	21
sp|P02771|FETA_HUMAN	GYQELLEK	MT02_CO_CB	2	2	1	y6	490.258382	759.424696	6.41	1395	494.265481	767.438895	6.45	36
sp|P02771|FETA_HUMAN	GYQELLEK	MT02_CO_CB	3	2	1	y6	490.258382	759.424696	6.41	1033	494.265481	767.438895	6.45	32
sp|P02771|FETA_HUMAN	GYQELLEK	MT03_CO_CB	1	2	1	y6	490.258382	759.424696	6.25	695	494.265481	767.438895	6.33	20
sp|P02771|FETA_HUMAN	GYQELLEK	MT03_CO_CB	2	2	1	y6	490.258382	759.424696	6.25	921	494.265481	767.438895	6.29	35
sp|P02771|FETA_HUMAN	GYQELLEK	MT03_CO_CB	3	2	1	y6	490.258382	759.424696	6.25	554	494.265481	767.438895	6.21	17
sp|P02771|FETA_HUMAN	GYQELLEK	MT04_CO_CB	1	2	1	y6	490.258382	759.424696	5.97	202	494.265481	767.438895	6.21	9
sp|P02771|FETA_HUMAN	GYQELLEK	MT04_CO_CB	2	2	1	y6	490.258382	759.424696	5.89	2351	494.265481	767.438895	5.93	96
sp|P02771|FETA_HUMAN	GYQELLEK	MT04_CO_CB	3	2	1	y6	490.258382	759.424696	5.93	599	494.265481	767.438895	5.97	24
sp|P02771|FETA_HUMAN	GYQELLEK	MT05_CO_CB	1	2	1	y6	490.258382	759.424696	6.45	33	494.265481	767.438895	6.53	2
sp|P02771|FETA_HUMAN	GYQELLEK	MT05_CO_CB	2	2	1	y6	490.258382	759.424696	6.05	383	494.265481	767.438895	6.29	20
sp|P02771|FETA_HUMAN	GYQELLEK	MT05_CO_CB	3	2	1	y6	490.258382	759.424696	6.01	736	494.265481	767.438895	6.37	26
sp|P02771|FETA_HUMAN	GYQELLEK	MT06_CO_CB	1	2	1	y6	490.258382	759.424696	6.01	169	494.265481	767.438895	6.17	13
sp|P02771|FETA_HUMAN	GYQELLEK	MT06_CO_CB	2	2	1	y6	490.258382	759.424696	5.36	397	494.265481	767.438895	5.48	23
sp|P02771|FETA_HUMAN	GYQELLEK	MT06_CO_CB	3	2	1	y6	490.258382	759.424696	5.36	606	494.265481	767.438895	5.52	28
sp|P02771|FETA_HUMAN	GYQELLEK	MT01_CO_DB	1	2	1	y6	490.258382	759.424696	6.37	37	494.265481	767.438895	6.49	2
sp|P02771|FETA_HUMAN	GYQELLEK	MT01_CO_DB	2	2	1	y6	490.258382	759.424696	6.25	153	494.265481	767.438895	6.45	1
sp|P02771|FETA_HUMAN	GYQELLEK	MT01_CO_DB	3	2	1	y6	490.258382	759.424696	6.21	743	494.265481	767.438895	6.21	3
sp|P02771|FETA_HUMAN	GYQELLEK	MT02_CO_DB	1	2	1	y6	490.258382	759.424696	6.21	228	494.265481	767.438895	6.21	10
sp|P02771|FETA_HUMAN	GYQELLEK	MT02_CO_DB	2	2	1	y6	490.258382	759.424696	6.29	789	494.265481	767.438895	6.13	8
sp|P02771|FETA_HUMAN	GYQELLEK	MT02_CO_DB	3	2	1	y6	490.258382	759.424696	6.29	271	494.265481	767.438895	6.33	2
sp|P02771|FETA_HUMAN	GYQELLEK	MT03_CO_DB	1	2	1	y6	490.258382	759.424696	5.85	221	494.265481	767.438895	6.09	9
sp|P02771|FETA_HUMAN	GYQELLEK	MT03_CO_DB	2	2	1	y6	490.258382	759.424696	5.93	265	494.265481	767.438895	6.09	18
sp|P02771|FETA_HUMAN	GYQELLEK	MT03_CO_DB	3	2	1	y6	490.258382	759.424696	5.93	202	494.265481	767.438895	6.13	20
sp|P02771|FETA_HUMAN	GYQELLEK	MT04_CO_DB	1	2	1	y6	490.258382	759.424696	5.85	77	494.265481	767.438895	5.97	10
sp|P02771|FETA_HUMAN	GYQELLEK	MT04_CO_DB	2	2	1	y6	490.258382	759.424696	5.81	142	494.265481	767.438895	5.68	20
sp|P02771|FETA_HUMAN	GYQELLEK	MT04_CO_DB	3	2	1	y6	490.258382	759.424696	5.81	105	494.265481	767.438895	5.76	46
sp|P02771|FETA_HUMAN	GYQELLEK	MT05_CO_DB	1	2	1	y6	490.258382	759.424696	5.76	225	494.265481	767.438895	5.68	63
sp|P02771|FETA_HUMAN	GYQELLEK	MT05_CO_DB	2	2	1	y6	490.258382	759.424696	5.81	215	494.265481	767.438895	5.76	13
sp|P02771|FETA_HUMAN	GYQELLEK	MT05_CO_DB	3	2	1	y6	490.258382	759.424696	5.76	209	494.265481	767.438895	5.89	52
sp|P02771|FETA_HUMAN	GYQELLEK	MT06_CO_DB	1	2	1	y6	490.258382	759.424696	5.81	360	494.265481	767.438895	5.76	9
sp|P02771|FETA_HUMAN	GYQELLEK	MT06_CO_DB	2	2	1	y6	490.258382	759.424696	5.81	468	494.265481	767.438895	5.68	4
sp|P02771|FETA_HUMAN	GYQELLEK	MT06_CO_DB	3	2	1	y6	490.258382	759.424696	5.81	246	494.265481	767.438895	5.93	24
sp|P02771|FETA_HUMAN	VDFTEIQK	MT01_CO_CB	1	2	1	b2	490.258382	215.102633	6.09	894	494.265481	215.102633	6.13	34
sp|P02771|FETA_HUMAN	VDFTEIQK	MT01_CO_CB	2	2	1	b2	490.258382	215.102633	6.25	71	494.265481	215.102633	6.29	3
sp|P02771|FETA_HUMAN	VDFTEIQK	MT01_CO_CB	3	2	1	b2	490.258382	215.102633	6.17	187	494.265481	215.102633	6.21	6
sp|P02771|FETA_HUMAN	VDFTEIQK	MT02_CO_CB	1	2	1	b2	490.258382	215.102633	6.29	1254	494.265481	215.102633	6.41	48
sp|P02771|FETA_HUMAN	VDFTEIQK	MT02_CO_CB	2	2	1	b2	490.258382	215.102633	6.37	329	494.265481	215.102633	6.49	8
sp|P02771|FETA_HUMAN	VDFTEIQK	MT02_CO_CB	3	2	1	b2	490.258382	215.102633	6.29	1302	494.265481	215.102633	6.41	24
sp|P02771|FETA_HUMAN	VDFTEIQK	MT03_CO_CB	1	2	1	b2	490.258382	215.102633	6.21	105	494.265481	215.102633	6.21	2
sp|P02771|FETA_HUMAN	VDFTEIQK	MT03_CO_CB	2	2	1	b2	490.258382	215.102633	6.17	768	494.265481	215.102633	6.25	15
sp|P02771|FETA_HUMAN	VDFTEIQK	MT03_CO_CB	3	2	1	b2	490.258382	215.102633	6.13	2170	494.265481	215.102633	6.21	33
sp|P02771|FETA_HUMAN	VDFTEIQK	MT04_CO_CB	1	2	1	b2	490.258382	215.102633	5.16	2384	494.265481	215.102633	5.44	34
sp|P02771|FETA_HUMAN	VDFTEIQK	MT04_CO_CB	2	2	1	b2	490.258382	215.102633	5.4	3659	494.265481	215.102633	6.49	59
sp|P02771|FETA_HUMAN	VDFTEIQK	MT04_CO_CB	3	2	1	b2	490.258382	215.102633	5.08	3986	494.265481	215.102633	5.12	63
sp|P02771|FETA_HUMAN	VDFTEIQK	MT05_CO_CB	1	2	1	b2	490.258382	215.102633	5.6	583	494.265481	215.102633	5.89	16
sp|P02771|FETA_HUMAN	VDFTEIQK	MT05_CO_CB	2	2	1	b2	490.258382	215.102633	5.64	1061	494.265481	215.102633	5.76	22
sp|P02771|FETA_HUMAN	VDFTEIQK	MT05_CO_CB	3	2	1	b2	490.258382	215.102633	5.64	1193	494.265481	215.102633	5.97	36
sp|P02771|FETA_HUMAN	VDFTEIQK	MT06_CO_CB	1	2	1	b2	490.258382	215.102633	5.56	1674	494.265481	215.102633	5.6	38
sp|P02771|FETA_HUMAN	VDFTEIQK	MT06_CO_CB	2	2	1	b2	490.258382	215.102633	4.55	95	494.265481	215.102633	4.55	1
sp|P02771|FETA_HUMAN	VDFTEIQK	MT06_CO_CB	3	2	1	b2	490.258382	215.102633	4.35	268	494.265481	215.102633	4.55	9
sp|P02771|FETA_HUMAN	VDFTEIQK	MT01_CO_DB	1	2	1	b2	490.258382	215.102633	6.05	654	494.265481	215.102633	6.09	7
sp|P02771|FETA_HUMAN	VDFTEIQK	MT01_CO_DB	2	2	1	b2	490.258382	215.102633	6.09	490	494.265481	215.102633	6.25	6
sp|P02771|FETA_HUMAN	VDFTEIQK	MT01_CO_DB	3	2	1	b2	490.258382	215.102633	5.97	325	494.265481	215.102633	5.81	1
sp|P02771|FETA_HUMAN	VDFTEIQK	MT02_CO_DB	1	2	1	b2	490.258382	215.102633	6.01	445	494.265481	215.102633	6.25	15
sp|P02771|FETA_HUMAN	VDFTEIQK	MT02_CO_DB	2	2	1	b2	490.258382	215.102633	6.21	161	494.265481	215.102633	6.29	21
sp|P02771|FETA_HUMAN	VDFTEIQK	MT02_CO_DB	3	2	1	b2	490.258382	215.102633	6.01	361	494.265481	215.102633	5.85	12
sp|P02771|FETA_HUMAN	VDFTEIQK	MT03_CO_DB	1	2	1	b2	490.258382	215.102633	5.32	200	494.265481	215.102633	5.4	10
sp|P02771|FETA_HUMAN	VDFTEIQK	MT03_CO_DB	2	2	1	b2	490.258382	215.102633	5.44	310	494.265481	215.102633	5.6	30
sp|P02771|FETA_HUMAN	VDFTEIQK	MT03_CO_DB	3	2	1	b2	490.258382	215.102633	5.32	347	494.265481	215.102633	5.16	6
sp|P02771|FETA_HUMAN	VDFTEIQK	MT04_CO_DB	1	2	1	b2	490.258382	215.102633	5	296	494.265481	215.102633	4.67	12
sp|P02771|FETA_HUMAN	VDFTEIQK	MT04_CO_DB	2	2	1	b2	490.258382	215.102633	5.16	229	494.265481	215.102633	5.16	30
sp|P02771|FETA_HUMAN	VDFTEIQK	MT04_CO_DB	3	2	1	b2	490.258382	215.102633	5.04	159	494.265481	215.102633	4.95	4
sp|P02771|FETA_HUMAN	VDFTEIQK	MT05_CO_DB	1	2	1	b2	490.258382	215.102633	4.95	247	494.265481	215.102633	4.95	15
sp|P02771|FETA_HUMAN	VDFTEIQK	MT05_CO_DB	2	2	1	b2	490.258382	215.102633	5	378	494.265481	215.102633	4.91	17
sp|P02771|FETA_HUMAN	VDFTEIQK	MT05_CO_DB	3	2	1	b2	490.258382	215.102633	5.12	557	494.265481	215.102633	4.87	35
sp|P02771|FETA_HUMAN	VDFTEIQK	MT06_CO_DB	1	2	1	b2	490.258382	215.102633	5.16	537	494.265481	215.102633	5.28	13
sp|P02771|FETA_HUMAN	VDFTEIQK	MT06_CO_DB	2	2	1	b2	490.258382	215.102633	5.28	232	494.265481	215.102633	5.68	28
sp|P02771|FETA_HUMAN	VDFTEIQK	MT06_CO_DB	3	2	1	b2	490.258382	215.102633	5.04	279	494.265481	215.102633	4.59	26
