# Supplementary material for: Web portal for analytical validation of MRM-MS assay abided with integrative multinational guidelines
Source: Sci Rep. 2020 Jul 2;10:10848. doi: 10.1038/s41598-020-67731-x (PMC7331696; doi:10.1038/s41598-020-67731-x)
Supplement: Supplementary file 2 — Supplementary file2 (ZIP 100 kb) [file 41598_2020_67731_MOESM2_ESM.zip › csv_file/Data_dilution_integrity.csv]

PROTEIN_NAME	PEPTIDE_SEQUENCE	REPLICATE_NAME	REPLICATES	PRECURSOR_CHARGE	PRODUCT_CHARGE	FRAGMENT_ION	LIGHT_PRECURSOR_MZ	LIGHT_PRODUCT_MZ	LIGHT_RETENTION_TIME	LIGHT_AREA	HEAVY_PRECURSOR_MZ	HEAVY_PRODUCT_MZ	HEAVY_RETENTION_TIME	HEAVY_AREA
sp|P02771|FETA_HUMAN	GYQELLEK	DF_5	1	2	1	y6	490.258382	759.424696	6.21	2202	494.265481	767.438895	6.21	19096
sp|P02771|FETA_HUMAN	GYQELLEK	DF_5	2	2	1	y6	490.258382	759.424696	6.25	5078	494.265481	767.438895	6.25	39715
sp|P02771|FETA_HUMAN	GYQELLEK	DF_5	3	2	1	y6	490.258382	759.424696	6.29	4906	494.265481	767.438895	6.29	41777
sp|P02771|FETA_HUMAN	GYQELLEK	DF_5	4	2	1	y6	490.258382	759.424696	6.25	5262	494.265481	767.438895	6.25	42509
sp|P02771|FETA_HUMAN	GYQELLEK	DF_5	5	2	1	y6	490.258382	759.424696	6.25	5335	494.265481	767.438895	6.25	44527
sp|P02771|FETA_HUMAN	GYQELLEK	DF_5	6	2	1	y6	490.258382	759.424696	6.21	1211	494.265481	767.438895	6.21	9785
sp|P02771|FETA_HUMAN	GYQELLEK	DF_150	1	2	1	y6	490.258382	759.424696	6.29	1232	494.265481	767.438895	6.29	2848
sp|P02771|FETA_HUMAN	GYQELLEK	DF_150	2	2	1	y6	490.258382	759.424696	6.29	2690	494.265481	767.438895	6.29	5924
sp|P02771|FETA_HUMAN	GYQELLEK	DF_150	3	2	1	y6	490.258382	759.424696	6.25	1115	494.265481	767.438895	6.25	2478
sp|P02771|FETA_HUMAN	GYQELLEK	DF_150	4	2	1	y6	490.258382	759.424696	6.29	2938	494.265481	767.438895	6.29	6363
sp|P02771|FETA_HUMAN	GYQELLEK	DF_150	5	2	1	y6	490.258382	759.424696	6.21	1013	494.265481	767.438895	6.21	2190
sp|P02771|FETA_HUMAN	GYQELLEK	DF_150	6	2	1	y6	490.258382	759.424696	6.29	2561	494.265481	767.438895	6.29	5531
sp|P02771|FETA_HUMAN	GYQELLEK	DF_500	1	2	1	y6	490.258382	759.424696	6.17	904	494.265481	767.438895	6.17	1300
sp|P02771|FETA_HUMAN	GYQELLEK	DF_500	2	2	1	y6	490.258382	759.424696	6.29	2731	494.265481	767.438895	6.29	3860
sp|P02771|FETA_HUMAN	GYQELLEK	DF_500	3	2	1	y6	490.258382	759.424696	6.29	8508	494.265481	767.438895	6.29	11988
sp|P02771|FETA_HUMAN	GYQELLEK	DF_500	4	2	1	y6	490.258382	759.424696	6.25	3375	494.265481	767.438895	6.25	4866
sp|P02771|FETA_HUMAN	GYQELLEK	DF_500	5	2	1	y6	490.258382	759.424696	6.29	3692	494.265481	767.438895	6.29	5249
sp|P02771|FETA_HUMAN	GYQELLEK	DF_500	6	2	1	y6	490.258382	759.424696	6.29	7992	494.265481	767.438895	6.29	11210
sp|P02771|FETA_HUMAN	GYQELLEK	DF_2500	1	2	1	y6	490.258382	759.424696	6.25	2986	494.265481	767.438895	6.25	2383
sp|P02771|FETA_HUMAN	GYQELLEK	DF_2500	2	2	1	y6	490.258382	759.424696	6.25	8188	494.265481	767.438895	6.25	6524
sp|P02771|FETA_HUMAN	GYQELLEK	DF_2500	3	2	1	y6	490.258382	759.424696	6.25	8167	494.265481	767.438895	6.25	6304
sp|P02771|FETA_HUMAN	GYQELLEK	DF_2500	4	2	1	y6	490.258382	759.424696	6.25	4704	494.265481	767.438895	6.25	3712
sp|P02771|FETA_HUMAN	GYQELLEK	DF_2500	5	2	1	y6	490.258382	759.424696	6.29	8332	494.265481	767.438895	6.25	6426
sp|P02771|FETA_HUMAN	GYQELLEK	DF_2500	6	2	1	y6	490.258382	759.424696	6.25	8646	494.265481	767.438895	6.25	6402
sp|P02771|FETA_HUMAN	GYQELLEK	DF_20000	1	2	1	y6	490.258382	759.424696	6.25	1502	494.265481	767.438895	6.25	572
sp|P02771|FETA_HUMAN	GYQELLEK	DF_20000	2	2	1	y6	490.258382	759.424696	6.29	3833	494.265481	767.438895	6.29	1318
sp|P02771|FETA_HUMAN	GYQELLEK	DF_20000	3	2	1	y6	490.258382	759.424696	6.25	4322	494.265481	767.438895	6.29	1433
sp|P02771|FETA_HUMAN	GYQELLEK	DF_20000	4	2	1	y6	490.258382	759.424696	6.25	2529	494.265481	767.438895	6.29	885
sp|P02771|FETA_HUMAN	GYQELLEK	DF_20000	5	2	1	y6	490.258382	759.424696	6.29	4666	494.265481	767.438895	6.29	1604
sp|P02771|FETA_HUMAN	GYQELLEK	DF_20000	6	2	1	y6	490.258382	759.424696	6.25	4587	494.265481	767.438895	6.29	1557
sp|P02771|FETA_HUMAN	VDFTEIQK	DF_5	1	2	1	b2	490.258382	215.102633	6.21	205	494.265481	215.102633	6.21	1024
sp|P02771|FETA_HUMAN	VDFTEIQK	DF_5	2	2	1	b2	490.258382	215.102633	6.17	937	494.265481	215.102633	6.17	4913
sp|P02771|FETA_HUMAN	VDFTEIQK	DF_5	3	2	1	b2	490.258382	215.102633	6.21	843	494.265481	215.102633	6.21	4207
sp|P02771|FETA_HUMAN	VDFTEIQK	DF_5	4	2	1	b2	490.258382	215.102633	6.17	1204	494.265481	215.102633	6.17	6124
sp|P02771|FETA_HUMAN	VDFTEIQK	DF_5	5	2	1	b2	490.258382	215.102633	6.17	249	494.265481	215.102633	6.17	1241
sp|P02771|FETA_HUMAN	VDFTEIQK	DF_5	6	2	1	b2	490.258382	215.102633	6.21	792	494.265481	215.102633	6.21	4005
sp|P02771|FETA_HUMAN	VDFTEIQK	DF_150	1	2	1	b2	490.258382	215.102633	6.21	1037	494.265481	215.102633	6.21	1447
sp|P02771|FETA_HUMAN	VDFTEIQK	DF_150	2	2	1	b2	490.258382	215.102633	6.21	456	494.265481	215.102633	6.21	631
sp|P02771|FETA_HUMAN	VDFTEIQK	DF_150	3	2	1	b2	490.258382	215.102633	6.21	953	494.265481	215.102633	6.21	1320
sp|P02771|FETA_HUMAN	VDFTEIQK	DF_150	4	2	1	b2	490.258382	215.102633	6.09	1553	494.265481	215.102633	6.09	2158
sp|P02771|FETA_HUMAN	VDFTEIQK	DF_150	5	2	1	b2	490.258382	215.102633	6.13	1351	494.265481	215.102633	6.13	1871
sp|P02771|FETA_HUMAN	VDFTEIQK	DF_150	6	2	1	b2	490.258382	215.102633	6.25	216	494.265481	215.102633	6.25	307
sp|P02771|FETA_HUMAN	VDFTEIQK	DF_500	1	2	1	b2	490.258382	215.102633	6.01	1140	494.265481	215.102633	6.01	1034
sp|P02771|FETA_HUMAN	VDFTEIQK	DF_500	2	2	1	b2	490.258382	215.102633	6.17	1511	494.265481	215.102633	6.17	1313
sp|P02771|FETA_HUMAN	VDFTEIQK	DF_500	3	2	1	b2	490.258382	215.102633	6.29	90	494.265481	215.102633	6.29	83
sp|P02771|FETA_HUMAN	VDFTEIQK	DF_500	4	2	1	b2	490.258382	215.102633	6.21	886	494.265481	215.102633	6.21	808
sp|P02771|FETA_HUMAN	VDFTEIQK	DF_500	5	2	1	b2	490.258382	215.102633	6.21	942	494.265481	215.102633	6.21	805
sp|P02771|FETA_HUMAN	VDFTEIQK	DF_500	6	2	1	b2	490.258382	215.102633	6.01	286	494.265481	215.102633	6.01	260
sp|P02771|FETA_HUMAN	VDFTEIQK	DF_2500	1	2	1	b2	490.258382	215.102633	5.97	740	494.265481	215.102633	5.97	341
sp|P02771|FETA_HUMAN	VDFTEIQK	DF_2500	2	2	1	b2	490.258382	215.102633	6.13	2348	494.265481	215.102633	6.13	1059
sp|P02771|FETA_HUMAN	VDFTEIQK	DF_2500	3	2	1	b2	490.258382	215.102633	6.17	1664	494.265481	215.102633	6.17	758
sp|P02771|FETA_HUMAN	VDFTEIQK	DF_2500	4	2	1	b2	490.258382	215.102633	6.33	101	494.265481	215.102633	6.33	46
sp|P02771|FETA_HUMAN	VDFTEIQK	DF_2500	5	2	1	b2	490.258382	215.102633	6.17	1485	494.265481	215.102633	6.17	672
sp|P02771|FETA_HUMAN	VDFTEIQK	DF_2500	6	2	1	b2	490.258382	215.102633	5.97	190	494.265481	215.102633	5.97	82
sp|P02771|FETA_HUMAN	VDFTEIQK	DF_20000	1	2	1	b2	490.258382	215.102633	6.21	609	494.265481	215.102633	6.21	104
sp|P02771|FETA_HUMAN	VDFTEIQK	DF_20000	2	2	1	b2	490.258382	215.102633	6.17	1805	494.265481	215.102633	6.17	339
sp|P02771|FETA_HUMAN	VDFTEIQK	DF_20000	3	2	1	b2	490.258382	215.102633	6.13	398	494.265481	215.102633	6.13	71
sp|P02771|FETA_HUMAN	VDFTEIQK	DF_20000	4	2	1	b2	490.258382	215.102633	6.01	905	494.265481	215.102633	6.01	172
sp|P02771|FETA_HUMAN	VDFTEIQK	DF_20000	5	2	1	b2	490.258382	215.102633	6.01	108	494.265481	215.102633	6.01	21
sp|P02771|FETA_HUMAN	VDFTEIQK	DF_20000	6	2	1	b2	490.258382	215.102633	6.01	388	494.265481	215.102633	6.01	67
