# Supplementary material for: Web portal for analytical validation of MRM-MS assay abided with integrative multinational guidelines
Source: Sci Rep. 2020 Jul 2;10:10848. doi: 10.1038/s41598-020-67731-x (PMC7331696; doi:10.1038/s41598-020-67731-x)
Supplement: Supplementary file 2 — Supplementary file2 (ZIP 100 kb) [file 41598_2020_67731_MOESM2_ESM.zip › csv_file/Data_forward_calibration_curves.csv]

PROTEIN_NAME	PEPTIDE_SEQUENCE	REPLICATE_NAME	REPLICATES	PRECURSOR_CHARGE	PRODUCT_CHARGE	FRAGMENT_ION	LIGHT_PRECURSOR_MZ	LIGHT_PRODUCT_MZ	LIGHT_RETENTION_TIME	LIGHT_AREA	HEAVY_PRECURSOR_MZ	HEAVY_PRODUCT_MZ	HEAVY_RETENTION_TIME	HEAVY_AREA
sp|P02771|FETA_HUMAN	GYQELLEK	MT01_DB	1	2	1	y6	490.258382	759.424696	5.93	72	494.265481	767.438895	5.93	43
sp|P02771|FETA_HUMAN	GYQELLEK	MT01_DB	2	2	1	y6	490.258382	759.424696	5.97	197	494.265481	767.438895	5.85	5
sp|P02771|FETA_HUMAN	GYQELLEK	MT01_DB	3	2	1	y6	490.258382	759.424696	6.01	197	494.265481	767.438895	6.01	6
sp|P02771|FETA_HUMAN	GYQELLEK	MT01_CB	1	2	1	y6	490.258382	759.424696	5.97	2069	494.265481	767.438895	6.01	3856
sp|P02771|FETA_HUMAN	GYQELLEK	MT01_CB	2	2	1	y6	490.258382	759.424696	6.01	2091	494.265481	767.438895	6.05	3562
sp|P02771|FETA_HUMAN	GYQELLEK	MT01_CB	3	2	1	y6	490.258382	759.424696	6.01	1841	494.265481	767.438895	6.01	3369
sp|P02771|FETA_HUMAN	GYQELLEK	MT01_01	1	2	1	y6	490.258382	759.424696	6.01	890	494.265481	767.438895	5.97	1356
sp|P02771|FETA_HUMAN	GYQELLEK	MT01_01	2	2	1	y6	490.258382	759.424696	5.97	882	494.265481	767.438895	6.01	1371
sp|P02771|FETA_HUMAN	GYQELLEK	MT01_01	3	2	1	y6	490.258382	759.424696	5.97	647	494.265481	767.438895	6.01	1222
sp|P02771|FETA_HUMAN	GYQELLEK	MT01_02	1	2	1	y6	490.258382	759.424696	6.01	2255	494.265481	767.438895	6.01	4183
sp|P02771|FETA_HUMAN	GYQELLEK	MT01_02	2	2	1	y6	490.258382	759.424696	5.97	2494	494.265481	767.438895	5.97	3822
sp|P02771|FETA_HUMAN	GYQELLEK	MT01_02	3	2	1	y6	490.258382	759.424696	6.01	2085	494.265481	767.438895	5.97	3436
sp|P02771|FETA_HUMAN	GYQELLEK	MT01_03	1	2	1	y6	490.258382	759.424696	6.01	2725	494.265481	767.438895	6.01	3808
sp|P02771|FETA_HUMAN	GYQELLEK	MT01_03	2	2	1	y6	490.258382	759.424696	5.97	2671	494.265481	767.438895	5.97	3973
sp|P02771|FETA_HUMAN	GYQELLEK	MT01_03	3	2	1	y6	490.258382	759.424696	5.97	2018	494.265481	767.438895	5.97	3213
sp|P02771|FETA_HUMAN	GYQELLEK	MT01_04	1	2	1	y6	490.258382	759.424696	6.01	2872	494.265481	767.438895	6.01	2164
sp|P02771|FETA_HUMAN	GYQELLEK	MT01_04	2	2	1	y6	490.258382	759.424696	5.97	2693	494.265481	767.438895	5.97	2226
sp|P02771|FETA_HUMAN	GYQELLEK	MT01_04	3	2	1	y6	490.258382	759.424696	6.01	2230	494.265481	767.438895	6.01	2090
sp|P02771|FETA_HUMAN	GYQELLEK	MT01_05	1	2	1	y6	490.258382	759.424696	6.01	2440	494.265481	767.438895	6.01	1502
sp|P02771|FETA_HUMAN	GYQELLEK	MT01_05	2	2	1	y6	490.258382	759.424696	6.01	2325	494.265481	767.438895	5.97	1233
sp|P02771|FETA_HUMAN	GYQELLEK	MT01_05	3	2	1	y6	490.258382	759.424696	5.97	2665	494.265481	767.438895	6.05	1386
sp|P02771|FETA_HUMAN	GYQELLEK	MT01_06	1	2	1	y6	490.258382	759.424696	5.97	3688	494.265481	767.438895	6.01	1081
sp|P02771|FETA_HUMAN	GYQELLEK	MT01_06	2	2	1	y6	490.258382	759.424696	5.97	3237	494.265481	767.438895	6.01	955
sp|P02771|FETA_HUMAN	GYQELLEK	MT01_06	3	2	1	y6	490.258382	759.424696	6.05	3069	494.265481	767.438895	6.05	732
sp|P02771|FETA_HUMAN	GYQELLEK	MT01_07	1	2	1	y6	490.258382	759.424696	6.21	11969	494.265481	767.438895	6.21	1741
sp|P02771|FETA_HUMAN	GYQELLEK	MT01_07	2	2	1	y6	490.258382	759.424696	6.21	11292	494.265481	767.438895	6.21	1500
sp|P02771|FETA_HUMAN	GYQELLEK	MT01_07	3	2	1	y6	490.258382	759.424696	6.21	10281	494.265481	767.438895	6.21	1335
sp|P02771|FETA_HUMAN	GYQELLEK	MT01_08	1	2	1	y6	490.258382	759.424696	5.97	26494	494.265481	767.438895	5.97	1689
sp|P02771|FETA_HUMAN	GYQELLEK	MT01_08	2	2	1	y6	490.258382	759.424696	6.01	23233	494.265481	767.438895	6.01	1261
sp|P02771|FETA_HUMAN	GYQELLEK	MT01_08	3	2	1	y6	490.258382	759.424696	5.97	22302	494.265481	767.438895	5.97	1269
sp|P02771|FETA_HUMAN	GYQELLEK	MT02_DB	1	2	1	y6	490.258382	759.424696	5.97	605	494.265481	767.438895	6.05	3
sp|P02771|FETA_HUMAN	GYQELLEK	MT02_DB	2	2	1	y6	490.258382	759.424696	5.93	652	494.265481	767.438895	5.64	3
sp|P02771|FETA_HUMAN	GYQELLEK	MT02_DB	3	2	1	y6	490.258382	759.424696	5.97	582	494.265481	767.438895	6.05	44
sp|P02771|FETA_HUMAN	GYQELLEK	MT02_CB	1	2	1	y6	490.258382	759.424696	5.97	1321	494.265481	767.438895	6.01	3042
sp|P02771|FETA_HUMAN	GYQELLEK	MT02_CB	2	2	1	y6	490.258382	759.424696	6.01	1248	494.265481	767.438895	6.01	2618
sp|P02771|FETA_HUMAN	GYQELLEK	MT02_CB	3	2	1	y6	490.258382	759.424696	5.97	1609	494.265481	767.438895	5.97	2187
sp|P02771|FETA_HUMAN	GYQELLEK	MT02_01	1	2	1	y6	490.258382	759.424696	6.01	916	494.265481	767.438895	6.01	1151
sp|P02771|FETA_HUMAN	GYQELLEK	MT02_01	2	2	1	y6	490.258382	759.424696	5.97	895	494.265481	767.438895	5.93	1445
sp|P02771|FETA_HUMAN	GYQELLEK	MT02_01	3	2	1	y6	490.258382	759.424696	5.93	594	494.265481	767.438895	6.01	915
sp|P02771|FETA_HUMAN	GYQELLEK	MT02_02	1	2	1	y6	490.258382	759.424696	5.97	1231	494.265481	767.438895	5.97	1840
sp|P02771|FETA_HUMAN	GYQELLEK	MT02_02	2	2	1	y6	490.258382	759.424696	5.97	976	494.265481	767.438895	5.97	1709
sp|P02771|FETA_HUMAN	GYQELLEK	MT02_02	3	2	1	y6	490.258382	759.424696	5.97	1239	494.265481	767.438895	5.93	1596
sp|P02771|FETA_HUMAN	GYQELLEK	MT02_03	1	2	1	y6	490.258382	759.424696	5.97	1285	494.265481	767.438895	5.97	1837
sp|P02771|FETA_HUMAN	GYQELLEK	MT02_03	2	2	1	y6	490.258382	759.424696	6.01	1487	494.265481	767.438895	6.01	2074
sp|P02771|FETA_HUMAN	GYQELLEK	MT02_03	3	2	1	y6	490.258382	759.424696	6.01	1302	494.265481	767.438895	6.01	1534
sp|P02771|FETA_HUMAN	GYQELLEK	MT02_04	1	2	1	y6	490.258382	759.424696	5.97	3786	494.265481	767.438895	5.97	2710
sp|P02771|FETA_HUMAN	GYQELLEK	MT02_04	2	2	1	y6	490.258382	759.424696	5.97	3481	494.265481	767.438895	6.01	2473
sp|P02771|FETA_HUMAN	GYQELLEK	MT02_04	3	2	1	y6	490.258382	759.424696	6.05	3200	494.265481	767.438895	6.05	2130
sp|P02771|FETA_HUMAN	GYQELLEK	MT02_05	1	2	1	y6	490.258382	759.424696	5.97	5751	494.265481	767.438895	5.97	2796
sp|P02771|FETA_HUMAN	GYQELLEK	MT02_05	2	2	1	y6	490.258382	759.424696	6.01	5356	494.265481	767.438895	6.01	2715
sp|P02771|FETA_HUMAN	GYQELLEK	MT02_05	3	2	1	y6	490.258382	759.424696	5.97	4744	494.265481	767.438895	5.97	2583
sp|P02771|FETA_HUMAN	GYQELLEK	MT02_06	1	2	1	y6	490.258382	759.424696	5.97	14196	494.265481	767.438895	5.93	3497
sp|P02771|FETA_HUMAN	GYQELLEK	MT02_06	2	2	1	y6	490.258382	759.424696	5.97	13372	494.265481	767.438895	5.97	3294
sp|P02771|FETA_HUMAN	GYQELLEK	MT02_06	3	2	1	y6	490.258382	759.424696	6.01	10353	494.265481	767.438895	6.01	2851
sp|P02771|FETA_HUMAN	GYQELLEK	MT02_07	1	2	1	y6	490.258382	759.424696	5.97	34832	494.265481	767.438895	5.97	5341
sp|P02771|FETA_HUMAN	GYQELLEK	MT02_07	2	2	1	y6	490.258382	759.424696	6.01	32670	494.265481	767.438895	5.97	4894
sp|P02771|FETA_HUMAN	GYQELLEK	MT02_07	3	2	1	y6	490.258382	759.424696	6.01	29467	494.265481	767.438895	6.01	4504
sp|P02771|FETA_HUMAN	GYQELLEK	MT02_08	1	2	1	y6	490.258382	759.424696	6.01	85774	494.265481	767.438895	6.01	4767
sp|P02771|FETA_HUMAN	GYQELLEK	MT02_08	2	2	1	y6	490.258382	759.424696	5.97	86774	494.265481	767.438895	6.01	4908
sp|P02771|FETA_HUMAN	GYQELLEK	MT02_08	3	2	1	y6	490.258382	759.424696	6.01	80251	494.265481	767.438895	5.97	4653
sp|P02771|FETA_HUMAN	GYQELLEK	MT03_DB	1	2	1	y6	490.258382	759.424696	6.05	1181	494.265481	767.438895	6.05	1899
sp|P02771|FETA_HUMAN	GYQELLEK	MT03_DB	2	2	1	y6	490.258382	759.424696	6.01	877	494.265481	767.438895	6.01	1865
sp|P02771|FETA_HUMAN	GYQELLEK	MT03_DB	3	2	1	y6	490.258382	759.424696	6.01	765	494.265481	767.438895	6.01	1480
sp|P02771|FETA_HUMAN	GYQELLEK	MT03_CB	1	2	1	y6	490.258382	759.424696	5.81	1637	494.265481	767.438895	5.85	2316
sp|P02771|FETA_HUMAN	GYQELLEK	MT03_CB	2	2	1	y6	490.258382	759.424696	5.76	1369	494.265481	767.438895	5.81	2411
sp|P02771|FETA_HUMAN	GYQELLEK	MT03_CB	3	2	1	y6	490.258382	759.424696	5.85	1458	494.265481	767.438895	5.85	2733
sp|P02771|FETA_HUMAN	GYQELLEK	MT03_01	1	2	1	y6	490.258382	759.424696	6.05	1165	494.265481	767.438895	6.01	1538
sp|P02771|FETA_HUMAN	GYQELLEK	MT03_01	2	2	1	y6	490.258382	759.424696	6.05	1398	494.265481	767.438895	6.05	1812
sp|P02771|FETA_HUMAN	GYQELLEK	MT03_01	3	2	1	y6	490.258382	759.424696	5.97	1206	494.265481	767.438895	5.97	1508
sp|P02771|FETA_HUMAN	GYQELLEK	MT03_02	2	2	1	y6	490.258382	759.424696	5.97	650	494.265481	767.438895	5.97	885
sp|P02771|FETA_HUMAN	GYQELLEK	MT03_02	3	2	1	y6	490.258382	759.424696	5.97	696	494.265481	767.438895	5.93	1172
sp|P02771|FETA_HUMAN	GYQELLEK	MT03_02	1	2	1	y6	490.258382	759.424696	5.97	651	494.265481	767.438895	6.01	1001
sp|P02771|FETA_HUMAN	GYQELLEK	MT03_03	1	2	1	y6	490.258382	759.424696	6.05	486	494.265481	767.438895	6.01	646
sp|P02771|FETA_HUMAN	GYQELLEK	MT03_03	2	2	1	y6	490.258382	759.424696	6.01	267	494.265481	767.438895	6.05	650
sp|P02771|FETA_HUMAN	GYQELLEK	MT03_03	3	2	1	y6	490.258382	759.424696	6.01	422	494.265481	767.438895	5.97	585
sp|P02771|FETA_HUMAN	GYQELLEK	MT03_04	1	2	1	y6	490.258382	759.424696	6.01	3253	494.265481	767.438895	6.01	2466
sp|P02771|FETA_HUMAN	GYQELLEK	MT03_04	2	2	1	y6	490.258382	759.424696	6.01	2848	494.265481	767.438895	6.01	2475
sp|P02771|FETA_HUMAN	GYQELLEK	MT03_04	3	2	1	y6	490.258382	759.424696	6.01	2577	494.265481	767.438895	5.97	2331
sp|P02771|FETA_HUMAN	GYQELLEK	MT03_05	1	2	1	y6	490.258382	759.424696	5.97	3586	494.265481	767.438895	5.97	1418
sp|P02771|FETA_HUMAN	GYQELLEK	MT03_05	2	2	1	y6	490.258382	759.424696	6.01	2845	494.265481	767.438895	6.01	1425
sp|P02771|FETA_HUMAN	GYQELLEK	MT03_05	3	2	1	y6	490.258382	759.424696	6.01	2418	494.265481	767.438895	6.01	1464
sp|P02771|FETA_HUMAN	GYQELLEK	MT03_06	1	2	1	y6	490.258382	759.424696	6.01	11051	494.265481	767.438895	5.97	2760
sp|P02771|FETA_HUMAN	GYQELLEK	MT03_06	2	2	1	y6	490.258382	759.424696	6.01	9739	494.265481	767.438895	5.97	2032
sp|P02771|FETA_HUMAN	GYQELLEK	MT03_06	3	2	1	y6	490.258382	759.424696	6.01	10032	494.265481	767.438895	6.01	2338
sp|P02771|FETA_HUMAN	GYQELLEK	MT03_07	1	2	1	y6	490.258382	759.424696	6.05	18692	494.265481	767.438895	6.01	2716
sp|P02771|FETA_HUMAN	GYQELLEK	MT03_07	2	2	1	y6	490.258382	759.424696	6.01	16326	494.265481	767.438895	6.01	2310
sp|P02771|FETA_HUMAN	GYQELLEK	MT03_07	3	2	1	y6	490.258382	759.424696	5.97	16876	494.265481	767.438895	6.01	2103
sp|P02771|FETA_HUMAN	GYQELLEK	MT03_08	1	2	1	y6	490.258382	759.424696	5.97	84418	494.265481	767.438895	5.97	5384
sp|P02771|FETA_HUMAN	GYQELLEK	MT03_08	2	2	1	y6	490.258382	759.424696	5.97	66015	494.265481	767.438895	5.97	4185
sp|P02771|FETA_HUMAN	GYQELLEK	MT03_08	3	2	1	y6	490.258382	759.424696	6.01	67005	494.265481	767.438895	6.01	4109
sp|P02771|FETA_HUMAN	GYQELLEK	MT04_DB	1	2	1	y6	490.258382	759.424696	5.08	497	494.265481	767.438895	4.91	52
sp|P02771|FETA_HUMAN	GYQELLEK	MT04_DB	2	2	1	y6	490.258382	759.424696	5.89	230	494.265481	767.438895	6.01	19
sp|P02771|FETA_HUMAN	GYQELLEK	MT04_DB	3	2	1	y6	490.258382	759.424696	5.81	511	494.265481	767.438895	5.72	4
sp|P02771|FETA_HUMAN	GYQELLEK	MT04_CB	1	2	1	y6	490.258382	759.424696	5.2	2377	494.265481	767.438895	5.24	4696
sp|P02771|FETA_HUMAN	GYQELLEK	MT04_CB	2	2	1	y6	490.258382	759.424696	5.85	2351	494.265481	767.438895	5.85	4295
sp|P02771|FETA_HUMAN	GYQELLEK	MT04_CB	3	2	1	y6	490.258382	759.424696	5.89	2063	494.265481	767.438895	5.89	4393
sp|P02771|FETA_HUMAN	GYQELLEK	MT04_01	1	2	1	y6	490.258382	759.424696	5.85	2540	494.265481	767.438895	5.89	3626
sp|P02771|FETA_HUMAN	GYQELLEK	MT04_01	2	2	1	y6	490.258382	759.424696	5.85	2209	494.265481	767.438895	5.89	3186
sp|P02771|FETA_HUMAN	GYQELLEK	MT04_01	3	2	1	y6	490.258382	759.424696	5.81	3125	494.265481	767.438895	5.81	4738
sp|P02771|FETA_HUMAN	GYQELLEK	MT04_02	1	2	1	y6	490.258382	759.424696	4.95	3353	494.265481	767.438895	5.04	6280
sp|P02771|FETA_HUMAN	GYQELLEK	MT04_02	2	2	1	y6	490.258382	759.424696	5.85	3376	494.265481	767.438895	5.85	5985
sp|P02771|FETA_HUMAN	GYQELLEK	MT04_02	3	2	1	y6	490.258382	759.424696	5.81	3348	494.265481	767.438895	5.85	5681
sp|P02771|FETA_HUMAN	GYQELLEK	MT04_03	1	2	1	y6	490.258382	759.424696	5.08	4518	494.265481	767.438895	5.16	5523
sp|P02771|FETA_HUMAN	GYQELLEK	MT04_03	2	2	1	y6	490.258382	759.424696	5.89	3748	494.265481	767.438895	5.89	4894
sp|P02771|FETA_HUMAN	GYQELLEK	MT04_03	3	2	1	y6	490.258382	759.424696	5.81	3467	494.265481	767.438895	5.85	5336
sp|P02771|FETA_HUMAN	GYQELLEK	MT04_04	1	2	1	y6	490.258382	759.424696	5.85	2017	494.265481	767.438895	5.81	1369
sp|P02771|FETA_HUMAN	GYQELLEK	MT04_04	2	2	1	y6	490.258382	759.424696	5.93	2196	494.265481	767.438895	5.93	2207
sp|P02771|FETA_HUMAN	GYQELLEK	MT04_04	3	2	1	y6	490.258382	759.424696	5.85	2522	494.265481	767.438895	5.81	2006
sp|P02771|FETA_HUMAN	GYQELLEK	MT04_05	1	2	1	y6	490.258382	759.424696	5.85	3306	494.265481	767.438895	5.89	1578
sp|P02771|FETA_HUMAN	GYQELLEK	MT04_05	2	2	1	y6	490.258382	759.424696	5.93	4387	494.265481	767.438895	5.89	1922
sp|P02771|FETA_HUMAN	GYQELLEK	MT04_05	3	2	1	y6	490.258382	759.424696	5.85	4281	494.265481	767.438895	5.81	1877
sp|P02771|FETA_HUMAN	GYQELLEK	MT04_06	1	2	1	y6	490.258382	759.424696	5.93	6094	494.265481	767.438895	5.89	1613
sp|P02771|FETA_HUMAN	GYQELLEK	MT04_06	2	2	1	y6	490.258382	759.424696	5.81	7358	494.265481	767.438895	5.85	1688
sp|P02771|FETA_HUMAN	GYQELLEK	MT04_06	3	2	1	y6	490.258382	759.424696	5.85	6887	494.265481	767.438895	5.85	1752
sp|P02771|FETA_HUMAN	GYQELLEK	MT04_07	1	2	1	y6	490.258382	759.424696	5.89	22468	494.265481	767.438895	5.93	3108
sp|P02771|FETA_HUMAN	GYQELLEK	MT04_07	2	2	1	y6	490.258382	759.424696	5.93	25419	494.265481	767.438895	5.97	3756
sp|P02771|FETA_HUMAN	GYQELLEK	MT04_07	3	2	1	y6	490.258382	759.424696	5.85	22877	494.265481	767.438895	5.81	3271
sp|P02771|FETA_HUMAN	GYQELLEK	MT04_08	1	2	1	y6	490.258382	759.424696	5.85	93131	494.265481	767.438895	5.89	5313
sp|P02771|FETA_HUMAN	GYQELLEK	MT04_08	2	2	1	y6	490.258382	759.424696	5.85	111983	494.265481	767.438895	5.85	6578
sp|P02771|FETA_HUMAN	GYQELLEK	MT04_08	3	2	1	y6	490.258382	759.424696	5.89	116728	494.265481	767.438895	5.85	6555
sp|P02771|FETA_HUMAN	GYQELLEK	MT05_DB	1	2	1	y6	490.258382	759.424696	5.89	1105	494.265481	767.438895	6.21	20
sp|P02771|FETA_HUMAN	GYQELLEK	MT05_DB	2	2	1	y6	490.258382	759.424696	5.76	1185	494.265481	767.438895	6.01	16
sp|P02771|FETA_HUMAN	GYQELLEK	MT05_DB	3	2	1	y6	490.258382	759.424696	5.81	1271	494.265481	767.438895	5.68	7
sp|P02771|FETA_HUMAN	GYQELLEK	MT05_CB	1	2	1	y6	490.258382	759.424696	5.81	2818	494.265481	767.438895	5.85	5377
sp|P02771|FETA_HUMAN	GYQELLEK	MT05_CB	2	2	1	y6	490.258382	759.424696	5.85	2859	494.265481	767.438895	5.81	4915
sp|P02771|FETA_HUMAN	GYQELLEK	MT05_CB	3	2	1	y6	490.258382	759.424696	5.76	2855	494.265481	767.438895	5.85	5522
sp|P02771|FETA_HUMAN	GYQELLEK	MT05_01	1	2	1	y6	490.258382	759.424696	5.89	3777	494.265481	767.438895	5.85	6384
sp|P02771|FETA_HUMAN	GYQELLEK	MT05_01	2	2	1	y6	490.258382	759.424696	5.81	3620	494.265481	767.438895	5.81	6048
sp|P02771|FETA_HUMAN	GYQELLEK	MT05_01	3	2	1	y6	490.258382	759.424696	5.85	3575	494.265481	767.438895	5.85	5771
sp|P02771|FETA_HUMAN	GYQELLEK	MT05_02	1	2	1	y6	490.258382	759.424696	5.89	2074	494.265481	767.438895	5.89	3531
sp|P02771|FETA_HUMAN	GYQELLEK	MT05_02	2	2	1	y6	490.258382	759.424696	5.85	2491	494.265481	767.438895	5.89	3615
sp|P02771|FETA_HUMAN	GYQELLEK	MT05_02	3	2	1	y6	490.258382	759.424696	5.85	2509	494.265481	767.438895	5.81	3616
sp|P02771|FETA_HUMAN	GYQELLEK	MT05_03	1	2	1	y6	490.258382	759.424696	5.89	2904	494.265481	767.438895	5.89	3782
sp|P02771|FETA_HUMAN	GYQELLEK	MT05_03	2	2	1	y6	490.258382	759.424696	5.85	3040	494.265481	767.438895	5.81	3378
sp|P02771|FETA_HUMAN	GYQELLEK	MT05_03	3	2	1	y6	490.258382	759.424696	5.93	3230	494.265481	767.438895	5.93	3993
sp|P02771|FETA_HUMAN	GYQELLEK	MT05_04	1	2	1	y6	490.258382	759.424696	5.93	3425	494.265481	767.438895	5.93	2917
sp|P02771|FETA_HUMAN	GYQELLEK	MT05_04	2	2	1	y6	490.258382	759.424696	5.85	3509	494.265481	767.438895	5.85	2923
sp|P02771|FETA_HUMAN	GYQELLEK	MT05_04	3	2	1	y6	490.258382	759.424696	5.81	3262	494.265481	767.438895	5.81	2803
sp|P02771|FETA_HUMAN	GYQELLEK	MT05_05	1	2	1	y6	490.258382	759.424696	5.89	7722	494.265481	767.438895	5.89	3529
sp|P02771|FETA_HUMAN	GYQELLEK	MT05_05	2	2	1	y6	490.258382	759.424696	5.85	7246	494.265481	767.438895	5.89	3979
sp|P02771|FETA_HUMAN	GYQELLEK	MT05_05	3	2	1	y6	490.258382	759.424696	5.85	8173	494.265481	767.438895	5.85	4198
sp|P02771|FETA_HUMAN	GYQELLEK	MT05_06	1	2	1	y6	490.258382	759.424696	5.81	15512	494.265481	767.438895	5.81	4215
sp|P02771|FETA_HUMAN	GYQELLEK	MT05_06	2	2	1	y6	490.258382	759.424696	5.76	16406	494.265481	767.438895	5.76	4197
sp|P02771|FETA_HUMAN	GYQELLEK	MT05_06	3	2	1	y6	490.258382	759.424696	5.85	17070	494.265481	767.438895	5.85	4310
sp|P02771|FETA_HUMAN	GYQELLEK	MT05_07	1	2	1	y6	490.258382	759.424696	5.85	37037	494.265481	767.438895	5.85	5394
sp|P02771|FETA_HUMAN	GYQELLEK	MT05_07	2	2	1	y6	490.258382	759.424696	5.81	39794	494.265481	767.438895	5.81	5953
sp|P02771|FETA_HUMAN	GYQELLEK	MT05_07	3	2	1	y6	490.258382	759.424696	5.85	40803	494.265481	767.438895	5.81	5308
sp|P02771|FETA_HUMAN	GYQELLEK	MT05_08	1	2	1	y6	490.258382	759.424696	5.81	134969	494.265481	767.438895	5.76	7851
sp|P02771|FETA_HUMAN	GYQELLEK	MT05_08	2	2	1	y6	490.258382	759.424696	5.85	134050	494.265481	767.438895	5.85	7673
sp|P02771|FETA_HUMAN	GYQELLEK	MT05_08	3	2	1	y6	490.258382	759.424696	5.85	129903	494.265481	767.438895	5.85	7779
sp|P02771|FETA_HUMAN	GYQELLEK	MT06_DB	1	2	1	y6	490.258382	759.424696	5.85	1067	494.265481	767.438895	5.64	28
sp|P02771|FETA_HUMAN	GYQELLEK	MT06_DB	2	2	1	y6	490.258382	759.424696	5.81	670	494.265481	767.438895	5.76	15
sp|P02771|FETA_HUMAN	GYQELLEK	MT06_DB	3	2	1	y6	490.258382	759.424696	5.81	290	494.265481	767.438895	5.85	3
sp|P02771|FETA_HUMAN	GYQELLEK	MT06_CB	1	2	1	y6	490.258382	759.424696	5.81	1837	494.265481	767.438895	5.85	2489
sp|P02771|FETA_HUMAN	GYQELLEK	MT06_CB	2	2	1	y6	490.258382	759.424696	5.76	1669	494.265481	767.438895	5.81	2659
sp|P02771|FETA_HUMAN	GYQELLEK	MT06_CB	3	2	1	y6	490.258382	759.424696	5.85	1479	494.265481	767.438895	5.85	2759
sp|P02771|FETA_HUMAN	GYQELLEK	MT06_01	1	2	1	y6	490.258382	759.424696	5.89	3231	494.265481	767.438895	5.89	4390
sp|P02771|FETA_HUMAN	GYQELLEK	MT06_01	2	2	1	y6	490.258382	759.424696	5.85	3046	494.265481	767.438895	5.89	3818
sp|P02771|FETA_HUMAN	GYQELLEK	MT06_01	3	2	1	y6	490.258382	759.424696	5.81	2343	494.265481	767.438895	5.81	3663
sp|P02771|FETA_HUMAN	GYQELLEK	MT06_02	1	2	1	y6	490.258382	759.424696	5.85	1429	494.265481	767.438895	5.76	1973
sp|P02771|FETA_HUMAN	GYQELLEK	MT06_02	2	2	1	y6	490.258382	759.424696	5.81	1141	494.265481	767.438895	5.89	2226
sp|P02771|FETA_HUMAN	GYQELLEK	MT06_02	3	2	1	y6	490.258382	759.424696	5.76	956	494.265481	767.438895	5.76	1829
sp|P02771|FETA_HUMAN	GYQELLEK	MT06_03	1	2	1	y6	490.258382	759.424696	5.85	1577	494.265481	767.438895	5.85	2238
sp|P02771|FETA_HUMAN	GYQELLEK	MT06_03	2	2	1	y6	490.258382	759.424696	5.81	1225	494.265481	767.438895	5.81	2765
sp|P02771|FETA_HUMAN	GYQELLEK	MT06_03	3	2	1	y6	490.258382	759.424696	5.81	1160	494.265481	767.438895	5.85	1862
sp|P02771|FETA_HUMAN	GYQELLEK	MT06_04	1	2	1	y6	490.258382	759.424696	5.85	5250	494.265481	767.438895	5.85	3865
sp|P02771|FETA_HUMAN	GYQELLEK	MT06_04	2	2	1	y6	490.258382	759.424696	5.81	4810	494.265481	767.438895	5.81	3652
sp|P02771|FETA_HUMAN	GYQELLEK	MT06_04	3	2	1	y6	490.258382	759.424696	5.85	3830	494.265481	767.438895	5.85	2654
sp|P02771|FETA_HUMAN	GYQELLEK	MT06_05	1	2	1	y6	490.258382	759.424696	5.81	6097	494.265481	767.438895	5.85	3136
sp|P02771|FETA_HUMAN	GYQELLEK	MT06_05	2	2	1	y6	490.258382	759.424696	5.85	6135	494.265481	767.438895	5.85	2743
sp|P02771|FETA_HUMAN	GYQELLEK	MT06_05	3	2	1	y6	490.258382	759.424696	5.89	4944	494.265481	767.438895	5.89	2115
sp|P02771|FETA_HUMAN	GYQELLEK	MT06_06	1	2	1	y6	490.258382	759.424696	5.85	13665	494.265481	767.438895	5.85	3371
sp|P02771|FETA_HUMAN	GYQELLEK	MT06_06	2	2	1	y6	490.258382	759.424696	5.85	14059	494.265481	767.438895	5.85	3253
sp|P02771|FETA_HUMAN	GYQELLEK	MT06_06	3	2	1	y6	490.258382	759.424696	5.81	10444	494.265481	767.438895	5.76	3024
sp|P02771|FETA_HUMAN	GYQELLEK	MT06_07	1	2	1	y6	490.258382	759.424696	5.89	20698	494.265481	767.438895	5.89	3119
sp|P02771|FETA_HUMAN	GYQELLEK	MT06_07	2	2	1	y6	490.258382	759.424696	5.81	21814	494.265481	767.438895	5.85	3395
sp|P02771|FETA_HUMAN	GYQELLEK	MT06_07	3	2	1	y6	490.258382	759.424696	5.81	18886	494.265481	767.438895	5.81	2448
sp|P02771|FETA_HUMAN	GYQELLEK	MT06_08	1	2	1	y6	490.258382	759.424696	5.81	126272	494.265481	767.438895	5.81	6908
sp|P02771|FETA_HUMAN	GYQELLEK	MT06_08	2	2	1	y6	490.258382	759.424696	5.81	123645	494.265481	767.438895	5.81	6859
sp|P02771|FETA_HUMAN	GYQELLEK	MT06_08	3	2	1	y6	490.258382	759.424696	5.76	100498	494.265481	767.438895	5.76	6115
sp|P02771|FETA_HUMAN	GYQELLEK	MT01_DB	1	2	1	y5	490.258382	631.366118	6.09	91	494.265481	639.380317	6.21	11
sp|P02771|FETA_HUMAN	GYQELLEK	MT01_DB	2	2	1	y5	490.258382	631.366118	6.01	123	494.265481	639.380317	5.97	3
sp|P02771|FETA_HUMAN	GYQELLEK	MT01_DB	3	2	1	y5	490.258382	631.366118	5.97	152	494.265481	639.380317	6.13	8
sp|P02771|FETA_HUMAN	GYQELLEK	MT01_CB	1	2	1	y5	490.258382	631.366118	5.97	1222	494.265481	639.380317	6.01	1792
sp|P02771|FETA_HUMAN	GYQELLEK	MT01_CB	2	2	1	y5	490.258382	631.366118	6.05	1010	494.265481	639.380317	6.01	1944
sp|P02771|FETA_HUMAN	GYQELLEK	MT01_CB	3	2	1	y5	490.258382	631.366118	6.01	971	494.265481	639.380317	6.01	1845
sp|P02771|FETA_HUMAN	GYQELLEK	MT01_01	1	2	1	y5	490.258382	631.366118	5.97	367	494.265481	639.380317	5.97	567
sp|P02771|FETA_HUMAN	GYQELLEK	MT01_01	2	2	1	y5	490.258382	631.366118	5.97	436	494.265481	639.380317	6.01	615
sp|P02771|FETA_HUMAN	GYQELLEK	MT01_01	3	2	1	y5	490.258382	631.366118	5.93	398	494.265481	639.380317	5.97	682
sp|P02771|FETA_HUMAN	GYQELLEK	MT01_02	1	2	1	y5	490.258382	631.366118	6.01	1352	494.265481	639.380317	6.01	2245
sp|P02771|FETA_HUMAN	GYQELLEK	MT01_02	2	2	1	y5	490.258382	631.366118	5.97	1143	494.265481	639.380317	6.01	2162
sp|P02771|FETA_HUMAN	GYQELLEK	MT01_02	3	2	1	y5	490.258382	631.366118	5.97	1034	494.265481	639.380317	5.97	1930
sp|P02771|FETA_HUMAN	GYQELLEK	MT01_03	1	2	1	y5	490.258382	631.366118	6.01	1396	494.265481	639.380317	5.97	2165
sp|P02771|FETA_HUMAN	GYQELLEK	MT01_03	2	2	1	y5	490.258382	631.366118	5.97	1518	494.265481	639.380317	5.97	1906
sp|P02771|FETA_HUMAN	GYQELLEK	MT01_03	3	2	1	y5	490.258382	631.366118	5.97	1453	494.265481	639.380317	5.97	1738
sp|P02771|FETA_HUMAN	GYQELLEK	MT01_04	1	2	1	y5	490.258382	631.366118	5.97	1338	494.265481	639.380317	6.01	1117
sp|P02771|FETA_HUMAN	GYQELLEK	MT01_04	2	2	1	y5	490.258382	631.366118	5.97	1412	494.265481	639.380317	6.01	1258
sp|P02771|FETA_HUMAN	GYQELLEK	MT01_04	3	2	1	y5	490.258382	631.366118	6.01	1111	494.265481	639.380317	6.01	1079
sp|P02771|FETA_HUMAN	GYQELLEK	MT01_05	1	2	1	y5	490.258382	631.366118	6.01	1588	494.265481	639.380317	5.97	756
sp|P02771|FETA_HUMAN	GYQELLEK	MT01_05	2	2	1	y5	490.258382	631.366118	6.01	1442	494.265481	639.380317	5.97	715
sp|P02771|FETA_HUMAN	GYQELLEK	MT01_05	3	2	1	y5	490.258382	631.366118	5.97	1257	494.265481	639.380317	5.97	631
sp|P02771|FETA_HUMAN	GYQELLEK	MT01_06	1	2	1	y5	490.258382	631.366118	6.01	1949	494.265481	639.380317	6.01	516
sp|P02771|FETA_HUMAN	GYQELLEK	MT01_06	2	2	1	y5	490.258382	631.366118	5.97	1819	494.265481	639.380317	5.97	484
sp|P02771|FETA_HUMAN	GYQELLEK	MT01_06	3	2	1	y5	490.258382	631.366118	6.01	1855	494.265481	639.380317	5.97	328
sp|P02771|FETA_HUMAN	GYQELLEK	MT01_07	1	2	1	y5	490.258382	631.366118	6.21	6654	494.265481	639.380317	6.21	1024
sp|P02771|FETA_HUMAN	GYQELLEK	MT01_07	2	2	1	y5	490.258382	631.366118	6.21	5899	494.265481	639.380317	6.21	979
sp|P02771|FETA_HUMAN	GYQELLEK	MT01_07	3	2	1	y5	490.258382	631.366118	6.21	5632	494.265481	639.380317	6.21	755
sp|P02771|FETA_HUMAN	GYQELLEK	MT01_08	1	2	1	y5	490.258382	631.366118	5.97	13832	494.265481	639.380317	5.97	828
sp|P02771|FETA_HUMAN	GYQELLEK	MT01_08	2	2	1	y5	490.258382	631.366118	6.01	11049	494.265481	639.380317	6.01	798
sp|P02771|FETA_HUMAN	GYQELLEK	MT01_08	3	2	1	y5	490.258382	631.366118	5.97	11212	494.265481	639.380317	5.97	674
sp|P02771|FETA_HUMAN	GYQELLEK	MT02_DB	1	2	1	y5	490.258382	631.366118	5.93	269	494.265481	639.380317	6.49	2
sp|P02771|FETA_HUMAN	GYQELLEK	MT02_DB	2	2	1	y5	490.258382	631.366118	5.93	480	494.265481	639.380317	6.21	21
sp|P02771|FETA_HUMAN	GYQELLEK	MT02_DB	3	2	1	y5	490.258382	631.366118	5.97	406	494.265481	639.380317	5.68	22
sp|P02771|FETA_HUMAN	GYQELLEK	MT02_CB	1	2	1	y5	490.258382	631.366118	5.97	883	494.265481	639.380317	6.01	1423
sp|P02771|FETA_HUMAN	GYQELLEK	MT02_CB	2	2	1	y5	490.258382	631.366118	6.01	760	494.265481	639.380317	6.01	1187
sp|P02771|FETA_HUMAN	GYQELLEK	MT02_CB	3	2	1	y5	490.258382	631.366118	6.01	793	494.265481	639.380317	6.01	1498
sp|P02771|FETA_HUMAN	GYQELLEK	MT02_01	1	2	1	y5	490.258382	631.366118	6.01	421	494.265481	639.380317	6.01	774
sp|P02771|FETA_HUMAN	GYQELLEK	MT02_01	2	2	1	y5	490.258382	631.366118	5.97	617	494.265481	639.380317	5.93	558
sp|P02771|FETA_HUMAN	GYQELLEK	MT02_01	3	2	1	y5	490.258382	631.366118	5.97	446	494.265481	639.380317	5.93	598
sp|P02771|FETA_HUMAN	GYQELLEK	MT02_02	1	2	1	y5	490.258382	631.366118	6.01	455	494.265481	639.380317	6.01	943
sp|P02771|FETA_HUMAN	GYQELLEK	MT02_02	2	2	1	y5	490.258382	631.366118	5.97	596	494.265481	639.380317	5.97	1037
sp|P02771|FETA_HUMAN	GYQELLEK	MT02_02	3	2	1	y5	490.258382	631.366118	5.97	536	494.265481	639.380317	5.93	835
sp|P02771|FETA_HUMAN	GYQELLEK	MT02_03	1	2	1	y5	490.258382	631.366118	5.97	778	494.265481	639.380317	5.97	968
sp|P02771|FETA_HUMAN	GYQELLEK	MT02_03	2	2	1	y5	490.258382	631.366118	5.93	810	494.265481	639.380317	5.97	930
sp|P02771|FETA_HUMAN	GYQELLEK	MT02_03	3	2	1	y5	490.258382	631.366118	6.01	690	494.265481	639.380317	6.01	826
sp|P02771|FETA_HUMAN	GYQELLEK	MT02_04	1	2	1	y5	490.258382	631.366118	5.93	1693	494.265481	639.380317	5.97	1687
sp|P02771|FETA_HUMAN	GYQELLEK	MT02_04	2	2	1	y5	490.258382	631.366118	5.97	1633	494.265481	639.380317	5.93	1509
sp|P02771|FETA_HUMAN	GYQELLEK	MT02_04	3	2	1	y5	490.258382	631.366118	6.05	1505	494.265481	639.380317	6.05	1357
sp|P02771|FETA_HUMAN	GYQELLEK	MT02_05	1	2	1	y5	490.258382	631.366118	5.97	2985	494.265481	639.380317	6.01	1505
sp|P02771|FETA_HUMAN	GYQELLEK	MT02_05	2	2	1	y5	490.258382	631.366118	6.01	2805	494.265481	639.380317	6.01	1365
sp|P02771|FETA_HUMAN	GYQELLEK	MT02_05	3	2	1	y5	490.258382	631.366118	6.01	2420	494.265481	639.380317	5.97	1142
sp|P02771|FETA_HUMAN	GYQELLEK	MT02_06	1	2	1	y5	490.258382	631.366118	5.93	7222	494.265481	639.380317	5.97	2273
sp|P02771|FETA_HUMAN	GYQELLEK	MT02_06	2	2	1	y5	490.258382	631.366118	5.97	6477	494.265481	639.380317	6.01	1812
sp|P02771|FETA_HUMAN	GYQELLEK	MT02_06	3	2	1	y5	490.258382	631.366118	6.01	5474	494.265481	639.380317	5.97	1618
sp|P02771|FETA_HUMAN	GYQELLEK	MT02_07	1	2	1	y5	490.258382	631.366118	5.97	18813	494.265481	639.380317	5.97	2513
sp|P02771|FETA_HUMAN	GYQELLEK	MT02_07	2	2	1	y5	490.258382	631.366118	6.01	17561	494.265481	639.380317	6.01	2790
sp|P02771|FETA_HUMAN	GYQELLEK	MT02_07	3	2	1	y5	490.258382	631.366118	6.01	16715	494.265481	639.380317	5.97	2551
sp|P02771|FETA_HUMAN	GYQELLEK	MT02_08	1	2	1	y5	490.258382	631.366118	6.01	46907	494.265481	639.380317	6.01	2785
sp|P02771|FETA_HUMAN	GYQELLEK	MT02_08	2	2	1	y5	490.258382	631.366118	5.97	47083	494.265481	639.380317	5.97	2699
sp|P02771|FETA_HUMAN	GYQELLEK	MT02_08	3	2	1	y5	490.258382	631.366118	6.01	40839	494.265481	639.380317	5.97	2632
sp|P02771|FETA_HUMAN	GYQELLEK	MT03_DB	1	2	1	y5	490.258382	631.366118	6.01	403	494.265481	639.380317	6.05	791
sp|P02771|FETA_HUMAN	GYQELLEK	MT03_DB	2	2	1	y5	490.258382	631.366118	5.97	493	494.265481	639.380317	6.05	803
sp|P02771|FETA_HUMAN	GYQELLEK	MT03_DB	3	2	1	y5	490.258382	631.366118	5.97	419	494.265481	639.380317	6.01	847
sp|P02771|FETA_HUMAN	GYQELLEK	MT03_CB	1	2	1	y5	490.258382	631.366118	5.85	999	494.265481	639.380317	5.85	1326
sp|P02771|FETA_HUMAN	GYQELLEK	MT03_CB	2	2	1	y5	490.258382	631.366118	5.72	742	494.265481	639.380317	5.76	1383
sp|P02771|FETA_HUMAN	GYQELLEK	MT03_CB	3	2	1	y5	490.258382	631.366118	5.85	975	494.265481	639.380317	5.89	1402
sp|P02771|FETA_HUMAN	GYQELLEK	MT03_01	1	2	1	y5	490.258382	631.366118	6.01	645	494.265481	639.380317	6.05	880
sp|P02771|FETA_HUMAN	GYQELLEK	MT03_01	2	2	1	y5	490.258382	631.366118	6.05	626	494.265481	639.380317	6.05	1014
sp|P02771|FETA_HUMAN	GYQELLEK	MT03_01	3	2	1	y5	490.258382	631.366118	5.97	550	494.265481	639.380317	5.93	706
sp|P02771|FETA_HUMAN	GYQELLEK	MT03_02	2	2	1	y5	490.258382	631.366118	5.97	321	494.265481	639.380317	5.97	519
sp|P02771|FETA_HUMAN	GYQELLEK	MT03_02	3	2	1	y5	490.258382	631.366118	6.01	376	494.265481	639.380317	5.97	486
sp|P02771|FETA_HUMAN	GYQELLEK	MT03_02	1	2	1	y5	490.258382	631.366118	6.01	329	494.265481	639.380317	6.01	520
sp|P02771|FETA_HUMAN	GYQELLEK	MT03_03	1	2	1	y5	490.258382	631.366118	6.01	214	494.265481	639.380317	6.05	347
sp|P02771|FETA_HUMAN	GYQELLEK	MT03_03	2	2	1	y5	490.258382	631.366118	6.01	327	494.265481	639.380317	6.05	210
sp|P02771|FETA_HUMAN	GYQELLEK	MT03_03	3	2	1	y5	490.258382	631.366118	5.97	276	494.265481	639.380317	6.01	269
sp|P02771|FETA_HUMAN	GYQELLEK	MT03_04	1	2	1	y5	490.258382	631.366118	6.01	1734	494.265481	639.380317	6.01	1438
sp|P02771|FETA_HUMAN	GYQELLEK	MT03_04	2	2	1	y5	490.258382	631.366118	5.97	1518	494.265481	639.380317	6.01	1160
sp|P02771|FETA_HUMAN	GYQELLEK	MT03_04	3	2	1	y5	490.258382	631.366118	6.01	1591	494.265481	639.380317	6.01	1210
sp|P02771|FETA_HUMAN	GYQELLEK	MT03_05	1	2	1	y5	490.258382	631.366118	5.97	1991	494.265481	639.380317	5.97	977
sp|P02771|FETA_HUMAN	GYQELLEK	MT03_05	2	2	1	y5	490.258382	631.366118	6.01	1768	494.265481	639.380317	6.05	754
sp|P02771|FETA_HUMAN	GYQELLEK	MT03_05	3	2	1	y5	490.258382	631.366118	6.01	1633	494.265481	639.380317	6.05	805
sp|P02771|FETA_HUMAN	GYQELLEK	MT03_06	1	2	1	y5	490.258382	631.366118	6.01	6397	494.265481	639.380317	6.01	1603
sp|P02771|FETA_HUMAN	GYQELLEK	MT03_06	2	2	1	y5	490.258382	631.366118	5.97	4907	494.265481	639.380317	5.97	1128
sp|P02771|FETA_HUMAN	GYQELLEK	MT03_06	3	2	1	y5	490.258382	631.366118	6.01	5831	494.265481	639.380317	6.01	1343
sp|P02771|FETA_HUMAN	GYQELLEK	MT03_07	1	2	1	y5	490.258382	631.366118	6.01	10314	494.265481	639.380317	6.05	1454
sp|P02771|FETA_HUMAN	GYQELLEK	MT03_07	2	2	1	y5	490.258382	631.366118	6.01	8516	494.265481	639.380317	6.01	1215
sp|P02771|FETA_HUMAN	GYQELLEK	MT03_07	3	2	1	y5	490.258382	631.366118	5.97	8748	494.265481	639.380317	6.01	1233
sp|P02771|FETA_HUMAN	GYQELLEK	MT03_08	1	2	1	y5	490.258382	631.366118	5.97	43976	494.265481	639.380317	5.97	2739
sp|P02771|FETA_HUMAN	GYQELLEK	MT03_08	2	2	1	y5	490.258382	631.366118	5.97	32911	494.265481	639.380317	6.01	1897
sp|P02771|FETA_HUMAN	GYQELLEK	MT03_08	3	2	1	y5	490.258382	631.366118	6.01	38374	494.265481	639.380317	6.01	2269
sp|P02771|FETA_HUMAN	GYQELLEK	MT04_DB	1	2	1	y5	490.258382	631.366118	5.12	216	494.265481	639.380317	5.28	35
sp|P02771|FETA_HUMAN	GYQELLEK	MT04_DB	2	2	1	y5	490.258382	631.366118	5.81	183	494.265481	639.380317	5.72	13
sp|P02771|FETA_HUMAN	GYQELLEK	MT04_DB	3	2	1	y5	490.258382	631.366118	5.85	275	494.265481	639.380317	5.89	4
sp|P02771|FETA_HUMAN	GYQELLEK	MT04_CB	1	2	1	y5	490.258382	631.366118	5.2	1475	494.265481	639.380317	5.16	2434
sp|P02771|FETA_HUMAN	GYQELLEK	MT04_CB	2	2	1	y5	490.258382	631.366118	5.85	1310	494.265481	639.380317	5.85	1899
sp|P02771|FETA_HUMAN	GYQELLEK	MT04_CB	3	2	1	y5	490.258382	631.366118	5.89	1407	494.265481	639.380317	5.93	2039
sp|P02771|FETA_HUMAN	GYQELLEK	MT04_01	1	2	1	y5	490.258382	631.366118	5.85	1561	494.265481	639.380317	5.89	1748
sp|P02771|FETA_HUMAN	GYQELLEK	MT04_01	2	2	1	y5	490.258382	631.366118	5.85	1079	494.265481	639.380317	5.85	2014
sp|P02771|FETA_HUMAN	GYQELLEK	MT04_01	3	2	1	y5	490.258382	631.366118	5.85	1619	494.265481	639.380317	5.81	2583
sp|P02771|FETA_HUMAN	GYQELLEK	MT04_02	1	2	1	y5	490.258382	631.366118	5	1644	494.265481	639.380317	5.04	3320
sp|P02771|FETA_HUMAN	GYQELLEK	MT04_02	2	2	1	y5	490.258382	631.366118	5.85	1912	494.265481	639.380317	5.85	3188
sp|P02771|FETA_HUMAN	GYQELLEK	MT04_02	3	2	1	y5	490.258382	631.366118	5.85	1884	494.265481	639.380317	5.85	3390
sp|P02771|FETA_HUMAN	GYQELLEK	MT04_03	1	2	1	y5	490.258382	631.366118	5.16	2092	494.265481	639.380317	5.08	2976
sp|P02771|FETA_HUMAN	GYQELLEK	MT04_03	2	2	1	y5	490.258382	631.366118	5.89	2035	494.265481	639.380317	5.89	2772
sp|P02771|FETA_HUMAN	GYQELLEK	MT04_03	3	2	1	y5	490.258382	631.366118	5.81	2150	494.265481	639.380317	5.81	2896
sp|P02771|FETA_HUMAN	GYQELLEK	MT04_04	1	2	1	y5	490.258382	631.366118	5.89	854	494.265481	639.380317	5.89	871
sp|P02771|FETA_HUMAN	GYQELLEK	MT04_04	2	2	1	y5	490.258382	631.366118	5.89	1445	494.265481	639.380317	5.89	1025
sp|P02771|FETA_HUMAN	GYQELLEK	MT04_04	3	2	1	y5	490.258382	631.366118	5.81	1552	494.265481	639.380317	5.76	1150
sp|P02771|FETA_HUMAN	GYQELLEK	MT04_05	1	2	1	y5	490.258382	631.366118	5.89	1719	494.265481	639.380317	5.89	698
sp|P02771|FETA_HUMAN	GYQELLEK	MT04_05	2	2	1	y5	490.258382	631.366118	5.93	2378	494.265481	639.380317	5.93	1079
sp|P02771|FETA_HUMAN	GYQELLEK	MT04_05	3	2	1	y5	490.258382	631.366118	5.81	2121	494.265481	639.380317	5.89	915
sp|P02771|FETA_HUMAN	GYQELLEK	MT04_06	1	2	1	y5	490.258382	631.366118	5.89	3290	494.265481	639.380317	5.89	751
sp|P02771|FETA_HUMAN	GYQELLEK	MT04_06	2	2	1	y5	490.258382	631.366118	5.81	3894	494.265481	639.380317	5.76	1048
sp|P02771|FETA_HUMAN	GYQELLEK	MT04_06	3	2	1	y5	490.258382	631.366118	5.85	4093	494.265481	639.380317	5.85	1147
sp|P02771|FETA_HUMAN	GYQELLEK	MT04_07	1	2	1	y5	490.258382	631.366118	5.93	11085	494.265481	639.380317	5.93	1718
sp|P02771|FETA_HUMAN	GYQELLEK	MT04_07	2	2	1	y5	490.258382	631.366118	5.93	14442	494.265481	639.380317	5.97	2161
sp|P02771|FETA_HUMAN	GYQELLEK	MT04_07	3	2	1	y5	490.258382	631.366118	5.89	11486	494.265481	639.380317	5.85	1726
sp|P02771|FETA_HUMAN	GYQELLEK	MT04_08	1	2	1	y5	490.258382	631.366118	5.85	48253	494.265481	639.380317	5.89	3230
sp|P02771|FETA_HUMAN	GYQELLEK	MT04_08	2	2	1	y5	490.258382	631.366118	5.85	61191	494.265481	639.380317	5.85	3725
sp|P02771|FETA_HUMAN	GYQELLEK	MT04_08	3	2	1	y5	490.258382	631.366118	5.89	63927	494.265481	639.380317	5.89	3878
sp|P02771|FETA_HUMAN	GYQELLEK	MT05_DB	1	2	1	y5	490.258382	631.366118	5.85	620	494.265481	639.380317	5.68	5
sp|P02771|FETA_HUMAN	GYQELLEK	MT05_DB	2	2	1	y5	490.258382	631.366118	5.76	411	494.265481	639.380317	5.93	16
sp|P02771|FETA_HUMAN	GYQELLEK	MT05_DB	3	2	1	y5	490.258382	631.366118	5.76	620	494.265481	639.380317	6.01	29
sp|P02771|FETA_HUMAN	GYQELLEK	MT05_CB	1	2	1	y5	490.258382	631.366118	5.81	1323	494.265481	639.380317	5.85	2741
sp|P02771|FETA_HUMAN	GYQELLEK	MT05_CB	2	2	1	y5	490.258382	631.366118	5.85	1670	494.265481	639.380317	5.85	3059
sp|P02771|FETA_HUMAN	GYQELLEK	MT05_CB	3	2	1	y5	490.258382	631.366118	5.81	1896	494.265481	639.380317	5.85	2808
sp|P02771|FETA_HUMAN	GYQELLEK	MT05_01	1	2	1	y5	490.258382	631.366118	5.85	2206	494.265481	639.380317	5.85	3172
sp|P02771|FETA_HUMAN	GYQELLEK	MT05_01	2	2	1	y5	490.258382	631.366118	5.81	2274	494.265481	639.380317	5.81	2882
sp|P02771|FETA_HUMAN	GYQELLEK	MT05_01	3	2	1	y5	490.258382	631.366118	5.85	2316	494.265481	639.380317	5.85	3560
sp|P02771|FETA_HUMAN	GYQELLEK	MT05_02	1	2	1	y5	490.258382	631.366118	5.89	1310	494.265481	639.380317	5.85	1831
sp|P02771|FETA_HUMAN	GYQELLEK	MT05_02	2	2	1	y5	490.258382	631.366118	5.81	910	494.265481	639.380317	5.89	2063
sp|P02771|FETA_HUMAN	GYQELLEK	MT05_02	3	2	1	y5	490.258382	631.366118	5.81	991	494.265481	639.380317	5.85	1730
sp|P02771|FETA_HUMAN	GYQELLEK	MT05_03	1	2	1	y5	490.258382	631.366118	5.89	1416	494.265481	639.380317	5.89	2282
sp|P02771|FETA_HUMAN	GYQELLEK	MT05_03	2	2	1	y5	490.258382	631.366118	5.85	1566	494.265481	639.380317	5.81	2123
sp|P02771|FETA_HUMAN	GYQELLEK	MT05_03	3	2	1	y5	490.258382	631.366118	5.89	1758	494.265481	639.380317	5.93	2025
sp|P02771|FETA_HUMAN	GYQELLEK	MT05_04	1	2	1	y5	490.258382	631.366118	5.93	1803	494.265481	639.380317	5.93	1458
sp|P02771|FETA_HUMAN	GYQELLEK	MT05_04	2	2	1	y5	490.258382	631.366118	5.85	1915	494.265481	639.380317	5.89	1586
sp|P02771|FETA_HUMAN	GYQELLEK	MT05_04	3	2	1	y5	490.258382	631.366118	5.76	1724	494.265481	639.380317	5.76	1678
sp|P02771|FETA_HUMAN	GYQELLEK	MT05_05	1	2	1	y5	490.258382	631.366118	5.89	4288	494.265481	639.380317	5.89	1742
sp|P02771|FETA_HUMAN	GYQELLEK	MT05_05	2	2	1	y5	490.258382	631.366118	5.85	3964	494.265481	639.380317	5.85	2341
sp|P02771|FETA_HUMAN	GYQELLEK	MT05_05	3	2	1	y5	490.258382	631.366118	5.85	4533	494.265481	639.380317	5.85	2200
sp|P02771|FETA_HUMAN	GYQELLEK	MT05_06	1	2	1	y5	490.258382	631.366118	5.81	8361	494.265481	639.380317	5.85	2078
sp|P02771|FETA_HUMAN	GYQELLEK	MT05_06	2	2	1	y5	490.258382	631.366118	5.76	8863	494.265481	639.380317	5.76	2704
sp|P02771|FETA_HUMAN	GYQELLEK	MT05_06	3	2	1	y5	490.258382	631.366118	5.85	9159	494.265481	639.380317	5.89	2687
sp|P02771|FETA_HUMAN	GYQELLEK	MT05_07	1	2	1	y5	490.258382	631.366118	5.85	19344	494.265481	639.380317	5.85	2880
sp|P02771|FETA_HUMAN	GYQELLEK	MT05_07	2	2	1	y5	490.258382	631.366118	5.76	21467	494.265481	639.380317	5.81	2775
sp|P02771|FETA_HUMAN	GYQELLEK	MT05_07	3	2	1	y5	490.258382	631.366118	5.85	21231	494.265481	639.380317	5.85	3132
sp|P02771|FETA_HUMAN	GYQELLEK	MT05_08	1	2	1	y5	490.258382	631.366118	5.81	70337	494.265481	639.380317	5.81	4081
sp|P02771|FETA_HUMAN	GYQELLEK	MT05_08	2	2	1	y5	490.258382	631.366118	5.81	74985	494.265481	639.380317	5.85	4472
sp|P02771|FETA_HUMAN	GYQELLEK	MT05_08	3	2	1	y5	490.258382	631.366118	5.81	71636	494.265481	639.380317	5.89	3874
sp|P02771|FETA_HUMAN	GYQELLEK	MT06_DB	1	2	1	y5	490.258382	631.366118	5.85	413	494.265481	639.380317	6.13	8
sp|P02771|FETA_HUMAN	GYQELLEK	MT06_DB	2	2	1	y5	490.258382	631.366118	5.81	277	494.265481	639.380317	5.52	1
sp|P02771|FETA_HUMAN	GYQELLEK	MT06_DB	3	2	1	y5	490.258382	631.366118	5.72	335	494.265481	639.380317	5.81	0
sp|P02771|FETA_HUMAN	GYQELLEK	MT06_CB	1	2	1	y5	490.258382	631.366118	5.85	1023	494.265481	639.380317	5.85	1403
sp|P02771|FETA_HUMAN	GYQELLEK	MT06_CB	2	2	1	y5	490.258382	631.366118	5.72	808	494.265481	639.380317	5.76	1488
sp|P02771|FETA_HUMAN	GYQELLEK	MT06_CB	3	2	1	y5	490.258382	631.366118	5.85	1048	494.265481	639.380317	5.89	1420
sp|P02771|FETA_HUMAN	GYQELLEK	MT06_01	1	2	1	y5	490.258382	631.366118	5.93	1853	494.265481	639.380317	5.93	2647
sp|P02771|FETA_HUMAN	GYQELLEK	MT06_01	2	2	1	y5	490.258382	631.366118	5.85	1479	494.265481	639.380317	5.85	2178
sp|P02771|FETA_HUMAN	GYQELLEK	MT06_01	3	2	1	y5	490.258382	631.366118	5.81	1582	494.265481	639.380317	5.81	1429
sp|P02771|FETA_HUMAN	GYQELLEK	MT06_02	1	2	1	y5	490.258382	631.366118	5.85	824	494.265481	639.380317	5.81	1121
sp|P02771|FETA_HUMAN	GYQELLEK	MT06_02	2	2	1	y5	490.258382	631.366118	5.81	849	494.265481	639.380317	5.81	1330
sp|P02771|FETA_HUMAN	GYQELLEK	MT06_02	3	2	1	y5	490.258382	631.366118	5.85	665	494.265481	639.380317	5.81	951
sp|P02771|FETA_HUMAN	GYQELLEK	MT06_03	1	2	1	y5	490.258382	631.366118	5.76	686	494.265481	639.380317	5.81	1627
sp|P02771|FETA_HUMAN	GYQELLEK	MT06_03	2	2	1	y5	490.258382	631.366118	5.81	989	494.265481	639.380317	5.81	1242
sp|P02771|FETA_HUMAN	GYQELLEK	MT06_03	3	2	1	y5	490.258382	631.366118	5.76	648	494.265481	639.380317	5.89	930
sp|P02771|FETA_HUMAN	GYQELLEK	MT06_04	1	2	1	y5	490.258382	631.366118	5.85	2817	494.265481	639.380317	5.85	1924
sp|P02771|FETA_HUMAN	GYQELLEK	MT06_04	2	2	1	y5	490.258382	631.366118	5.85	2696	494.265481	639.380317	5.85	2192
sp|P02771|FETA_HUMAN	GYQELLEK	MT06_04	3	2	1	y5	490.258382	631.366118	5.85	1933	494.265481	639.380317	5.81	1311
sp|P02771|FETA_HUMAN	GYQELLEK	MT06_05	1	2	1	y5	490.258382	631.366118	5.85	3118	494.265481	639.380317	5.81	1818
sp|P02771|FETA_HUMAN	GYQELLEK	MT06_05	2	2	1	y5	490.258382	631.366118	5.85	2909	494.265481	639.380317	5.85	1791
sp|P02771|FETA_HUMAN	GYQELLEK	MT06_05	3	2	1	y5	490.258382	631.366118	5.89	2440	494.265481	639.380317	5.89	1162
sp|P02771|FETA_HUMAN	GYQELLEK	MT06_06	1	2	1	y5	490.258382	631.366118	5.85	6678	494.265481	639.380317	5.85	1835
sp|P02771|FETA_HUMAN	GYQELLEK	MT06_06	2	2	1	y5	490.258382	631.366118	5.85	6901	494.265481	639.380317	5.81	1916
sp|P02771|FETA_HUMAN	GYQELLEK	MT06_06	3	2	1	y5	490.258382	631.366118	5.81	6102	494.265481	639.380317	5.85	1640
sp|P02771|FETA_HUMAN	GYQELLEK	MT06_07	1	2	1	y5	490.258382	631.366118	5.85	10255	494.265481	639.380317	5.89	1419
sp|P02771|FETA_HUMAN	GYQELLEK	MT06_07	2	2	1	y5	490.258382	631.366118	5.81	11933	494.265481	639.380317	5.81	1522
sp|P02771|FETA_HUMAN	GYQELLEK	MT06_07	3	2	1	y5	490.258382	631.366118	5.81	9809	494.265481	639.380317	5.81	1010
sp|P02771|FETA_HUMAN	GYQELLEK	MT06_08	1	2	1	y5	490.258382	631.366118	5.85	65513	494.265481	639.380317	5.81	4222
sp|P02771|FETA_HUMAN	GYQELLEK	MT06_08	2	2	1	y5	490.258382	631.366118	5.81	64004	494.265481	639.380317	5.85	3884
sp|P02771|FETA_HUMAN	GYQELLEK	MT06_08	3	2	1	y5	490.258382	631.366118	5.76	54751	494.265481	639.380317	5.76	2968
sp|P02771|FETA_HUMAN	GYQELLEK	MT01_DB	1	2	1	y2	490.258382	276.155397	5.93	92	494.265481	284.169596	6.49	15
sp|P02771|FETA_HUMAN	GYQELLEK	MT01_DB	2	2	1	y2	490.258382	276.155397	6.05	61	494.265481	284.169596	5.72	4
sp|P02771|FETA_HUMAN	GYQELLEK	MT01_DB	3	2	1	y2	490.258382	276.155397	6.05	90	494.265481	284.169596	5.64	7
sp|P02771|FETA_HUMAN	GYQELLEK	MT01_CB	1	2	1	y2	490.258382	276.155397	5.97	597	494.265481	284.169596	5.97	1205
sp|P02771|FETA_HUMAN	GYQELLEK	MT01_CB	2	2	1	y2	490.258382	276.155397	6.05	606	494.265481	284.169596	6.05	962
sp|P02771|FETA_HUMAN	GYQELLEK	MT01_CB	3	2	1	y2	490.258382	276.155397	5.97	507	494.265481	284.169596	6.01	901
sp|P02771|FETA_HUMAN	GYQELLEK	MT01_01	1	2	1	y2	490.258382	276.155397	5.97	289	494.265481	284.169596	5.97	396
sp|P02771|FETA_HUMAN	GYQELLEK	MT01_01	2	2	1	y2	490.258382	276.155397	6.01	242	494.265481	284.169596	5.97	335
sp|P02771|FETA_HUMAN	GYQELLEK	MT01_01	3	2	1	y2	490.258382	276.155397	5.97	244	494.265481	284.169596	6.01	474
sp|P02771|FETA_HUMAN	GYQELLEK	MT01_02	1	2	1	y2	490.258382	276.155397	6.01	774	494.265481	284.169596	6.01	1370
sp|P02771|FETA_HUMAN	GYQELLEK	MT01_02	2	2	1	y2	490.258382	276.155397	5.89	582	494.265481	284.169596	5.93	1246
sp|P02771|FETA_HUMAN	GYQELLEK	MT01_02	3	2	1	y2	490.258382	276.155397	5.97	624	494.265481	284.169596	5.97	1142
sp|P02771|FETA_HUMAN	GYQELLEK	MT01_03	1	2	1	y2	490.258382	276.155397	6.01	900	494.265481	284.169596	5.93	1197
sp|P02771|FETA_HUMAN	GYQELLEK	MT01_03	2	2	1	y2	490.258382	276.155397	6.01	773	494.265481	284.169596	5.97	1175
sp|P02771|FETA_HUMAN	GYQELLEK	MT01_03	3	2	1	y2	490.258382	276.155397	5.97	723	494.265481	284.169596	6.01	1096
sp|P02771|FETA_HUMAN	GYQELLEK	MT01_04	1	2	1	y2	490.258382	276.155397	6.01	806	494.265481	284.169596	6.01	567
sp|P02771|FETA_HUMAN	GYQELLEK	MT01_04	2	2	1	y2	490.258382	276.155397	6.01	921	494.265481	284.169596	6.01	678
sp|P02771|FETA_HUMAN	GYQELLEK	MT01_04	3	2	1	y2	490.258382	276.155397	6.01	936	494.265481	284.169596	5.97	684
sp|P02771|FETA_HUMAN	GYQELLEK	MT01_05	1	2	1	y2	490.258382	276.155397	5.97	792	494.265481	284.169596	5.97	383
sp|P02771|FETA_HUMAN	GYQELLEK	MT01_05	2	2	1	y2	490.258382	276.155397	6.01	909	494.265481	284.169596	6.01	399
sp|P02771|FETA_HUMAN	GYQELLEK	MT01_05	3	2	1	y2	490.258382	276.155397	5.97	882	494.265481	284.169596	5.97	350
sp|P02771|FETA_HUMAN	GYQELLEK	MT01_06	1	2	1	y2	490.258382	276.155397	6.01	1076	494.265481	284.169596	5.97	286
sp|P02771|FETA_HUMAN	GYQELLEK	MT01_06	2	2	1	y2	490.258382	276.155397	5.97	892	494.265481	284.169596	5.97	243
sp|P02771|FETA_HUMAN	GYQELLEK	MT01_06	3	2	1	y2	490.258382	276.155397	6.01	910	494.265481	284.169596	5.97	275
sp|P02771|FETA_HUMAN	GYQELLEK	MT01_07	1	2	1	y2	490.258382	276.155397	6.21	3449	494.265481	284.169596	6.21	627
sp|P02771|FETA_HUMAN	GYQELLEK	MT01_07	2	2	1	y2	490.258382	276.155397	6.21	3666	494.265481	284.169596	6.21	482
sp|P02771|FETA_HUMAN	GYQELLEK	MT01_07	3	2	1	y2	490.258382	276.155397	6.21	3761	494.265481	284.169596	6.21	516
sp|P02771|FETA_HUMAN	GYQELLEK	MT01_08	1	2	1	y2	490.258382	276.155397	5.97	7861	494.265481	284.169596	5.97	603
sp|P02771|FETA_HUMAN	GYQELLEK	MT01_08	2	2	1	y2	490.258382	276.155397	6.01	7007	494.265481	284.169596	6.01	430
sp|P02771|FETA_HUMAN	GYQELLEK	MT01_08	3	2	1	y2	490.258382	276.155397	5.97	6761	494.265481	284.169596	5.97	497
sp|P02771|FETA_HUMAN	GYQELLEK	MT02_DB	1	2	1	y2	490.258382	276.155397	5.93	134	494.265481	284.169596	5.97	11
sp|P02771|FETA_HUMAN	GYQELLEK	MT02_DB	2	2	1	y2	490.258382	276.155397	5.89	257	494.265481	284.169596	5.93	10
sp|P02771|FETA_HUMAN	GYQELLEK	MT02_DB	3	2	1	y2	490.258382	276.155397	6.01	291	494.265481	284.169596	6.7	16
sp|P02771|FETA_HUMAN	GYQELLEK	MT02_CB	1	2	1	y2	490.258382	276.155397	5.97	435	494.265481	284.169596	6.01	599
sp|P02771|FETA_HUMAN	GYQELLEK	MT02_CB	2	2	1	y2	490.258382	276.155397	6.01	488	494.265481	284.169596	6.01	736
sp|P02771|FETA_HUMAN	GYQELLEK	MT02_CB	3	2	1	y2	490.258382	276.155397	6.01	341	494.265481	284.169596	6.01	885
sp|P02771|FETA_HUMAN	GYQELLEK	MT02_01	1	2	1	y2	490.258382	276.155397	6.01	368	494.265481	284.169596	6.01	404
sp|P02771|FETA_HUMAN	GYQELLEK	MT02_01	2	2	1	y2	490.258382	276.155397	5.89	284	494.265481	284.169596	6.01	320
sp|P02771|FETA_HUMAN	GYQELLEK	MT02_01	3	2	1	y2	490.258382	276.155397	5.93	108	494.265481	284.169596	5.89	389
sp|P02771|FETA_HUMAN	GYQELLEK	MT02_02	1	2	1	y2	490.258382	276.155397	5.97	263	494.265481	284.169596	5.93	581
sp|P02771|FETA_HUMAN	GYQELLEK	MT02_02	2	2	1	y2	490.258382	276.155397	5.93	287	494.265481	284.169596	5.97	588
sp|P02771|FETA_HUMAN	GYQELLEK	MT02_02	3	2	1	y2	490.258382	276.155397	6.01	251	494.265481	284.169596	5.93	520
sp|P02771|FETA_HUMAN	GYQELLEK	MT02_03	1	2	1	y2	490.258382	276.155397	5.97	328	494.265481	284.169596	5.97	557
sp|P02771|FETA_HUMAN	GYQELLEK	MT02_03	2	2	1	y2	490.258382	276.155397	5.97	385	494.265481	284.169596	5.97	562
sp|P02771|FETA_HUMAN	GYQELLEK	MT02_03	3	2	1	y2	490.258382	276.155397	5.97	388	494.265481	284.169596	6.05	429
sp|P02771|FETA_HUMAN	GYQELLEK	MT02_04	1	2	1	y2	490.258382	276.155397	5.93	1038	494.265481	284.169596	5.89	1133
sp|P02771|FETA_HUMAN	GYQELLEK	MT02_04	2	2	1	y2	490.258382	276.155397	5.97	916	494.265481	284.169596	5.93	790
sp|P02771|FETA_HUMAN	GYQELLEK	MT02_04	3	2	1	y2	490.258382	276.155397	6.01	841	494.265481	284.169596	6.01	761
sp|P02771|FETA_HUMAN	GYQELLEK	MT02_05	1	2	1	y2	490.258382	276.155397	5.97	1659	494.265481	284.169596	6.01	1008
sp|P02771|FETA_HUMAN	GYQELLEK	MT02_05	2	2	1	y2	490.258382	276.155397	5.97	1656	494.265481	284.169596	6.01	821
sp|P02771|FETA_HUMAN	GYQELLEK	MT02_05	3	2	1	y2	490.258382	276.155397	5.97	1470	494.265481	284.169596	5.97	890
sp|P02771|FETA_HUMAN	GYQELLEK	MT02_06	1	2	1	y2	490.258382	276.155397	5.97	4296	494.265481	284.169596	5.97	1175
sp|P02771|FETA_HUMAN	GYQELLEK	MT02_06	2	2	1	y2	490.258382	276.155397	5.97	4124	494.265481	284.169596	5.97	891
sp|P02771|FETA_HUMAN	GYQELLEK	MT02_06	3	2	1	y2	490.258382	276.155397	6.01	3780	494.265481	284.169596	6.01	941
sp|P02771|FETA_HUMAN	GYQELLEK	MT02_07	1	2	1	y2	490.258382	276.155397	5.97	11460	494.265481	284.169596	5.97	1710
sp|P02771|FETA_HUMAN	GYQELLEK	MT02_07	2	2	1	y2	490.258382	276.155397	6.01	10676	494.265481	284.169596	6.01	1415
sp|P02771|FETA_HUMAN	GYQELLEK	MT02_07	3	2	1	y2	490.258382	276.155397	6.01	8715	494.265481	284.169596	5.97	1234
sp|P02771|FETA_HUMAN	GYQELLEK	MT02_08	1	2	1	y2	490.258382	276.155397	6.01	25848	494.265481	284.169596	6.01	1588
sp|P02771|FETA_HUMAN	GYQELLEK	MT02_08	2	2	1	y2	490.258382	276.155397	5.97	25293	494.265481	284.169596	6.01	1013
sp|P02771|FETA_HUMAN	GYQELLEK	MT02_08	3	2	1	y2	490.258382	276.155397	5.97	23784	494.265481	284.169596	6.01	1344
sp|P02771|FETA_HUMAN	GYQELLEK	MT03_DB	1	2	1	y2	490.258382	276.155397	6.05	375	494.265481	284.169596	6.05	588
sp|P02771|FETA_HUMAN	GYQELLEK	MT03_DB	2	2	1	y2	490.258382	276.155397	6.01	360	494.265481	284.169596	5.97	413
sp|P02771|FETA_HUMAN	GYQELLEK	MT03_DB	3	2	1	y2	490.258382	276.155397	6.01	311	494.265481	284.169596	5.97	361
sp|P02771|FETA_HUMAN	GYQELLEK	MT03_CB	1	2	1	y2	490.258382	276.155397	5.85	480	494.265481	284.169596	5.85	775
sp|P02771|FETA_HUMAN	GYQELLEK	MT03_CB	2	2	1	y2	490.258382	276.155397	5.81	332	494.265481	284.169596	5.76	562
sp|P02771|FETA_HUMAN	GYQELLEK	MT03_CB	3	2	1	y2	490.258382	276.155397	5.81	464	494.265481	284.169596	5.85	814
sp|P02771|FETA_HUMAN	GYQELLEK	MT03_01	1	2	1	y2	490.258382	276.155397	6.01	306	494.265481	284.169596	6.01	470
sp|P02771|FETA_HUMAN	GYQELLEK	MT03_01	2	2	1	y2	490.258382	276.155397	6.05	249	494.265481	284.169596	6.05	593
sp|P02771|FETA_HUMAN	GYQELLEK	MT03_01	3	2	1	y2	490.258382	276.155397	6.01	458	494.265481	284.169596	6.01	455
sp|P02771|FETA_HUMAN	GYQELLEK	MT03_02	2	2	1	y2	490.258382	276.155397	5.97	300	494.265481	284.169596	6.01	372
sp|P02771|FETA_HUMAN	GYQELLEK	MT03_02	3	2	1	y2	490.258382	276.155397	5.93	206	494.265481	284.169596	5.97	345
sp|P02771|FETA_HUMAN	GYQELLEK	MT03_02	1	2	1	y2	490.258382	276.155397	6.01	189	494.265481	284.169596	6.01	295
sp|P02771|FETA_HUMAN	GYQELLEK	MT03_03	1	2	1	y2	490.258382	276.155397	6.05	208	494.265481	284.169596	6.01	230
sp|P02771|FETA_HUMAN	GYQELLEK	MT03_03	2	2	1	y2	490.258382	276.155397	6.05	211	494.265481	284.169596	6.09	177
sp|P02771|FETA_HUMAN	GYQELLEK	MT03_03	3	2	1	y2	490.258382	276.155397	5.93	78	494.265481	284.169596	5.97	222
sp|P02771|FETA_HUMAN	GYQELLEK	MT03_04	1	2	1	y2	490.258382	276.155397	5.97	1047	494.265481	284.169596	6.01	759
sp|P02771|FETA_HUMAN	GYQELLEK	MT03_04	2	2	1	y2	490.258382	276.155397	5.97	762	494.265481	284.169596	5.97	591
sp|P02771|FETA_HUMAN	GYQELLEK	MT03_04	3	2	1	y2	490.258382	276.155397	5.97	913	494.265481	284.169596	6.01	826
sp|P02771|FETA_HUMAN	GYQELLEK	MT03_05	1	2	1	y2	490.258382	276.155397	5.97	1097	494.265481	284.169596	5.97	533
sp|P02771|FETA_HUMAN	GYQELLEK	MT03_05	2	2	1	y2	490.258382	276.155397	6.01	906	494.265481	284.169596	6.01	406
sp|P02771|FETA_HUMAN	GYQELLEK	MT03_05	3	2	1	y2	490.258382	276.155397	6.01	980	494.265481	284.169596	6.05	382
sp|P02771|FETA_HUMAN	GYQELLEK	MT03_06	1	2	1	y2	490.258382	276.155397	5.97	3383	494.265481	284.169596	5.97	921
sp|P02771|FETA_HUMAN	GYQELLEK	MT03_06	2	2	1	y2	490.258382	276.155397	5.97	2945	494.265481	284.169596	5.97	732
sp|P02771|FETA_HUMAN	GYQELLEK	MT03_06	3	2	1	y2	490.258382	276.155397	6.01	3102	494.265481	284.169596	6.01	635
sp|P02771|FETA_HUMAN	GYQELLEK	MT03_07	1	2	1	y2	490.258382	276.155397	6.01	5685	494.265481	284.169596	6.05	778
sp|P02771|FETA_HUMAN	GYQELLEK	MT03_07	2	2	1	y2	490.258382	276.155397	5.97	4874	494.265481	284.169596	5.93	730
sp|P02771|FETA_HUMAN	GYQELLEK	MT03_07	3	2	1	y2	490.258382	276.155397	5.97	5356	494.265481	284.169596	5.93	818
sp|P02771|FETA_HUMAN	GYQELLEK	MT03_08	1	2	1	y2	490.258382	276.155397	5.97	25784	494.265481	284.169596	6.01	1642
sp|P02771|FETA_HUMAN	GYQELLEK	MT03_08	2	2	1	y2	490.258382	276.155397	5.97	18440	494.265481	284.169596	5.97	1414
sp|P02771|FETA_HUMAN	GYQELLEK	MT03_08	3	2	1	y2	490.258382	276.155397	6.01	19951	494.265481	284.169596	6.01	1191
sp|P02771|FETA_HUMAN	GYQELLEK	MT04_DB	1	2	1	y2	490.258382	276.155397	4.95	129	494.265481	284.169596	4.95	34
sp|P02771|FETA_HUMAN	GYQELLEK	MT04_DB	2	2	1	y2	490.258382	276.155397	5.93	126	494.265481	284.169596	6.09	3
sp|P02771|FETA_HUMAN	GYQELLEK	MT04_DB	3	2	1	y2	490.258382	276.155397	5.76	126	494.265481	284.169596	5.93	2
sp|P02771|FETA_HUMAN	GYQELLEK	MT04_CB	1	2	1	y2	490.258382	276.155397	5.28	728	494.265481	284.169596	5.24	1496
sp|P02771|FETA_HUMAN	GYQELLEK	MT04_CB	2	2	1	y2	490.258382	276.155397	5.81	784	494.265481	284.169596	5.89	1319
sp|P02771|FETA_HUMAN	GYQELLEK	MT04_CB	3	2	1	y2	490.258382	276.155397	5.89	979	494.265481	284.169596	5.89	1545
sp|P02771|FETA_HUMAN	GYQELLEK	MT04_01	1	2	1	y2	490.258382	276.155397	5.85	628	494.265481	284.169596	5.89	1068
sp|P02771|FETA_HUMAN	GYQELLEK	MT04_01	2	2	1	y2	490.258382	276.155397	5.81	661	494.265481	284.169596	5.85	1088
sp|P02771|FETA_HUMAN	GYQELLEK	MT04_01	3	2	1	y2	490.258382	276.155397	5.81	1015	494.265481	284.169596	5.85	1280
sp|P02771|FETA_HUMAN	GYQELLEK	MT04_02	1	2	1	y2	490.258382	276.155397	5.04	1259	494.265481	284.169596	5	2147
sp|P02771|FETA_HUMAN	GYQELLEK	MT04_02	2	2	1	y2	490.258382	276.155397	5.81	951	494.265481	284.169596	5.81	1771
sp|P02771|FETA_HUMAN	GYQELLEK	MT04_02	3	2	1	y2	490.258382	276.155397	5.85	1250	494.265481	284.169596	5.81	1844
sp|P02771|FETA_HUMAN	GYQELLEK	MT04_03	1	2	1	y2	490.258382	276.155397	5.12	1182	494.265481	284.169596	5.08	1738
sp|P02771|FETA_HUMAN	GYQELLEK	MT04_03	2	2	1	y2	490.258382	276.155397	5.89	1081	494.265481	284.169596	5.93	1395
sp|P02771|FETA_HUMAN	GYQELLEK	MT04_03	3	2	1	y2	490.258382	276.155397	5.81	1084	494.265481	284.169596	5.85	1765
sp|P02771|FETA_HUMAN	GYQELLEK	MT04_04	1	2	1	y2	490.258382	276.155397	5.89	506	494.265481	284.169596	5.85	384
sp|P02771|FETA_HUMAN	GYQELLEK	MT04_04	2	2	1	y2	490.258382	276.155397	5.85	793	494.265481	284.169596	5.89	770
sp|P02771|FETA_HUMAN	GYQELLEK	MT04_04	3	2	1	y2	490.258382	276.155397	5.76	876	494.265481	284.169596	5.72	656
sp|P02771|FETA_HUMAN	GYQELLEK	MT04_05	1	2	1	y2	490.258382	276.155397	5.85	1158	494.265481	284.169596	5.89	534
sp|P02771|FETA_HUMAN	GYQELLEK	MT04_05	2	2	1	y2	490.258382	276.155397	5.89	1434	494.265481	284.169596	5.89	580
sp|P02771|FETA_HUMAN	GYQELLEK	MT04_05	3	2	1	y2	490.258382	276.155397	5.81	1165	494.265481	284.169596	5.85	663
sp|P02771|FETA_HUMAN	GYQELLEK	MT04_06	1	2	1	y2	490.258382	276.155397	5.89	1799	494.265481	284.169596	5.89	446
sp|P02771|FETA_HUMAN	GYQELLEK	MT04_06	2	2	1	y2	490.258382	276.155397	5.81	2123	494.265481	284.169596	5.81	491
sp|P02771|FETA_HUMAN	GYQELLEK	MT04_06	3	2	1	y2	490.258382	276.155397	5.85	2320	494.265481	284.169596	5.85	551
sp|P02771|FETA_HUMAN	GYQELLEK	MT04_07	1	2	1	y2	490.258382	276.155397	5.89	6952	494.265481	284.169596	5.89	1180
sp|P02771|FETA_HUMAN	GYQELLEK	MT04_07	2	2	1	y2	490.258382	276.155397	5.93	8112	494.265481	284.169596	5.97	1036
sp|P02771|FETA_HUMAN	GYQELLEK	MT04_07	3	2	1	y2	490.258382	276.155397	5.85	6918	494.265481	284.169596	5.89	1032
sp|P02771|FETA_HUMAN	GYQELLEK	MT04_08	1	2	1	y2	490.258382	276.155397	5.85	27665	494.265481	284.169596	5.85	1621
sp|P02771|FETA_HUMAN	GYQELLEK	MT04_08	2	2	1	y2	490.258382	276.155397	5.85	35768	494.265481	284.169596	5.85	2055
sp|P02771|FETA_HUMAN	GYQELLEK	MT04_08	3	2	1	y2	490.258382	276.155397	5.89	34154	494.265481	284.169596	5.85	1973
sp|P02771|FETA_HUMAN	GYQELLEK	MT05_DB	1	2	1	y2	490.258382	276.155397	5.89	348	494.265481	284.169596	5.89	9
sp|P02771|FETA_HUMAN	GYQELLEK	MT05_DB	2	2	1	y2	490.258382	276.155397	5.85	406	494.265481	284.169596	5.36	2
sp|P02771|FETA_HUMAN	GYQELLEK	MT05_DB	3	2	1	y2	490.258382	276.155397	5.81	349	494.265481	284.169596	5.97	37
sp|P02771|FETA_HUMAN	GYQELLEK	MT05_CB	1	2	1	y2	490.258382	276.155397	5.81	972	494.265481	284.169596	5.76	1680
sp|P02771|FETA_HUMAN	GYQELLEK	MT05_CB	2	2	1	y2	490.258382	276.155397	5.89	978	494.265481	284.169596	5.85	2020
sp|P02771|FETA_HUMAN	GYQELLEK	MT05_CB	3	2	1	y2	490.258382	276.155397	5.81	865	494.265481	284.169596	5.85	1563
sp|P02771|FETA_HUMAN	GYQELLEK	MT05_01	1	2	1	y2	490.258382	276.155397	5.81	1251	494.265481	284.169596	5.85	1674
sp|P02771|FETA_HUMAN	GYQELLEK	MT05_01	2	2	1	y2	490.258382	276.155397	5.81	973	494.265481	284.169596	5.76	1779
sp|P02771|FETA_HUMAN	GYQELLEK	MT05_01	3	2	1	y2	490.258382	276.155397	5.85	1142	494.265481	284.169596	5.85	2049
sp|P02771|FETA_HUMAN	GYQELLEK	MT05_02	1	2	1	y2	490.258382	276.155397	5.89	896	494.265481	284.169596	5.89	887
sp|P02771|FETA_HUMAN	GYQELLEK	MT05_02	2	2	1	y2	490.258382	276.155397	5.85	532	494.265481	284.169596	5.89	1178
sp|P02771|FETA_HUMAN	GYQELLEK	MT05_02	3	2	1	y2	490.258382	276.155397	5.72	771	494.265481	284.169596	5.76	978
sp|P02771|FETA_HUMAN	GYQELLEK	MT05_03	1	2	1	y2	490.258382	276.155397	5.85	800	494.265481	284.169596	5.85	1285
sp|P02771|FETA_HUMAN	GYQELLEK	MT05_03	2	2	1	y2	490.258382	276.155397	5.76	998	494.265481	284.169596	5.81	1169
sp|P02771|FETA_HUMAN	GYQELLEK	MT05_03	3	2	1	y2	490.258382	276.155397	5.89	1015	494.265481	284.169596	5.93	1230
sp|P02771|FETA_HUMAN	GYQELLEK	MT05_04	1	2	1	y2	490.258382	276.155397	5.93	1069	494.265481	284.169596	5.89	860
sp|P02771|FETA_HUMAN	GYQELLEK	MT05_04	2	2	1	y2	490.258382	276.155397	5.81	1206	494.265481	284.169596	5.85	899
sp|P02771|FETA_HUMAN	GYQELLEK	MT05_04	3	2	1	y2	490.258382	276.155397	5.81	1387	494.265481	284.169596	5.85	883
sp|P02771|FETA_HUMAN	GYQELLEK	MT05_05	1	2	1	y2	490.258382	276.155397	5.85	2289	494.265481	284.169596	5.89	1244
sp|P02771|FETA_HUMAN	GYQELLEK	MT05_05	2	2	1	y2	490.258382	276.155397	5.81	2754	494.265481	284.169596	5.81	1037
sp|P02771|FETA_HUMAN	GYQELLEK	MT05_05	3	2	1	y2	490.258382	276.155397	5.85	2568	494.265481	284.169596	5.89	1094
sp|P02771|FETA_HUMAN	GYQELLEK	MT05_06	1	2	1	y2	490.258382	276.155397	5.85	4557	494.265481	284.169596	5.85	1359
sp|P02771|FETA_HUMAN	GYQELLEK	MT05_06	2	2	1	y2	490.258382	276.155397	5.81	4873	494.265481	284.169596	5.72	1323
sp|P02771|FETA_HUMAN	GYQELLEK	MT05_06	3	2	1	y2	490.258382	276.155397	5.85	5222	494.265481	284.169596	5.85	1319
sp|P02771|FETA_HUMAN	GYQELLEK	MT05_07	1	2	1	y2	490.258382	276.155397	5.85	10719	494.265481	284.169596	5.85	1545
sp|P02771|FETA_HUMAN	GYQELLEK	MT05_07	2	2	1	y2	490.258382	276.155397	5.76	11909	494.265481	284.169596	5.81	1879
sp|P02771|FETA_HUMAN	GYQELLEK	MT05_07	3	2	1	y2	490.258382	276.155397	5.85	11902	494.265481	284.169596	5.85	1579
sp|P02771|FETA_HUMAN	GYQELLEK	MT05_08	1	2	1	y2	490.258382	276.155397	5.81	39803	494.265481	284.169596	5.76	2091
sp|P02771|FETA_HUMAN	GYQELLEK	MT05_08	2	2	1	y2	490.258382	276.155397	5.85	41452	494.265481	284.169596	5.85	2279
sp|P02771|FETA_HUMAN	GYQELLEK	MT05_08	3	2	1	y2	490.258382	276.155397	5.81	40366	494.265481	284.169596	5.85	2309
sp|P02771|FETA_HUMAN	GYQELLEK	MT06_DB	1	2	1	y2	490.258382	276.155397	5.93	248	494.265481	284.169596	5.81	24
sp|P02771|FETA_HUMAN	GYQELLEK	MT06_DB	2	2	1	y2	490.258382	276.155397	5.89	125	494.265481	284.169596	5.72	8
sp|P02771|FETA_HUMAN	GYQELLEK	MT06_DB	3	2	1	y2	490.258382	276.155397	5.85	191	494.265481	284.169596	5.93	17
sp|P02771|FETA_HUMAN	GYQELLEK	MT06_CB	1	2	1	y2	490.258382	276.155397	5.85	524	494.265481	284.169596	5.85	798
sp|P02771|FETA_HUMAN	GYQELLEK	MT06_CB	2	2	1	y2	490.258382	276.155397	5.81	473	494.265481	284.169596	5.76	704
sp|P02771|FETA_HUMAN	GYQELLEK	MT06_CB	3	2	1	y2	490.258382	276.155397	5.81	473	494.265481	284.169596	5.85	820
sp|P02771|FETA_HUMAN	GYQELLEK	MT06_01	1	2	1	y2	490.258382	276.155397	5.89	1045	494.265481	284.169596	5.89	1194
sp|P02771|FETA_HUMAN	GYQELLEK	MT06_01	2	2	1	y2	490.258382	276.155397	5.81	1009	494.265481	284.169596	5.85	1455
sp|P02771|FETA_HUMAN	GYQELLEK	MT06_01	3	2	1	y2	490.258382	276.155397	5.89	693	494.265481	284.169596	5.85	1042
sp|P02771|FETA_HUMAN	GYQELLEK	MT06_02	1	2	1	y2	490.258382	276.155397	5.85	354	494.265481	284.169596	5.76	830
sp|P02771|FETA_HUMAN	GYQELLEK	MT06_02	2	2	1	y2	490.258382	276.155397	5.81	483	494.265481	284.169596	5.85	555
sp|P02771|FETA_HUMAN	GYQELLEK	MT06_02	3	2	1	y2	490.258382	276.155397	5.76	337	494.265481	284.169596	5.76	436
sp|P02771|FETA_HUMAN	GYQELLEK	MT06_03	1	2	1	y2	490.258382	276.155397	5.85	456	494.265481	284.169596	5.81	849
sp|P02771|FETA_HUMAN	GYQELLEK	MT06_03	2	2	1	y2	490.258382	276.155397	5.72	457	494.265481	284.169596	5.81	775
sp|P02771|FETA_HUMAN	GYQELLEK	MT06_03	3	2	1	y2	490.258382	276.155397	5.85	364	494.265481	284.169596	5.81	528
sp|P02771|FETA_HUMAN	GYQELLEK	MT06_04	1	2	1	y2	490.258382	276.155397	5.85	1760	494.265481	284.169596	5.85	1351
sp|P02771|FETA_HUMAN	GYQELLEK	MT06_04	2	2	1	y2	490.258382	276.155397	5.85	1678	494.265481	284.169596	5.81	1262
sp|P02771|FETA_HUMAN	GYQELLEK	MT06_04	3	2	1	y2	490.258382	276.155397	5.85	1226	494.265481	284.169596	5.85	998
sp|P02771|FETA_HUMAN	GYQELLEK	MT06_05	1	2	1	y2	490.258382	276.155397	5.81	1800	494.265481	284.169596	5.85	899
sp|P02771|FETA_HUMAN	GYQELLEK	MT06_05	2	2	1	y2	490.258382	276.155397	5.85	1899	494.265481	284.169596	5.81	748
sp|P02771|FETA_HUMAN	GYQELLEK	MT06_05	3	2	1	y2	490.258382	276.155397	5.89	1346	494.265481	284.169596	5.85	670
sp|P02771|FETA_HUMAN	GYQELLEK	MT06_06	1	2	1	y2	490.258382	276.155397	5.85	3721	494.265481	284.169596	5.85	882
sp|P02771|FETA_HUMAN	GYQELLEK	MT06_06	2	2	1	y2	490.258382	276.155397	5.81	3883	494.265481	284.169596	5.76	1035
sp|P02771|FETA_HUMAN	GYQELLEK	MT06_06	3	2	1	y2	490.258382	276.155397	5.81	3426	494.265481	284.169596	5.76	634
sp|P02771|FETA_HUMAN	GYQELLEK	MT06_07	1	2	1	y2	490.258382	276.155397	5.89	6793	494.265481	284.169596	5.81	1135
sp|P02771|FETA_HUMAN	GYQELLEK	MT06_07	2	2	1	y2	490.258382	276.155397	5.81	6559	494.265481	284.169596	5.76	1146
sp|P02771|FETA_HUMAN	GYQELLEK	MT06_07	3	2	1	y2	490.258382	276.155397	5.76	6070	494.265481	284.169596	5.81	810
sp|P02771|FETA_HUMAN	GYQELLEK	MT06_08	1	2	1	y2	490.258382	276.155397	5.81	37830	494.265481	284.169596	5.81	2388
sp|P02771|FETA_HUMAN	GYQELLEK	MT06_08	2	2	1	y2	490.258382	276.155397	5.85	38594	494.265481	284.169596	5.85	2524
sp|P02771|FETA_HUMAN	GYQELLEK	MT06_08	3	2	1	y2	490.258382	276.155397	5.76	30739	494.265481	284.169596	5.76	1834
sp|P02771|FETA_HUMAN	GYQELLEK	MT01_DB	1	2	1	y1	490.258382	147.112804	6.33	214	494.265481	155.127003	6.01	13
sp|P02771|FETA_HUMAN	GYQELLEK	MT01_DB	2	2	1	y1	490.258382	147.112804	6.05	121	494.265481	155.127003	6.41	3
sp|P02771|FETA_HUMAN	GYQELLEK	MT01_DB	3	2	1	y1	490.258382	147.112804	5.93	34	494.265481	155.127003	6.13	8
sp|P02771|FETA_HUMAN	GYQELLEK	MT01_CB	1	2	1	y1	490.258382	147.112804	5.97	807	494.265481	155.127003	6.01	1071
sp|P02771|FETA_HUMAN	GYQELLEK	MT01_CB	2	2	1	y1	490.258382	147.112804	5.97	624	494.265481	155.127003	6.01	1013
sp|P02771|FETA_HUMAN	GYQELLEK	MT01_CB	3	2	1	y1	490.258382	147.112804	5.97	616	494.265481	155.127003	6.01	947
sp|P02771|FETA_HUMAN	GYQELLEK	MT01_01	1	2	1	y1	490.258382	147.112804	5.97	376	494.265481	155.127003	6.01	446
sp|P02771|FETA_HUMAN	GYQELLEK	MT01_01	2	2	1	y1	490.258382	147.112804	5.97	331	494.265481	155.127003	5.97	513
sp|P02771|FETA_HUMAN	GYQELLEK	MT01_01	3	2	1	y1	490.258382	147.112804	5.93	308	494.265481	155.127003	6.01	379
sp|P02771|FETA_HUMAN	GYQELLEK	MT01_02	1	2	1	y1	490.258382	147.112804	6.01	586	494.265481	155.127003	6.01	1194
sp|P02771|FETA_HUMAN	GYQELLEK	MT01_02	2	2	1	y1	490.258382	147.112804	5.97	531	494.265481	155.127003	5.97	1231
sp|P02771|FETA_HUMAN	GYQELLEK	MT01_02	3	2	1	y1	490.258382	147.112804	5.97	589	494.265481	155.127003	5.97	1158
sp|P02771|FETA_HUMAN	GYQELLEK	MT01_03	1	2	1	y1	490.258382	147.112804	5.97	971	494.265481	155.127003	5.97	1237
sp|P02771|FETA_HUMAN	GYQELLEK	MT01_03	2	2	1	y1	490.258382	147.112804	5.97	897	494.265481	155.127003	5.93	957
sp|P02771|FETA_HUMAN	GYQELLEK	MT01_03	3	2	1	y1	490.258382	147.112804	5.97	689	494.265481	155.127003	5.97	1035
sp|P02771|FETA_HUMAN	GYQELLEK	MT01_04	1	2	1	y1	490.258382	147.112804	6.01	811	494.265481	155.127003	6.05	780
sp|P02771|FETA_HUMAN	GYQELLEK	MT01_04	2	2	1	y1	490.258382	147.112804	5.97	767	494.265481	155.127003	5.97	616
sp|P02771|FETA_HUMAN	GYQELLEK	MT01_04	3	2	1	y1	490.258382	147.112804	5.97	626	494.265481	155.127003	6.01	442
sp|P02771|FETA_HUMAN	GYQELLEK	MT01_05	1	2	1	y1	490.258382	147.112804	5.97	886	494.265481	155.127003	6.01	519
sp|P02771|FETA_HUMAN	GYQELLEK	MT01_05	2	2	1	y1	490.258382	147.112804	5.97	966	494.265481	155.127003	5.97	532
sp|P02771|FETA_HUMAN	GYQELLEK	MT01_05	3	2	1	y1	490.258382	147.112804	6.01	892	494.265481	155.127003	5.97	212
sp|P02771|FETA_HUMAN	GYQELLEK	MT01_06	1	2	1	y1	490.258382	147.112804	5.97	1490	494.265481	155.127003	6.01	358
sp|P02771|FETA_HUMAN	GYQELLEK	MT01_06	2	2	1	y1	490.258382	147.112804	5.97	1153	494.265481	155.127003	6.05	273
sp|P02771|FETA_HUMAN	GYQELLEK	MT01_06	3	2	1	y1	490.258382	147.112804	6.01	1130	494.265481	155.127003	6.01	248
sp|P02771|FETA_HUMAN	GYQELLEK	MT01_07	1	2	1	y1	490.258382	147.112804	6.21	3717	494.265481	155.127003	6.21	570
sp|P02771|FETA_HUMAN	GYQELLEK	MT01_07	2	2	1	y1	490.258382	147.112804	6.21	3329	494.265481	155.127003	6.21	350
sp|P02771|FETA_HUMAN	GYQELLEK	MT01_07	3	2	1	y1	490.258382	147.112804	6.21	3030	494.265481	155.127003	6.21	366
sp|P02771|FETA_HUMAN	GYQELLEK	MT01_08	1	2	1	y1	490.258382	147.112804	5.97	8264	494.265481	155.127003	5.97	573
sp|P02771|FETA_HUMAN	GYQELLEK	MT01_08	2	2	1	y1	490.258382	147.112804	6.01	7754	494.265481	155.127003	6.01	303
sp|P02771|FETA_HUMAN	GYQELLEK	MT01_08	3	2	1	y1	490.258382	147.112804	5.97	7402	494.265481	155.127003	5.97	257
sp|P02771|FETA_HUMAN	GYQELLEK	MT02_DB	1	2	1	y1	490.258382	147.112804	5.93	365	494.265481	155.127003	5.6	19
sp|P02771|FETA_HUMAN	GYQELLEK	MT02_DB	2	2	1	y1	490.258382	147.112804	5.93	246	494.265481	155.127003	5.93	9
sp|P02771|FETA_HUMAN	GYQELLEK	MT02_DB	3	2	1	y1	490.258382	147.112804	5.97	334	494.265481	155.127003	6.25	16
sp|P02771|FETA_HUMAN	GYQELLEK	MT02_CB	1	2	1	y1	490.258382	147.112804	5.97	393	494.265481	155.127003	5.93	873
sp|P02771|FETA_HUMAN	GYQELLEK	MT02_CB	2	2	1	y1	490.258382	147.112804	5.97	192	494.265481	155.127003	5.97	685
sp|P02771|FETA_HUMAN	GYQELLEK	MT02_CB	3	2	1	y1	490.258382	147.112804	5.97	359	494.265481	155.127003	5.97	849
sp|P02771|FETA_HUMAN	GYQELLEK	MT02_01	1	2	1	y1	490.258382	147.112804	6.01	345	494.265481	155.127003	6.01	491
sp|P02771|FETA_HUMAN	GYQELLEK	MT02_01	2	2	1	y1	490.258382	147.112804	5.97	298	494.265481	155.127003	5.64	339
sp|P02771|FETA_HUMAN	GYQELLEK	MT02_01	3	2	1	y1	490.258382	147.112804	5.85	184	494.265481	155.127003	5.85	380
sp|P02771|FETA_HUMAN	GYQELLEK	MT02_02	1	2	1	y1	490.258382	147.112804	5.97	192	494.265481	155.127003	5.97	661
sp|P02771|FETA_HUMAN	GYQELLEK	MT02_02	2	2	1	y1	490.258382	147.112804	5.97	282	494.265481	155.127003	6.01	356
sp|P02771|FETA_HUMAN	GYQELLEK	MT02_02	3	2	1	y1	490.258382	147.112804	5.93	323	494.265481	155.127003	5.97	360
sp|P02771|FETA_HUMAN	GYQELLEK	MT02_03	1	2	1	y1	490.258382	147.112804	5.97	312	494.265481	155.127003	5.97	538
sp|P02771|FETA_HUMAN	GYQELLEK	MT02_03	2	2	1	y1	490.258382	147.112804	6.01	645	494.265481	155.127003	5.97	642
sp|P02771|FETA_HUMAN	GYQELLEK	MT02_03	3	2	1	y1	490.258382	147.112804	6.01	531	494.265481	155.127003	6.01	347
sp|P02771|FETA_HUMAN	GYQELLEK	MT02_04	1	2	1	y1	490.258382	147.112804	5.97	1250	494.265481	155.127003	5.93	926
sp|P02771|FETA_HUMAN	GYQELLEK	MT02_04	2	2	1	y1	490.258382	147.112804	5.93	982	494.265481	155.127003	5.93	731
sp|P02771|FETA_HUMAN	GYQELLEK	MT02_04	3	2	1	y1	490.258382	147.112804	6.05	1056	494.265481	155.127003	6.05	841
sp|P02771|FETA_HUMAN	GYQELLEK	MT02_05	1	2	1	y1	490.258382	147.112804	5.97	1727	494.265481	155.127003	5.97	632
sp|P02771|FETA_HUMAN	GYQELLEK	MT02_05	2	2	1	y1	490.258382	147.112804	6.01	1782	494.265481	155.127003	6.01	902
sp|P02771|FETA_HUMAN	GYQELLEK	MT02_05	3	2	1	y1	490.258382	147.112804	5.97	1562	494.265481	155.127003	5.97	558
sp|P02771|FETA_HUMAN	GYQELLEK	MT02_06	1	2	1	y1	490.258382	147.112804	5.97	4673	494.265481	155.127003	5.93	1090
sp|P02771|FETA_HUMAN	GYQELLEK	MT02_06	2	2	1	y1	490.258382	147.112804	5.97	4194	494.265481	155.127003	5.97	999
sp|P02771|FETA_HUMAN	GYQELLEK	MT02_06	3	2	1	y1	490.258382	147.112804	6.01	3455	494.265481	155.127003	6.01	1030
sp|P02771|FETA_HUMAN	GYQELLEK	MT02_07	1	2	1	y1	490.258382	147.112804	5.97	11912	494.265481	155.127003	6.01	1597
sp|P02771|FETA_HUMAN	GYQELLEK	MT02_07	2	2	1	y1	490.258382	147.112804	6.01	9855	494.265481	155.127003	5.97	1349
sp|P02771|FETA_HUMAN	GYQELLEK	MT02_07	3	2	1	y1	490.258382	147.112804	6.01	9100	494.265481	155.127003	6.01	1430
sp|P02771|FETA_HUMAN	GYQELLEK	MT02_08	1	2	1	y1	490.258382	147.112804	6.01	28022	494.265481	155.127003	6.01	1503
sp|P02771|FETA_HUMAN	GYQELLEK	MT02_08	2	2	1	y1	490.258382	147.112804	5.97	26271	494.265481	155.127003	6.01	1382
sp|P02771|FETA_HUMAN	GYQELLEK	MT02_08	3	2	1	y1	490.258382	147.112804	5.97	23116	494.265481	155.127003	6.01	1382
sp|P02771|FETA_HUMAN	GYQELLEK	MT03_DB	1	2	1	y1	490.258382	147.112804	6.05	356	494.265481	155.127003	6.05	465
sp|P02771|FETA_HUMAN	GYQELLEK	MT03_DB	2	2	1	y1	490.258382	147.112804	6.01	345	494.265481	155.127003	5.97	590
sp|P02771|FETA_HUMAN	GYQELLEK	MT03_DB	3	2	1	y1	490.258382	147.112804	6.01	326	494.265481	155.127003	6.01	493
sp|P02771|FETA_HUMAN	GYQELLEK	MT03_CB	1	2	1	y1	490.258382	147.112804	5.85	426	494.265481	155.127003	5.85	733
sp|P02771|FETA_HUMAN	GYQELLEK	MT03_CB	2	2	1	y1	490.258382	147.112804	5.76	425	494.265481	155.127003	5.76	873
sp|P02771|FETA_HUMAN	GYQELLEK	MT03_CB	3	2	1	y1	490.258382	147.112804	5.76	293	494.265481	155.127003	5.85	606
sp|P02771|FETA_HUMAN	GYQELLEK	MT03_01	1	2	1	y1	490.258382	147.112804	6.01	501	494.265481	155.127003	6.01	294
sp|P02771|FETA_HUMAN	GYQELLEK	MT03_01	2	2	1	y1	490.258382	147.112804	6.05	469	494.265481	155.127003	6.05	627
sp|P02771|FETA_HUMAN	GYQELLEK	MT03_01	3	2	1	y1	490.258382	147.112804	5.97	377	494.265481	155.127003	6.01	562
sp|P02771|FETA_HUMAN	GYQELLEK	MT03_02	2	2	1	y1	490.258382	147.112804	5.93	146	494.265481	155.127003	5.97	198
sp|P02771|FETA_HUMAN	GYQELLEK	MT03_02	3	2	1	y1	490.258382	147.112804	5.97	109	494.265481	155.127003	5.93	356
sp|P02771|FETA_HUMAN	GYQELLEK	MT03_02	1	2	1	y1	490.258382	147.112804	6.33	284	494.265481	155.127003	5.97	345
sp|P02771|FETA_HUMAN	GYQELLEK	MT03_03	1	2	1	y1	490.258382	147.112804	6.09	32	494.265481	155.127003	6.05	244
sp|P02771|FETA_HUMAN	GYQELLEK	MT03_03	2	2	1	y1	490.258382	147.112804	6.01	105	494.265481	155.127003	5.97	222
sp|P02771|FETA_HUMAN	GYQELLEK	MT03_03	3	2	1	y1	490.258382	147.112804	6.33	217	494.265481	155.127003	5.68	218
sp|P02771|FETA_HUMAN	GYQELLEK	MT03_04	1	2	1	y1	490.258382	147.112804	5.97	781	494.265481	155.127003	6.01	657
sp|P02771|FETA_HUMAN	GYQELLEK	MT03_04	2	2	1	y1	490.258382	147.112804	5.97	963	494.265481	155.127003	5.93	800
sp|P02771|FETA_HUMAN	GYQELLEK	MT03_04	3	2	1	y1	490.258382	147.112804	6.01	747	494.265481	155.127003	6.01	574
sp|P02771|FETA_HUMAN	GYQELLEK	MT03_05	1	2	1	y1	490.258382	147.112804	5.89	1094	494.265481	155.127003	5.93	611
sp|P02771|FETA_HUMAN	GYQELLEK	MT03_05	2	2	1	y1	490.258382	147.112804	6.01	1206	494.265481	155.127003	5.97	310
sp|P02771|FETA_HUMAN	GYQELLEK	MT03_05	3	2	1	y1	490.258382	147.112804	6.01	830	494.265481	155.127003	6.01	475
sp|P02771|FETA_HUMAN	GYQELLEK	MT03_06	1	2	1	y1	490.258382	147.112804	5.97	3633	494.265481	155.127003	5.97	1040
sp|P02771|FETA_HUMAN	GYQELLEK	MT03_06	2	2	1	y1	490.258382	147.112804	5.97	2827	494.265481	155.127003	5.97	797
sp|P02771|FETA_HUMAN	GYQELLEK	MT03_06	3	2	1	y1	490.258382	147.112804	6.01	2838	494.265481	155.127003	6.01	787
sp|P02771|FETA_HUMAN	GYQELLEK	MT03_07	1	2	1	y1	490.258382	147.112804	6.01	6764	494.265481	155.127003	6.01	905
sp|P02771|FETA_HUMAN	GYQELLEK	MT03_07	2	2	1	y1	490.258382	147.112804	6.01	4785	494.265481	155.127003	6.01	622
sp|P02771|FETA_HUMAN	GYQELLEK	MT03_07	3	2	1	y1	490.258382	147.112804	5.97	5355	494.265481	155.127003	5.97	715
sp|P02771|FETA_HUMAN	GYQELLEK	MT03_08	1	2	1	y1	490.258382	147.112804	5.97	24013	494.265481	155.127003	5.97	1661
sp|P02771|FETA_HUMAN	GYQELLEK	MT03_08	2	2	1	y1	490.258382	147.112804	5.97	20058	494.265481	155.127003	5.93	1115
sp|P02771|FETA_HUMAN	GYQELLEK	MT03_08	3	2	1	y1	490.258382	147.112804	6.01	20909	494.265481	155.127003	6.01	1192
sp|P02771|FETA_HUMAN	GYQELLEK	MT04_DB	1	2	1	y1	490.258382	147.112804	4.83	192	494.265481	155.127003	5.2	25
sp|P02771|FETA_HUMAN	GYQELLEK	MT04_DB	2	2	1	y1	490.258382	147.112804	5.89	170	494.265481	155.127003	5.81	16
sp|P02771|FETA_HUMAN	GYQELLEK	MT04_DB	3	2	1	y1	490.258382	147.112804	5.76	77	494.265481	155.127003	5.85	0
sp|P02771|FETA_HUMAN	GYQELLEK	MT04_CB	1	2	1	y1	490.258382	147.112804	5.16	837	494.265481	155.127003	5.36	1274
sp|P02771|FETA_HUMAN	GYQELLEK	MT04_CB	2	2	1	y1	490.258382	147.112804	5.85	787	494.265481	155.127003	5.85	1288
sp|P02771|FETA_HUMAN	GYQELLEK	MT04_CB	3	2	1	y1	490.258382	147.112804	5.89	642	494.265481	155.127003	5.89	1441
sp|P02771|FETA_HUMAN	GYQELLEK	MT04_01	1	2	1	y1	490.258382	147.112804	5.93	768	494.265481	155.127003	5.85	795
sp|P02771|FETA_HUMAN	GYQELLEK	MT04_01	2	2	1	y1	490.258382	147.112804	5.89	630	494.265481	155.127003	5.81	884
sp|P02771|FETA_HUMAN	GYQELLEK	MT04_01	3	2	1	y1	490.258382	147.112804	5.81	1013	494.265481	155.127003	5.85	1428
sp|P02771|FETA_HUMAN	GYQELLEK	MT04_02	1	2	1	y1	490.258382	147.112804	4.95	1082	494.265481	155.127003	5	1675
sp|P02771|FETA_HUMAN	GYQELLEK	MT04_02	2	2	1	y1	490.258382	147.112804	5.85	754	494.265481	155.127003	5.81	1587
sp|P02771|FETA_HUMAN	GYQELLEK	MT04_02	3	2	1	y1	490.258382	147.112804	5.81	882	494.265481	155.127003	5.85	1644
sp|P02771|FETA_HUMAN	GYQELLEK	MT04_03	1	2	1	y1	490.258382	147.112804	5.12	1338	494.265481	155.127003	5.16	1526
sp|P02771|FETA_HUMAN	GYQELLEK	MT04_03	2	2	1	y1	490.258382	147.112804	5.89	978	494.265481	155.127003	5.93	1661
sp|P02771|FETA_HUMAN	GYQELLEK	MT04_03	3	2	1	y1	490.258382	147.112804	5.81	847	494.265481	155.127003	5.81	1471
sp|P02771|FETA_HUMAN	GYQELLEK	MT04_04	1	2	1	y1	490.258382	147.112804	5.81	429	494.265481	155.127003	5.76	448
sp|P02771|FETA_HUMAN	GYQELLEK	MT04_04	2	2	1	y1	490.258382	147.112804	5.89	729	494.265481	155.127003	5.89	578
sp|P02771|FETA_HUMAN	GYQELLEK	MT04_04	3	2	1	y1	490.258382	147.112804	5.76	957	494.265481	155.127003	5.81	720
sp|P02771|FETA_HUMAN	GYQELLEK	MT04_05	1	2	1	y1	490.258382	147.112804	5.89	984	494.265481	155.127003	5.89	560
sp|P02771|FETA_HUMAN	GYQELLEK	MT04_05	2	2	1	y1	490.258382	147.112804	5.89	1405	494.265481	155.127003	5.93	495
sp|P02771|FETA_HUMAN	GYQELLEK	MT04_05	3	2	1	y1	490.258382	147.112804	5.81	1187	494.265481	155.127003	5.89	711
sp|P02771|FETA_HUMAN	GYQELLEK	MT04_06	1	2	1	y1	490.258382	147.112804	5.89	1780	494.265481	155.127003	5.93	348
sp|P02771|FETA_HUMAN	GYQELLEK	MT04_06	2	2	1	y1	490.258382	147.112804	5.76	2388	494.265481	155.127003	5.85	499
sp|P02771|FETA_HUMAN	GYQELLEK	MT04_06	3	2	1	y1	490.258382	147.112804	5.85	2024	494.265481	155.127003	5.85	318
sp|P02771|FETA_HUMAN	GYQELLEK	MT04_07	1	2	1	y1	490.258382	147.112804	5.89	6920	494.265481	155.127003	5.85	899
sp|P02771|FETA_HUMAN	GYQELLEK	MT04_07	2	2	1	y1	490.258382	147.112804	5.97	8096	494.265481	155.127003	5.97	1051
sp|P02771|FETA_HUMAN	GYQELLEK	MT04_07	3	2	1	y1	490.258382	147.112804	5.85	6724	494.265481	155.127003	5.81	942
sp|P02771|FETA_HUMAN	GYQELLEK	MT04_08	1	2	1	y1	490.258382	147.112804	5.85	28750	494.265481	155.127003	5.89	1570
sp|P02771|FETA_HUMAN	GYQELLEK	MT04_08	2	2	1	y1	490.258382	147.112804	5.85	32189	494.265481	155.127003	5.85	2073
sp|P02771|FETA_HUMAN	GYQELLEK	MT04_08	3	2	1	y1	490.258382	147.112804	5.85	34807	494.265481	155.127003	5.89	1688
sp|P02771|FETA_HUMAN	GYQELLEK	MT05_DB	1	2	1	y1	490.258382	147.112804	5.85	348	494.265481	155.127003	5.89	11
sp|P02771|FETA_HUMAN	GYQELLEK	MT05_DB	2	2	1	y1	490.258382	147.112804	5.81	308	494.265481	155.127003	5.56	3
sp|P02771|FETA_HUMAN	GYQELLEK	MT05_DB	3	2	1	y1	490.258382	147.112804	5.89	376	494.265481	155.127003	5.85	0
sp|P02771|FETA_HUMAN	GYQELLEK	MT05_CB	1	2	1	y1	490.258382	147.112804	5.85	875	494.265481	155.127003	5.81	1566
sp|P02771|FETA_HUMAN	GYQELLEK	MT05_CB	2	2	1	y1	490.258382	147.112804	5.81	810	494.265481	155.127003	5.81	1413
sp|P02771|FETA_HUMAN	GYQELLEK	MT05_CB	3	2	1	y1	490.258382	147.112804	5.85	991	494.265481	155.127003	5.76	1727
sp|P02771|FETA_HUMAN	GYQELLEK	MT05_01	1	2	1	y1	490.258382	147.112804	5.85	971	494.265481	155.127003	5.89	1759
sp|P02771|FETA_HUMAN	GYQELLEK	MT05_01	2	2	1	y1	490.258382	147.112804	5.81	901	494.265481	155.127003	5.76	1867
sp|P02771|FETA_HUMAN	GYQELLEK	MT05_01	3	2	1	y1	490.258382	147.112804	5.85	1055	494.265481	155.127003	5.85	1983
sp|P02771|FETA_HUMAN	GYQELLEK	MT05_02	1	2	1	y1	490.258382	147.112804	5.89	595	494.265481	155.127003	5.85	1111
sp|P02771|FETA_HUMAN	GYQELLEK	MT05_02	2	2	1	y1	490.258382	147.112804	5.89	914	494.265481	155.127003	5.85	1116
sp|P02771|FETA_HUMAN	GYQELLEK	MT05_02	3	2	1	y1	490.258382	147.112804	5.81	485	494.265481	155.127003	5.76	1104
sp|P02771|FETA_HUMAN	GYQELLEK	MT05_03	1	2	1	y1	490.258382	147.112804	5.81	868	494.265481	155.127003	5.89	1113
sp|P02771|FETA_HUMAN	GYQELLEK	MT05_03	2	2	1	y1	490.258382	147.112804	5.81	1240	494.265481	155.127003	5.76	1199
sp|P02771|FETA_HUMAN	GYQELLEK	MT05_03	3	2	1	y1	490.258382	147.112804	5.93	856	494.265481	155.127003	5.93	1014
sp|P02771|FETA_HUMAN	GYQELLEK	MT05_04	1	2	1	y1	490.258382	147.112804	5.89	802	494.265481	155.127003	5.89	695
sp|P02771|FETA_HUMAN	GYQELLEK	MT05_04	2	2	1	y1	490.258382	147.112804	5.81	923	494.265481	155.127003	5.81	733
sp|P02771|FETA_HUMAN	GYQELLEK	MT05_04	3	2	1	y1	490.258382	147.112804	5.81	1223	494.265481	155.127003	5.81	1003
sp|P02771|FETA_HUMAN	GYQELLEK	MT05_05	1	2	1	y1	490.258382	147.112804	5.89	2544	494.265481	155.127003	5.85	1103
sp|P02771|FETA_HUMAN	GYQELLEK	MT05_05	2	2	1	y1	490.258382	147.112804	5.81	2265	494.265481	155.127003	5.76	906
sp|P02771|FETA_HUMAN	GYQELLEK	MT05_05	3	2	1	y1	490.258382	147.112804	5.85	2395	494.265481	155.127003	5.76	1284
sp|P02771|FETA_HUMAN	GYQELLEK	MT05_06	1	2	1	y1	490.258382	147.112804	5.85	4942	494.265481	155.127003	5.81	1299
sp|P02771|FETA_HUMAN	GYQELLEK	MT05_06	2	2	1	y1	490.258382	147.112804	5.72	4963	494.265481	155.127003	5.81	1115
sp|P02771|FETA_HUMAN	GYQELLEK	MT05_06	3	2	1	y1	490.258382	147.112804	5.85	5210	494.265481	155.127003	5.85	1290
sp|P02771|FETA_HUMAN	GYQELLEK	MT05_07	1	2	1	y1	490.258382	147.112804	5.85	11501	494.265481	155.127003	5.85	1293
sp|P02771|FETA_HUMAN	GYQELLEK	MT05_07	2	2	1	y1	490.258382	147.112804	5.76	10867	494.265481	155.127003	5.76	1719
sp|P02771|FETA_HUMAN	GYQELLEK	MT05_07	3	2	1	y1	490.258382	147.112804	5.81	12142	494.265481	155.127003	5.81	1615
sp|P02771|FETA_HUMAN	GYQELLEK	MT05_08	1	2	1	y1	490.258382	147.112804	5.81	39494	494.265481	155.127003	5.76	2187
sp|P02771|FETA_HUMAN	GYQELLEK	MT05_08	2	2	1	y1	490.258382	147.112804	5.81	40447	494.265481	155.127003	5.76	2482
sp|P02771|FETA_HUMAN	GYQELLEK	MT05_08	3	2	1	y1	490.258382	147.112804	5.81	38486	494.265481	155.127003	5.85	2214
sp|P02771|FETA_HUMAN	GYQELLEK	MT06_DB	1	2	1	y1	490.258382	147.112804	5.85	200	494.265481	155.127003	5.4	24
sp|P02771|FETA_HUMAN	GYQELLEK	MT06_DB	2	2	1	y1	490.258382	147.112804	5.81	205	494.265481	155.127003	6.05	6
sp|P02771|FETA_HUMAN	GYQELLEK	MT06_DB	3	2	1	y1	490.258382	147.112804	5.89	168	494.265481	155.127003	6.09	22
sp|P02771|FETA_HUMAN	GYQELLEK	MT06_CB	1	2	1	y1	490.258382	147.112804	5.85	430	494.265481	155.127003	5.85	814
sp|P02771|FETA_HUMAN	GYQELLEK	MT06_CB	2	2	1	y1	490.258382	147.112804	5.76	433	494.265481	155.127003	5.76	817
sp|P02771|FETA_HUMAN	GYQELLEK	MT06_CB	3	2	1	y1	490.258382	147.112804	5.76	338	494.265481	155.127003	5.85	612
sp|P02771|FETA_HUMAN	GYQELLEK	MT06_01	1	2	1	y1	490.258382	147.112804	5.89	775	494.265481	155.127003	5.93	1475
sp|P02771|FETA_HUMAN	GYQELLEK	MT06_01	2	2	1	y1	490.258382	147.112804	5.89	828	494.265481	155.127003	5.89	1145
sp|P02771|FETA_HUMAN	GYQELLEK	MT06_01	3	2	1	y1	490.258382	147.112804	5.81	595	494.265481	155.127003	5.85	1232
sp|P02771|FETA_HUMAN	GYQELLEK	MT06_02	1	2	1	y1	490.258382	147.112804	5.85	452	494.265481	155.127003	5.89	599
sp|P02771|FETA_HUMAN	GYQELLEK	MT06_02	2	2	1	y1	490.258382	147.112804	5.93	417	494.265481	155.127003	5.81	783
sp|P02771|FETA_HUMAN	GYQELLEK	MT06_02	3	2	1	y1	490.258382	147.112804	5.76	390	494.265481	155.127003	5.89	485
sp|P02771|FETA_HUMAN	GYQELLEK	MT06_03	1	2	1	y1	490.258382	147.112804	5.72	381	494.265481	155.127003	5.81	694
sp|P02771|FETA_HUMAN	GYQELLEK	MT06_03	2	2	1	y1	490.258382	147.112804	5.81	417	494.265481	155.127003	5.68	558
sp|P02771|FETA_HUMAN	GYQELLEK	MT06_03	3	2	1	y1	490.258382	147.112804	5.85	328	494.265481	155.127003	5.81	525
sp|P02771|FETA_HUMAN	GYQELLEK	MT06_04	1	2	1	y1	490.258382	147.112804	5.81	1447	494.265481	155.127003	5.89	1159
sp|P02771|FETA_HUMAN	GYQELLEK	MT06_04	2	2	1	y1	490.258382	147.112804	5.81	1457	494.265481	155.127003	5.81	1248
sp|P02771|FETA_HUMAN	GYQELLEK	MT06_04	3	2	1	y1	490.258382	147.112804	5.81	1171	494.265481	155.127003	5.81	838
sp|P02771|FETA_HUMAN	GYQELLEK	MT06_05	1	2	1	y1	490.258382	147.112804	5.85	1777	494.265481	155.127003	5.81	748
sp|P02771|FETA_HUMAN	GYQELLEK	MT06_05	2	2	1	y1	490.258382	147.112804	5.85	1889	494.265481	155.127003	5.81	512
sp|P02771|FETA_HUMAN	GYQELLEK	MT06_05	3	2	1	y1	490.258382	147.112804	5.85	1301	494.265481	155.127003	5.89	669
sp|P02771|FETA_HUMAN	GYQELLEK	MT06_06	1	2	1	y1	490.258382	147.112804	5.85	3735	494.265481	155.127003	5.81	1218
sp|P02771|FETA_HUMAN	GYQELLEK	MT06_06	2	2	1	y1	490.258382	147.112804	5.81	4338	494.265481	155.127003	5.85	936
sp|P02771|FETA_HUMAN	GYQELLEK	MT06_06	3	2	1	y1	490.258382	147.112804	5.81	3702	494.265481	155.127003	5.81	786
sp|P02771|FETA_HUMAN	GYQELLEK	MT06_07	1	2	1	y1	490.258382	147.112804	5.85	5841	494.265481	155.127003	5.81	697
sp|P02771|FETA_HUMAN	GYQELLEK	MT06_07	2	2	1	y1	490.258382	147.112804	5.81	6095	494.265481	155.127003	5.81	940
sp|P02771|FETA_HUMAN	GYQELLEK	MT06_07	3	2	1	y1	490.258382	147.112804	5.81	5103	494.265481	155.127003	5.85	810
sp|P02771|FETA_HUMAN	GYQELLEK	MT06_08	1	2	1	y1	490.258382	147.112804	5.81	36963	494.265481	155.127003	5.85	1713
sp|P02771|FETA_HUMAN	GYQELLEK	MT06_08	2	2	1	y1	490.258382	147.112804	5.81	35716	494.265481	155.127003	5.89	2369
sp|P02771|FETA_HUMAN	GYQELLEK	MT06_08	3	2	1	y1	490.258382	147.112804	5.76	30159	494.265481	155.127003	5.76	1701
sp|P02771|FETA_HUMAN	GYQELLEK	MT01_DB	1	2	2	y6	490.258382	380.215986	5.97	129	494.265481	384.223085	5.89	6
sp|P02771|FETA_HUMAN	GYQELLEK	MT01_DB	2	2	2	y6	490.258382	380.215986	6.01	116	494.265481	384.223085	5.76	13
sp|P02771|FETA_HUMAN	GYQELLEK	MT01_DB	3	2	2	y6	490.258382	380.215986	6.01	77	494.265481	384.223085	6.17	33
sp|P02771|FETA_HUMAN	GYQELLEK	MT01_CB	1	2	2	y6	490.258382	380.215986	5.97	781	494.265481	384.223085	5.97	1397
sp|P02771|FETA_HUMAN	GYQELLEK	MT01_CB	2	2	2	y6	490.258382	380.215986	6.01	1081	494.265481	384.223085	6.01	1308
sp|P02771|FETA_HUMAN	GYQELLEK	MT01_CB	3	2	2	y6	490.258382	380.215986	5.93	717	494.265481	384.223085	6.05	1276
sp|P02771|FETA_HUMAN	GYQELLEK	MT01_01	1	2	2	y6	490.258382	380.215986	6.01	238	494.265481	384.223085	5.97	598
sp|P02771|FETA_HUMAN	GYQELLEK	MT01_01	2	2	2	y6	490.258382	380.215986	5.97	342	494.265481	384.223085	5.97	770
sp|P02771|FETA_HUMAN	GYQELLEK	MT01_01	3	2	2	y6	490.258382	380.215986	5.89	253	494.265481	384.223085	5.93	540
sp|P02771|FETA_HUMAN	GYQELLEK	MT01_02	1	2	2	y6	490.258382	380.215986	6.01	932	494.265481	384.223085	6.01	1318
sp|P02771|FETA_HUMAN	GYQELLEK	MT01_02	2	2	2	y6	490.258382	380.215986	5.93	700	494.265481	384.223085	5.97	1505
sp|P02771|FETA_HUMAN	GYQELLEK	MT01_02	3	2	2	y6	490.258382	380.215986	6.01	802	494.265481	384.223085	6.01	1032
sp|P02771|FETA_HUMAN	GYQELLEK	MT01_03	1	2	2	y6	490.258382	380.215986	5.97	752	494.265481	384.223085	6.01	1390
sp|P02771|FETA_HUMAN	GYQELLEK	MT01_03	2	2	2	y6	490.258382	380.215986	5.93	1108	494.265481	384.223085	5.97	1640
sp|P02771|FETA_HUMAN	GYQELLEK	MT01_03	3	2	2	y6	490.258382	380.215986	5.97	933	494.265481	384.223085	6.01	1211
sp|P02771|FETA_HUMAN	GYQELLEK	MT01_04	1	2	2	y6	490.258382	380.215986	6.01	1088	494.265481	384.223085	5.97	1104
sp|P02771|FETA_HUMAN	GYQELLEK	MT01_04	2	2	2	y6	490.258382	380.215986	5.97	953	494.265481	384.223085	5.97	990
sp|P02771|FETA_HUMAN	GYQELLEK	MT01_04	3	2	2	y6	490.258382	380.215986	6.01	806	494.265481	384.223085	5.97	838
sp|P02771|FETA_HUMAN	GYQELLEK	MT01_05	1	2	2	y6	490.258382	380.215986	6.01	1121	494.265481	384.223085	6.01	521
sp|P02771|FETA_HUMAN	GYQELLEK	MT01_05	2	2	2	y6	490.258382	380.215986	6.01	1091	494.265481	384.223085	6.01	513
sp|P02771|FETA_HUMAN	GYQELLEK	MT01_05	3	2	2	y6	490.258382	380.215986	5.97	909	494.265481	384.223085	5.97	667
sp|P02771|FETA_HUMAN	GYQELLEK	MT01_06	1	2	2	y6	490.258382	380.215986	6.01	1281	494.265481	384.223085	5.97	311
sp|P02771|FETA_HUMAN	GYQELLEK	MT01_06	2	2	2	y6	490.258382	380.215986	5.97	1435	494.265481	384.223085	5.97	366
sp|P02771|FETA_HUMAN	GYQELLEK	MT01_06	3	2	2	y6	490.258382	380.215986	6.01	1533	494.265481	384.223085	5.97	404
sp|P02771|FETA_HUMAN	GYQELLEK	MT01_07	1	2	2	y6	490.258382	380.215986	6.21	4289	494.265481	384.223085	6.21	824
sp|P02771|FETA_HUMAN	GYQELLEK	MT01_07	2	2	2	y6	490.258382	380.215986	6.21	3701	494.265481	384.223085	6.21	722
sp|P02771|FETA_HUMAN	GYQELLEK	MT01_07	3	2	2	y6	490.258382	380.215986	6.21	3468	494.265481	384.223085	6.21	550
sp|P02771|FETA_HUMAN	GYQELLEK	MT01_08	1	2	2	y6	490.258382	380.215986	5.97	9950	494.265481	384.223085	5.97	786
sp|P02771|FETA_HUMAN	GYQELLEK	MT01_08	2	2	2	y6	490.258382	380.215986	6.01	9112	494.265481	384.223085	6.01	446
sp|P02771|FETA_HUMAN	GYQELLEK	MT01_08	3	2	2	y6	490.258382	380.215986	5.97	7976	494.265481	384.223085	5.97	454
sp|P02771|FETA_HUMAN	GYQELLEK	MT02_DB	1	2	2	y6	490.258382	380.215986	5.93	332	494.265481	384.223085	5.97	43
sp|P02771|FETA_HUMAN	GYQELLEK	MT02_DB	2	2	2	y6	490.258382	380.215986	5.93	151	494.265481	384.223085	5.64	50
sp|P02771|FETA_HUMAN	GYQELLEK	MT02_DB	3	2	2	y6	490.258382	380.215986	5.97	410	494.265481	384.223085	5.64	50
sp|P02771|FETA_HUMAN	GYQELLEK	MT02_CB	1	2	2	y6	490.258382	380.215986	6.01	619	494.265481	384.223085	5.97	1007
sp|P02771|FETA_HUMAN	GYQELLEK	MT02_CB	2	2	2	y6	490.258382	380.215986	5.97	567	494.265481	384.223085	6.01	919
sp|P02771|FETA_HUMAN	GYQELLEK	MT02_CB	3	2	2	y6	490.258382	380.215986	5.97	605	494.265481	384.223085	6.05	942
sp|P02771|FETA_HUMAN	GYQELLEK	MT02_01	1	2	2	y6	490.258382	380.215986	6.01	316	494.265481	384.223085	6.01	568
sp|P02771|FETA_HUMAN	GYQELLEK	MT02_01	2	2	2	y6	490.258382	380.215986	5.97	281	494.265481	384.223085	6.01	559
sp|P02771|FETA_HUMAN	GYQELLEK	MT02_01	3	2	2	y6	490.258382	380.215986	6.01	420	494.265481	384.223085	5.89	230
sp|P02771|FETA_HUMAN	GYQELLEK	MT02_02	1	2	2	y6	490.258382	380.215986	5.93	241	494.265481	384.223085	6.01	659
sp|P02771|FETA_HUMAN	GYQELLEK	MT02_02	2	2	2	y6	490.258382	380.215986	5.97	466	494.265481	384.223085	5.93	641
sp|P02771|FETA_HUMAN	GYQELLEK	MT02_02	3	2	2	y6	490.258382	380.215986	5.97	405	494.265481	384.223085	6.01	844
sp|P02771|FETA_HUMAN	GYQELLEK	MT02_03	1	2	2	y6	490.258382	380.215986	5.97	658	494.265481	384.223085	6.01	684
sp|P02771|FETA_HUMAN	GYQELLEK	MT02_03	2	2	2	y6	490.258382	380.215986	6.01	660	494.265481	384.223085	5.97	826
sp|P02771|FETA_HUMAN	GYQELLEK	MT02_03	3	2	2	y6	490.258382	380.215986	6.01	550	494.265481	384.223085	6.01	586
sp|P02771|FETA_HUMAN	GYQELLEK	MT02_04	1	2	2	y6	490.258382	380.215986	5.97	1411	494.265481	384.223085	5.97	1287
sp|P02771|FETA_HUMAN	GYQELLEK	MT02_04	2	2	2	y6	490.258382	380.215986	5.97	1414	494.265481	384.223085	5.93	1166
sp|P02771|FETA_HUMAN	GYQELLEK	MT02_04	3	2	2	y6	490.258382	380.215986	6.05	1211	494.265481	384.223085	6.09	891
sp|P02771|FETA_HUMAN	GYQELLEK	MT02_05	1	2	2	y6	490.258382	380.215986	5.97	2327	494.265481	384.223085	5.93	997
sp|P02771|FETA_HUMAN	GYQELLEK	MT02_05	2	2	2	y6	490.258382	380.215986	6.01	1827	494.265481	384.223085	5.97	1175
sp|P02771|FETA_HUMAN	GYQELLEK	MT02_05	3	2	2	y6	490.258382	380.215986	5.97	1620	494.265481	384.223085	5.97	1116
sp|P02771|FETA_HUMAN	GYQELLEK	MT02_06	1	2	2	y6	490.258382	380.215986	5.97	5383	494.265481	384.223085	5.97	1249
sp|P02771|FETA_HUMAN	GYQELLEK	MT02_06	2	2	2	y6	490.258382	380.215986	5.97	5130	494.265481	384.223085	5.97	1428
sp|P02771|FETA_HUMAN	GYQELLEK	MT02_06	3	2	2	y6	490.258382	380.215986	5.97	4074	494.265481	384.223085	6.01	911
sp|P02771|FETA_HUMAN	GYQELLEK	MT02_07	1	2	2	y6	490.258382	380.215986	5.97	12262	494.265481	384.223085	6.01	2139
sp|P02771|FETA_HUMAN	GYQELLEK	MT02_07	2	2	2	y6	490.258382	380.215986	6.01	11790	494.265481	384.223085	5.97	1999
sp|P02771|FETA_HUMAN	GYQELLEK	MT02_07	3	2	2	y6	490.258382	380.215986	5.97	10948	494.265481	384.223085	5.97	1874
sp|P02771|FETA_HUMAN	GYQELLEK	MT02_08	1	2	2	y6	490.258382	380.215986	6.01	33281	494.265481	384.223085	6.01	1753
sp|P02771|FETA_HUMAN	GYQELLEK	MT02_08	2	2	2	y6	490.258382	380.215986	5.97	29864	494.265481	384.223085	5.97	1658
sp|P02771|FETA_HUMAN	GYQELLEK	MT02_08	3	2	2	y6	490.258382	380.215986	6.01	28910	494.265481	384.223085	5.97	1754
sp|P02771|FETA_HUMAN	GYQELLEK	MT03_DB	1	2	2	y6	490.258382	380.215986	6.01	304	494.265481	384.223085	6.01	676
sp|P02771|FETA_HUMAN	GYQELLEK	MT03_DB	2	2	2	y6	490.258382	380.215986	5.97	314	494.265481	384.223085	6.01	528
sp|P02771|FETA_HUMAN	GYQELLEK	MT03_DB	3	2	2	y6	490.258382	380.215986	6.01	335	494.265481	384.223085	6.01	596
sp|P02771|FETA_HUMAN	GYQELLEK	MT03_CB	1	2	2	y6	490.258382	380.215986	5.85	361	494.265481	384.223085	5.76	955
sp|P02771|FETA_HUMAN	GYQELLEK	MT03_CB	2	2	2	y6	490.258382	380.215986	5.72	522	494.265481	384.223085	5.68	1080
sp|P02771|FETA_HUMAN	GYQELLEK	MT03_CB	3	2	2	y6	490.258382	380.215986	5.89	465	494.265481	384.223085	5.85	961
sp|P02771|FETA_HUMAN	GYQELLEK	MT03_01	1	2	2	y6	490.258382	380.215986	5.97	338	494.265481	384.223085	6.01	575
sp|P02771|FETA_HUMAN	GYQELLEK	MT03_01	2	2	2	y6	490.258382	380.215986	6.13	476	494.265481	384.223085	6.05	869
sp|P02771|FETA_HUMAN	GYQELLEK	MT03_01	3	2	2	y6	490.258382	380.215986	6.01	636	494.265481	384.223085	5.97	610
sp|P02771|FETA_HUMAN	GYQELLEK	MT03_02	2	2	2	y6	490.258382	380.215986	5.93	143	494.265481	384.223085	5.97	419
sp|P02771|FETA_HUMAN	GYQELLEK	MT03_02	3	2	2	y6	490.258382	380.215986	5.93	314	494.265481	384.223085	6.01	363
sp|P02771|FETA_HUMAN	GYQELLEK	MT03_02	1	2	2	y6	490.258382	380.215986	5.97	185	494.265481	384.223085	5.97	441
sp|P02771|FETA_HUMAN	GYQELLEK	MT03_03	1	2	2	y6	490.258382	380.215986	6.09	238	494.265481	384.223085	6.05	307
sp|P02771|FETA_HUMAN	GYQELLEK	MT03_03	2	2	2	y6	490.258382	380.215986	6.05	165	494.265481	384.223085	6.01	288
sp|P02771|FETA_HUMAN	GYQELLEK	MT03_03	3	2	2	y6	490.258382	380.215986	5.97	105	494.265481	384.223085	5.93	244
sp|P02771|FETA_HUMAN	GYQELLEK	MT03_04	1	2	2	y6	490.258382	380.215986	6.01	1091	494.265481	384.223085	5.97	1212
sp|P02771|FETA_HUMAN	GYQELLEK	MT03_04	2	2	2	y6	490.258382	380.215986	5.97	928	494.265481	384.223085	6.01	761
sp|P02771|FETA_HUMAN	GYQELLEK	MT03_04	3	2	2	y6	490.258382	380.215986	6.01	1198	494.265481	384.223085	6.01	1078
sp|P02771|FETA_HUMAN	GYQELLEK	MT03_05	1	2	2	y6	490.258382	380.215986	5.93	1569	494.265481	384.223085	5.97	694
sp|P02771|FETA_HUMAN	GYQELLEK	MT03_05	2	2	2	y6	490.258382	380.215986	6.05	1005	494.265481	384.223085	6.01	634
sp|P02771|FETA_HUMAN	GYQELLEK	MT03_05	3	2	2	y6	490.258382	380.215986	6.01	1050	494.265481	384.223085	5.97	602
sp|P02771|FETA_HUMAN	GYQELLEK	MT03_06	1	2	2	y6	490.258382	380.215986	5.97	4174	494.265481	384.223085	6.01	1420
sp|P02771|FETA_HUMAN	GYQELLEK	MT03_06	2	2	2	y6	490.258382	380.215986	6.01	3315	494.265481	384.223085	6.01	966
sp|P02771|FETA_HUMAN	GYQELLEK	MT03_06	3	2	2	y6	490.258382	380.215986	6.01	3252	494.265481	384.223085	5.97	1093
sp|P02771|FETA_HUMAN	GYQELLEK	MT03_07	1	2	2	y6	490.258382	380.215986	6.01	6960	494.265481	384.223085	6.01	1026
sp|P02771|FETA_HUMAN	GYQELLEK	MT03_07	2	2	2	y6	490.258382	380.215986	6.01	5402	494.265481	384.223085	6.01	940
sp|P02771|FETA_HUMAN	GYQELLEK	MT03_07	3	2	2	y6	490.258382	380.215986	5.97	5970	494.265481	384.223085	6.01	923
sp|P02771|FETA_HUMAN	GYQELLEK	MT03_08	1	2	2	y6	490.258382	380.215986	5.97	30004	494.265481	384.223085	5.93	2233
sp|P02771|FETA_HUMAN	GYQELLEK	MT03_08	2	2	2	y6	490.258382	380.215986	5.97	23244	494.265481	384.223085	5.97	1422
sp|P02771|FETA_HUMAN	GYQELLEK	MT03_08	3	2	2	y6	490.258382	380.215986	6.01	24913	494.265481	384.223085	6.01	1636
sp|P02771|FETA_HUMAN	GYQELLEK	MT04_DB	1	2	2	y6	490.258382	380.215986	5.2	238	494.265481	384.223085	5.2	61
sp|P02771|FETA_HUMAN	GYQELLEK	MT04_DB	2	2	2	y6	490.258382	380.215986	5.85	158	494.265481	384.223085	5.81	41
sp|P02771|FETA_HUMAN	GYQELLEK	MT04_DB	3	2	2	y6	490.258382	380.215986	5.85	166	494.265481	384.223085	6.05	1
sp|P02771|FETA_HUMAN	GYQELLEK	MT04_CB	1	2	2	y6	490.258382	380.215986	5.16	864	494.265481	384.223085	5.28	1502
sp|P02771|FETA_HUMAN	GYQELLEK	MT04_CB	2	2	2	y6	490.258382	380.215986	5.85	789	494.265481	384.223085	5.89	1657
sp|P02771|FETA_HUMAN	GYQELLEK	MT04_CB	3	2	2	y6	490.258382	380.215986	5.93	741	494.265481	384.223085	5.93	1531
sp|P02771|FETA_HUMAN	GYQELLEK	MT04_01	1	2	2	y6	490.258382	380.215986	5.85	1116	494.265481	384.223085	5.89	1347
sp|P02771|FETA_HUMAN	GYQELLEK	MT04_01	2	2	2	y6	490.258382	380.215986	5.89	816	494.265481	384.223085	5.85	1263
sp|P02771|FETA_HUMAN	GYQELLEK	MT04_01	3	2	2	y6	490.258382	380.215986	5.89	846	494.265481	384.223085	5.89	1890
sp|P02771|FETA_HUMAN	GYQELLEK	MT04_02	1	2	2	y6	490.258382	380.215986	5.08	1035	494.265481	384.223085	4.91	2303
sp|P02771|FETA_HUMAN	GYQELLEK	MT04_02	2	2	2	y6	490.258382	380.215986	5.81	1195	494.265481	384.223085	5.81	2174
sp|P02771|FETA_HUMAN	GYQELLEK	MT04_02	3	2	2	y6	490.258382	380.215986	5.81	1339	494.265481	384.223085	5.76	2148
sp|P02771|FETA_HUMAN	GYQELLEK	MT04_03	1	2	2	y6	490.258382	380.215986	5.2	1335	494.265481	384.223085	5.16	1798
sp|P02771|FETA_HUMAN	GYQELLEK	MT04_03	2	2	2	y6	490.258382	380.215986	5.89	1514	494.265481	384.223085	5.89	1945
sp|P02771|FETA_HUMAN	GYQELLEK	MT04_03	3	2	2	y6	490.258382	380.215986	5.89	1322	494.265481	384.223085	5.76	2069
sp|P02771|FETA_HUMAN	GYQELLEK	MT04_04	1	2	2	y6	490.258382	380.215986	5.81	652	494.265481	384.223085	5.85	612
sp|P02771|FETA_HUMAN	GYQELLEK	MT04_04	2	2	2	y6	490.258382	380.215986	5.85	834	494.265481	384.223085	5.89	846
sp|P02771|FETA_HUMAN	GYQELLEK	MT04_04	3	2	2	y6	490.258382	380.215986	5.81	1159	494.265481	384.223085	5.81	899
sp|P02771|FETA_HUMAN	GYQELLEK	MT04_05	1	2	2	y6	490.258382	380.215986	5.93	977	494.265481	384.223085	5.89	661
sp|P02771|FETA_HUMAN	GYQELLEK	MT04_05	2	2	2	y6	490.258382	380.215986	5.89	1254	494.265481	384.223085	5.89	1008
sp|P02771|FETA_HUMAN	GYQELLEK	MT04_05	3	2	2	y6	490.258382	380.215986	5.81	1527	494.265481	384.223085	5.81	1128
sp|P02771|FETA_HUMAN	GYQELLEK	MT04_06	1	2	2	y6	490.258382	380.215986	5.93	1872	494.265481	384.223085	5.93	486
sp|P02771|FETA_HUMAN	GYQELLEK	MT04_06	2	2	2	y6	490.258382	380.215986	5.85	2319	494.265481	384.223085	5.76	743
sp|P02771|FETA_HUMAN	GYQELLEK	MT04_06	3	2	2	y6	490.258382	380.215986	5.85	2805	494.265481	384.223085	5.85	612
sp|P02771|FETA_HUMAN	GYQELLEK	MT04_07	1	2	2	y6	490.258382	380.215986	5.89	7883	494.265481	384.223085	5.93	1254
sp|P02771|FETA_HUMAN	GYQELLEK	MT04_07	2	2	2	y6	490.258382	380.215986	5.97	9147	494.265481	384.223085	5.97	1223
sp|P02771|FETA_HUMAN	GYQELLEK	MT04_07	3	2	2	y6	490.258382	380.215986	5.85	7375	494.265481	384.223085	5.89	1322
sp|P02771|FETA_HUMAN	GYQELLEK	MT04_08	1	2	2	y6	490.258382	380.215986	5.85	32288	494.265481	384.223085	5.93	2449
sp|P02771|FETA_HUMAN	GYQELLEK	MT04_08	2	2	2	y6	490.258382	380.215986	5.85	40091	494.265481	384.223085	5.85	2549
sp|P02771|FETA_HUMAN	GYQELLEK	MT04_08	3	2	2	y6	490.258382	380.215986	5.89	39680	494.265481	384.223085	5.85	2670
sp|P02771|FETA_HUMAN	GYQELLEK	MT05_DB	1	2	2	y6	490.258382	380.215986	5.85	397	494.265481	384.223085	6.21	15
sp|P02771|FETA_HUMAN	GYQELLEK	MT05_DB	2	2	2	y6	490.258382	380.215986	5.89	409	494.265481	384.223085	5.68	63
sp|P02771|FETA_HUMAN	GYQELLEK	MT05_DB	3	2	2	y6	490.258382	380.215986	5.72	338	494.265481	384.223085	5.68	11
sp|P02771|FETA_HUMAN	GYQELLEK	MT05_CB	1	2	2	y6	490.258382	380.215986	5.81	1175	494.265481	384.223085	5.85	1859
sp|P02771|FETA_HUMAN	GYQELLEK	MT05_CB	2	2	2	y6	490.258382	380.215986	5.81	1145	494.265481	384.223085	5.85	2043
sp|P02771|FETA_HUMAN	GYQELLEK	MT05_CB	3	2	2	y6	490.258382	380.215986	5.81	1144	494.265481	384.223085	5.85	2095
sp|P02771|FETA_HUMAN	GYQELLEK	MT05_01	1	2	2	y6	490.258382	380.215986	5.89	1497	494.265481	384.223085	5.89	2379
sp|P02771|FETA_HUMAN	GYQELLEK	MT05_01	2	2	2	y6	490.258382	380.215986	5.85	1203	494.265481	384.223085	5.85	2109
sp|P02771|FETA_HUMAN	GYQELLEK	MT05_01	3	2	2	y6	490.258382	380.215986	5.93	1583	494.265481	384.223085	5.89	2211
sp|P02771|FETA_HUMAN	GYQELLEK	MT05_02	1	2	2	y6	490.258382	380.215986	5.93	839	494.265481	384.223085	5.89	1500
sp|P02771|FETA_HUMAN	GYQELLEK	MT05_02	2	2	2	y6	490.258382	380.215986	5.89	984	494.265481	384.223085	5.85	1180
sp|P02771|FETA_HUMAN	GYQELLEK	MT05_02	3	2	2	y6	490.258382	380.215986	5.81	831	494.265481	384.223085	5.81	1378
sp|P02771|FETA_HUMAN	GYQELLEK	MT05_03	1	2	2	y6	490.258382	380.215986	5.89	1070	494.265481	384.223085	5.89	1445
sp|P02771|FETA_HUMAN	GYQELLEK	MT05_03	2	2	2	y6	490.258382	380.215986	5.81	830	494.265481	384.223085	5.81	1393
sp|P02771|FETA_HUMAN	GYQELLEK	MT05_03	3	2	2	y6	490.258382	380.215986	5.93	1167	494.265481	384.223085	5.89	1711
sp|P02771|FETA_HUMAN	GYQELLEK	MT05_04	1	2	2	y6	490.258382	380.215986	5.89	1320	494.265481	384.223085	5.89	1033
sp|P02771|FETA_HUMAN	GYQELLEK	MT05_04	2	2	2	y6	490.258382	380.215986	5.81	1441	494.265481	384.223085	5.81	1125
sp|P02771|FETA_HUMAN	GYQELLEK	MT05_04	3	2	2	y6	490.258382	380.215986	5.81	1478	494.265481	384.223085	5.85	1146
sp|P02771|FETA_HUMAN	GYQELLEK	MT05_05	1	2	2	y6	490.258382	380.215986	5.89	2844	494.265481	384.223085	5.89	1176
sp|P02771|FETA_HUMAN	GYQELLEK	MT05_05	2	2	2	y6	490.258382	380.215986	5.85	2714	494.265481	384.223085	5.81	1529
sp|P02771|FETA_HUMAN	GYQELLEK	MT05_05	3	2	2	y6	490.258382	380.215986	5.81	2878	494.265481	384.223085	5.85	1444
sp|P02771|FETA_HUMAN	GYQELLEK	MT05_06	1	2	2	y6	490.258382	380.215986	5.81	5778	494.265481	384.223085	5.85	1454
sp|P02771|FETA_HUMAN	GYQELLEK	MT05_06	2	2	2	y6	490.258382	380.215986	5.76	5524	494.265481	384.223085	5.72	1555
sp|P02771|FETA_HUMAN	GYQELLEK	MT05_06	3	2	2	y6	490.258382	380.215986	5.85	5943	494.265481	384.223085	5.85	1584
sp|P02771|FETA_HUMAN	GYQELLEK	MT05_07	1	2	2	y6	490.258382	380.215986	5.85	13051	494.265481	384.223085	5.81	1782
sp|P02771|FETA_HUMAN	GYQELLEK	MT05_07	2	2	2	y6	490.258382	380.215986	5.76	14133	494.265481	384.223085	5.76	2290
sp|P02771|FETA_HUMAN	GYQELLEK	MT05_07	3	2	2	y6	490.258382	380.215986	5.85	13887	494.265481	384.223085	5.76	2178
sp|P02771|FETA_HUMAN	GYQELLEK	MT05_08	1	2	2	y6	490.258382	380.215986	5.81	48430	494.265481	384.223085	5.81	3138
sp|P02771|FETA_HUMAN	GYQELLEK	MT05_08	2	2	2	y6	490.258382	380.215986	5.81	47934	494.265481	384.223085	5.81	3351
sp|P02771|FETA_HUMAN	GYQELLEK	MT05_08	3	2	2	y6	490.258382	380.215986	5.85	45125	494.265481	384.223085	5.85	2485
sp|P02771|FETA_HUMAN	GYQELLEK	MT06_DB	1	2	2	y6	490.258382	380.215986	5.81	200	494.265481	384.223085	5.44	13
sp|P02771|FETA_HUMAN	GYQELLEK	MT06_DB	2	2	2	y6	490.258382	380.215986	5.81	278	494.265481	384.223085	5.93	45
sp|P02771|FETA_HUMAN	GYQELLEK	MT06_DB	3	2	2	y6	490.258382	380.215986	5.72	285	494.265481	384.223085	5.89	33
sp|P02771|FETA_HUMAN	GYQELLEK	MT06_CB	1	2	2	y6	490.258382	380.215986	5.85	520	494.265481	384.223085	5.76	999
sp|P02771|FETA_HUMAN	GYQELLEK	MT06_CB	2	2	2	y6	490.258382	380.215986	5.72	602	494.265481	384.223085	5.68	1086
sp|P02771|FETA_HUMAN	GYQELLEK	MT06_CB	3	2	2	y6	490.258382	380.215986	5.89	425	494.265481	384.223085	5.85	970
sp|P02771|FETA_HUMAN	GYQELLEK	MT06_01	1	2	2	y6	490.258382	380.215986	5.89	980	494.265481	384.223085	5.93	1646
sp|P02771|FETA_HUMAN	GYQELLEK	MT06_01	2	2	2	y6	490.258382	380.215986	5.85	1364	494.265481	384.223085	5.85	1338
sp|P02771|FETA_HUMAN	GYQELLEK	MT06_01	3	2	2	y6	490.258382	380.215986	5.76	851	494.265481	384.223085	5.81	1215
sp|P02771|FETA_HUMAN	GYQELLEK	MT06_02	1	2	2	y6	490.258382	380.215986	5.85	589	494.265481	384.223085	5.81	810
sp|P02771|FETA_HUMAN	GYQELLEK	MT06_02	2	2	2	y6	490.258382	380.215986	5.81	508	494.265481	384.223085	5.85	639
sp|P02771|FETA_HUMAN	GYQELLEK	MT06_02	3	2	2	y6	490.258382	380.215986	5.85	420	494.265481	384.223085	5.81	662
sp|P02771|FETA_HUMAN	GYQELLEK	MT06_03	1	2	2	y6	490.258382	380.215986	5.72	689	494.265481	384.223085	5.85	1201
sp|P02771|FETA_HUMAN	GYQELLEK	MT06_03	2	2	2	y6	490.258382	380.215986	5.81	651	494.265481	384.223085	5.72	919
sp|P02771|FETA_HUMAN	GYQELLEK	MT06_03	3	2	2	y6	490.258382	380.215986	5.81	308	494.265481	384.223085	5.85	731
sp|P02771|FETA_HUMAN	GYQELLEK	MT06_04	1	2	2	y6	490.258382	380.215986	5.85	2050	494.265481	384.223085	5.81	1641
sp|P02771|FETA_HUMAN	GYQELLEK	MT06_04	2	2	2	y6	490.258382	380.215986	5.89	1766	494.265481	384.223085	5.81	1440
sp|P02771|FETA_HUMAN	GYQELLEK	MT06_04	3	2	2	y6	490.258382	380.215986	5.85	1544	494.265481	384.223085	5.85	1077
sp|P02771|FETA_HUMAN	GYQELLEK	MT06_05	1	2	2	y6	490.258382	380.215986	5.81	2202	494.265481	384.223085	5.89	1022
sp|P02771|FETA_HUMAN	GYQELLEK	MT06_05	2	2	2	y6	490.258382	380.215986	5.81	1872	494.265481	384.223085	5.85	1206
sp|P02771|FETA_HUMAN	GYQELLEK	MT06_05	3	2	2	y6	490.258382	380.215986	5.85	1555	494.265481	384.223085	5.81	637
sp|P02771|FETA_HUMAN	GYQELLEK	MT06_06	1	2	2	y6	490.258382	380.215986	5.85	4645	494.265481	384.223085	5.81	1272
sp|P02771|FETA_HUMAN	GYQELLEK	MT06_06	2	2	2	y6	490.258382	380.215986	5.81	4444	494.265481	384.223085	5.85	1336
sp|P02771|FETA_HUMAN	GYQELLEK	MT06_06	3	2	2	y6	490.258382	380.215986	5.81	3249	494.265481	384.223085	5.81	1059
sp|P02771|FETA_HUMAN	GYQELLEK	MT06_07	1	2	2	y6	490.258382	380.215986	5.85	7184	494.265481	384.223085	5.89	1040
sp|P02771|FETA_HUMAN	GYQELLEK	MT06_07	2	2	2	y6	490.258382	380.215986	5.81	7784	494.265481	384.223085	5.85	1209
sp|P02771|FETA_HUMAN	GYQELLEK	MT06_07	3	2	2	y6	490.258382	380.215986	5.81	6117	494.265481	384.223085	5.85	835
sp|P02771|FETA_HUMAN	GYQELLEK	MT06_08	1	2	2	y6	490.258382	380.215986	5.81	43427	494.265481	384.223085	5.81	2830
sp|P02771|FETA_HUMAN	GYQELLEK	MT06_08	2	2	2	y6	490.258382	380.215986	5.81	41237	494.265481	384.223085	5.81	2818
sp|P02771|FETA_HUMAN	GYQELLEK	MT06_08	3	2	2	y6	490.258382	380.215986	5.76	37157	494.265481	384.223085	5.81	2320
sp|P02771|FETA_HUMAN	GYQELLEK	MT01_DB	1	2	1	b2	490.258382	221.092068	5.97	202	494.265481	221.092068	6.05	48
sp|P02771|FETA_HUMAN	GYQELLEK	MT01_DB	2	2	1	b2	490.258382	221.092068	5.97	169	494.265481	221.092068	6.21	72
sp|P02771|FETA_HUMAN	GYQELLEK	MT01_DB	3	2	1	b2	490.258382	221.092068	5.93	124	494.265481	221.092068	6.09	51
sp|P02771|FETA_HUMAN	GYQELLEK	MT01_CB	1	2	1	b2	490.258382	221.092068	5.97	1795	494.265481	221.092068	5.97	2844
sp|P02771|FETA_HUMAN	GYQELLEK	MT01_CB	2	2	1	b2	490.258382	221.092068	6.01	1369	494.265481	221.092068	6.01	2360
sp|P02771|FETA_HUMAN	GYQELLEK	MT01_CB	3	2	1	b2	490.258382	221.092068	6.01	1216	494.265481	221.092068	6.01	2119
sp|P02771|FETA_HUMAN	GYQELLEK	MT01_01	1	2	1	b2	490.258382	221.092068	5.97	331	494.265481	221.092068	5.97	1258
sp|P02771|FETA_HUMAN	GYQELLEK	MT01_01	2	2	1	b2	490.258382	221.092068	5.97	556	494.265481	221.092068	5.97	896
sp|P02771|FETA_HUMAN	GYQELLEK	MT01_01	3	2	1	b2	490.258382	221.092068	5.97	612	494.265481	221.092068	5.97	954
sp|P02771|FETA_HUMAN	GYQELLEK	MT01_02	1	2	1	b2	490.258382	221.092068	6.01	1603	494.265481	221.092068	6.01	2515
sp|P02771|FETA_HUMAN	GYQELLEK	MT01_02	2	2	1	b2	490.258382	221.092068	5.97	1649	494.265481	221.092068	5.97	2768
sp|P02771|FETA_HUMAN	GYQELLEK	MT01_02	3	2	1	b2	490.258382	221.092068	5.97	1366	494.265481	221.092068	5.97	2816
sp|P02771|FETA_HUMAN	GYQELLEK	MT01_03	1	2	1	b2	490.258382	221.092068	6.01	1887	494.265481	221.092068	6.01	2613
sp|P02771|FETA_HUMAN	GYQELLEK	MT01_03	2	2	1	b2	490.258382	221.092068	5.97	2095	494.265481	221.092068	5.97	2517
sp|P02771|FETA_HUMAN	GYQELLEK	MT01_03	3	2	1	b2	490.258382	221.092068	5.97	1540	494.265481	221.092068	5.97	1991
sp|P02771|FETA_HUMAN	GYQELLEK	MT01_04	1	2	1	b2	490.258382	221.092068	5.97	1642	494.265481	221.092068	6.01	1509
sp|P02771|FETA_HUMAN	GYQELLEK	MT01_04	2	2	1	b2	490.258382	221.092068	5.97	2007	494.265481	221.092068	6.01	1632
sp|P02771|FETA_HUMAN	GYQELLEK	MT01_04	3	2	1	b2	490.258382	221.092068	6.01	1437	494.265481	221.092068	6.01	973
sp|P02771|FETA_HUMAN	GYQELLEK	MT01_05	1	2	1	b2	490.258382	221.092068	6.01	1853	494.265481	221.092068	6.01	1066
sp|P02771|FETA_HUMAN	GYQELLEK	MT01_05	2	2	1	b2	490.258382	221.092068	5.97	1871	494.265481	221.092068	6.01	874
sp|P02771|FETA_HUMAN	GYQELLEK	MT01_05	3	2	1	b2	490.258382	221.092068	5.97	1643	494.265481	221.092068	6.01	1071
sp|P02771|FETA_HUMAN	GYQELLEK	MT01_06	1	2	1	b2	490.258382	221.092068	5.97	2210	494.265481	221.092068	5.97	634
sp|P02771|FETA_HUMAN	GYQELLEK	MT01_06	2	2	1	b2	490.258382	221.092068	5.97	2181	494.265481	221.092068	5.97	602
sp|P02771|FETA_HUMAN	GYQELLEK	MT01_06	3	2	1	b2	490.258382	221.092068	6.01	1965	494.265481	221.092068	5.97	791
sp|P02771|FETA_HUMAN	GYQELLEK	MT01_07	1	2	1	b2	490.258382	221.092068	6.21	8579	494.265481	221.092068	6.21	1170
sp|P02771|FETA_HUMAN	GYQELLEK	MT01_07	2	2	1	b2	490.258382	221.092068	6.21	7318	494.265481	221.092068	6.21	1100
sp|P02771|FETA_HUMAN	GYQELLEK	MT01_07	3	2	1	b2	490.258382	221.092068	6.21	6999	494.265481	221.092068	6.21	1077
sp|P02771|FETA_HUMAN	GYQELLEK	MT01_08	1	2	1	b2	490.258382	221.092068	5.97	18125	494.265481	221.092068	5.93	1333
sp|P02771|FETA_HUMAN	GYQELLEK	MT01_08	2	2	1	b2	490.258382	221.092068	6.01	15863	494.265481	221.092068	6.01	928
sp|P02771|FETA_HUMAN	GYQELLEK	MT01_08	3	2	1	b2	490.258382	221.092068	5.97	14248	494.265481	221.092068	5.93	976
sp|P02771|FETA_HUMAN	GYQELLEK	MT02_DB	1	2	1	b2	490.258382	221.092068	5.93	358	494.265481	221.092068	5.81	77
sp|P02771|FETA_HUMAN	GYQELLEK	MT02_DB	2	2	1	b2	490.258382	221.092068	5.97	606	494.265481	221.092068	6.49	20
sp|P02771|FETA_HUMAN	GYQELLEK	MT02_DB	3	2	1	b2	490.258382	221.092068	5.97	668	494.265481	221.092068	6.41	96
sp|P02771|FETA_HUMAN	GYQELLEK	MT02_CB	1	2	1	b2	490.258382	221.092068	6.01	1121	494.265481	221.092068	5.97	2049
sp|P02771|FETA_HUMAN	GYQELLEK	MT02_CB	2	2	1	b2	490.258382	221.092068	5.97	1031	494.265481	221.092068	6.01	1817
sp|P02771|FETA_HUMAN	GYQELLEK	MT02_CB	3	2	1	b2	490.258382	221.092068	6.01	926	494.265481	221.092068	6.01	1726
sp|P02771|FETA_HUMAN	GYQELLEK	MT02_01	1	2	1	b2	490.258382	221.092068	6.01	744	494.265481	221.092068	6.01	949
sp|P02771|FETA_HUMAN	GYQELLEK	MT02_01	2	2	1	b2	490.258382	221.092068	6.01	549	494.265481	221.092068	5.93	1021
sp|P02771|FETA_HUMAN	GYQELLEK	MT02_01	3	2	1	b2	490.258382	221.092068	6.01	564	494.265481	221.092068	5.93	730
sp|P02771|FETA_HUMAN	GYQELLEK	MT02_02	1	2	1	b2	490.258382	221.092068	5.97	813	494.265481	221.092068	6.01	1229
sp|P02771|FETA_HUMAN	GYQELLEK	MT02_02	2	2	1	b2	490.258382	221.092068	5.93	621	494.265481	221.092068	5.97	1162
sp|P02771|FETA_HUMAN	GYQELLEK	MT02_02	3	2	1	b2	490.258382	221.092068	5.93	928	494.265481	221.092068	5.93	1277
sp|P02771|FETA_HUMAN	GYQELLEK	MT02_03	1	2	1	b2	490.258382	221.092068	5.97	1036	494.265481	221.092068	5.97	1519
sp|P02771|FETA_HUMAN	GYQELLEK	MT02_03	2	2	1	b2	490.258382	221.092068	5.97	1135	494.265481	221.092068	5.97	1444
sp|P02771|FETA_HUMAN	GYQELLEK	MT02_03	3	2	1	b2	490.258382	221.092068	6.01	845	494.265481	221.092068	6.01	1149
sp|P02771|FETA_HUMAN	GYQELLEK	MT02_04	1	2	1	b2	490.258382	221.092068	5.97	2320	494.265481	221.092068	5.93	1923
sp|P02771|FETA_HUMAN	GYQELLEK	MT02_04	2	2	1	b2	490.258382	221.092068	5.93	2149	494.265481	221.092068	5.97	2109
sp|P02771|FETA_HUMAN	GYQELLEK	MT02_04	3	2	1	b2	490.258382	221.092068	6.01	1931	494.265481	221.092068	6.01	1728
sp|P02771|FETA_HUMAN	GYQELLEK	MT02_05	1	2	1	b2	490.258382	221.092068	5.97	4021	494.265481	221.092068	5.97	2075
sp|P02771|FETA_HUMAN	GYQELLEK	MT02_05	2	2	1	b2	490.258382	221.092068	5.97	3694	494.265481	221.092068	5.97	1582
sp|P02771|FETA_HUMAN	GYQELLEK	MT02_05	3	2	1	b2	490.258382	221.092068	5.97	3344	494.265481	221.092068	5.97	1676
sp|P02771|FETA_HUMAN	GYQELLEK	MT02_06	1	2	1	b2	490.258382	221.092068	5.97	9200	494.265481	221.092068	5.97	2423
sp|P02771|FETA_HUMAN	GYQELLEK	MT02_06	2	2	1	b2	490.258382	221.092068	5.97	8612	494.265481	221.092068	6.01	2321
sp|P02771|FETA_HUMAN	GYQELLEK	MT02_06	3	2	1	b2	490.258382	221.092068	6.01	7079	494.265481	221.092068	6.01	1986
sp|P02771|FETA_HUMAN	GYQELLEK	MT02_07	1	2	1	b2	490.258382	221.092068	5.97	24245	494.265481	221.092068	6.01	3707
sp|P02771|FETA_HUMAN	GYQELLEK	MT02_07	2	2	1	b2	490.258382	221.092068	6.01	21915	494.265481	221.092068	6.01	3099
sp|P02771|FETA_HUMAN	GYQELLEK	MT02_07	3	2	1	b2	490.258382	221.092068	6.01	20879	494.265481	221.092068	6.01	2851
sp|P02771|FETA_HUMAN	GYQELLEK	MT02_08	1	2	1	b2	490.258382	221.092068	6.01	54039	494.265481	221.092068	6.01	3591
sp|P02771|FETA_HUMAN	GYQELLEK	MT02_08	2	2	1	b2	490.258382	221.092068	5.97	55962	494.265481	221.092068	6.01	3479
sp|P02771|FETA_HUMAN	GYQELLEK	MT02_08	3	2	1	b2	490.258382	221.092068	6.01	51620	494.265481	221.092068	6.01	3053
sp|P02771|FETA_HUMAN	GYQELLEK	MT03_DB	1	2	1	b2	490.258382	221.092068	6.05	742	494.265481	221.092068	6.01	1260
sp|P02771|FETA_HUMAN	GYQELLEK	MT03_DB	2	2	1	b2	490.258382	221.092068	5.97	591	494.265481	221.092068	6.01	959
sp|P02771|FETA_HUMAN	GYQELLEK	MT03_DB	3	2	1	b2	490.258382	221.092068	5.97	696	494.265481	221.092068	6.01	997
sp|P02771|FETA_HUMAN	GYQELLEK	MT03_CB	1	2	1	b2	490.258382	221.092068	5.85	1158	494.265481	221.092068	5.85	1763
sp|P02771|FETA_HUMAN	GYQELLEK	MT03_CB	2	2	1	b2	490.258382	221.092068	5.81	877	494.265481	221.092068	5.76	1836
sp|P02771|FETA_HUMAN	GYQELLEK	MT03_CB	3	2	1	b2	490.258382	221.092068	5.89	1033	494.265481	221.092068	5.89	1388
sp|P02771|FETA_HUMAN	GYQELLEK	MT03_01	1	2	1	b2	490.258382	221.092068	6.01	798	494.265481	221.092068	6.01	1126
sp|P02771|FETA_HUMAN	GYQELLEK	MT03_01	2	2	1	b2	490.258382	221.092068	6.05	786	494.265481	221.092068	6.05	1374
sp|P02771|FETA_HUMAN	GYQELLEK	MT03_01	3	2	1	b2	490.258382	221.092068	6.01	608	494.265481	221.092068	6.01	969
sp|P02771|FETA_HUMAN	GYQELLEK	MT03_02	2	2	1	b2	490.258382	221.092068	5.97	455	494.265481	221.092068	5.97	702
sp|P02771|FETA_HUMAN	GYQELLEK	MT03_02	3	2	1	b2	490.258382	221.092068	5.97	641	494.265481	221.092068	5.97	674
sp|P02771|FETA_HUMAN	GYQELLEK	MT03_02	1	2	1	b2	490.258382	221.092068	6.01	487	494.265481	221.092068	5.97	796
sp|P02771|FETA_HUMAN	GYQELLEK	MT03_03	1	2	1	b2	490.258382	221.092068	6.05	209	494.265481	221.092068	6.05	381
sp|P02771|FETA_HUMAN	GYQELLEK	MT03_03	2	2	1	b2	490.258382	221.092068	6.05	290	494.265481	221.092068	6.01	424
sp|P02771|FETA_HUMAN	GYQELLEK	MT03_03	3	2	1	b2	490.258382	221.092068	5.97	310	494.265481	221.092068	5.97	379
sp|P02771|FETA_HUMAN	GYQELLEK	MT03_04	1	2	1	b2	490.258382	221.092068	6.01	2287	494.265481	221.092068	6.01	1741
sp|P02771|FETA_HUMAN	GYQELLEK	MT03_04	2	2	1	b2	490.258382	221.092068	5.97	2040	494.265481	221.092068	5.97	1639
sp|P02771|FETA_HUMAN	GYQELLEK	MT03_04	3	2	1	b2	490.258382	221.092068	6.01	1964	494.265481	221.092068	6.01	1234
sp|P02771|FETA_HUMAN	GYQELLEK	MT03_05	1	2	1	b2	490.258382	221.092068	5.97	2484	494.265481	221.092068	5.93	1355
sp|P02771|FETA_HUMAN	GYQELLEK	MT03_05	2	2	1	b2	490.258382	221.092068	6.01	2100	494.265481	221.092068	6.05	935
sp|P02771|FETA_HUMAN	GYQELLEK	MT03_05	3	2	1	b2	490.258382	221.092068	6.01	1701	494.265481	221.092068	6.05	812
sp|P02771|FETA_HUMAN	GYQELLEK	MT03_06	1	2	1	b2	490.258382	221.092068	6.01	7148	494.265481	221.092068	6.01	2066
sp|P02771|FETA_HUMAN	GYQELLEK	MT03_06	2	2	1	b2	490.258382	221.092068	5.97	6172	494.265481	221.092068	6.01	1644
sp|P02771|FETA_HUMAN	GYQELLEK	MT03_06	3	2	1	b2	490.258382	221.092068	6.01	6492	494.265481	221.092068	6.01	1749
sp|P02771|FETA_HUMAN	GYQELLEK	MT03_07	1	2	1	b2	490.258382	221.092068	6.01	13439	494.265481	221.092068	6.01	2008
sp|P02771|FETA_HUMAN	GYQELLEK	MT03_07	2	2	1	b2	490.258382	221.092068	6.01	11204	494.265481	221.092068	6.01	1338
sp|P02771|FETA_HUMAN	GYQELLEK	MT03_07	3	2	1	b2	490.258382	221.092068	5.97	11704	494.265481	221.092068	5.97	1918
sp|P02771|FETA_HUMAN	GYQELLEK	MT03_08	1	2	1	b2	490.258382	221.092068	5.97	56330	494.265481	221.092068	5.97	3699
sp|P02771|FETA_HUMAN	GYQELLEK	MT03_08	2	2	1	b2	490.258382	221.092068	5.97	43008	494.265481	221.092068	6.01	2738
sp|P02771|FETA_HUMAN	GYQELLEK	MT03_08	3	2	1	b2	490.258382	221.092068	6.01	46662	494.265481	221.092068	6.01	3092
sp|P02771|FETA_HUMAN	GYQELLEK	MT04_DB	1	2	1	b2	490.258382	221.092068	5.12	244	494.265481	221.092068	5	82
sp|P02771|FETA_HUMAN	GYQELLEK	MT04_DB	2	2	1	b2	490.258382	221.092068	5.89	332	494.265481	221.092068	5.76	0
sp|P02771|FETA_HUMAN	GYQELLEK	MT04_DB	3	2	1	b2	490.258382	221.092068	5.76	379	494.265481	221.092068	5.68	17
sp|P02771|FETA_HUMAN	GYQELLEK	MT04_CB	1	2	1	b2	490.258382	221.092068	5.24	1857	494.265481	221.092068	5.24	2993
sp|P02771|FETA_HUMAN	GYQELLEK	MT04_CB	2	2	1	b2	490.258382	221.092068	5.81	1615	494.265481	221.092068	5.85	3080
sp|P02771|FETA_HUMAN	GYQELLEK	MT04_CB	3	2	1	b2	490.258382	221.092068	5.89	1872	494.265481	221.092068	5.89	3044
sp|P02771|FETA_HUMAN	GYQELLEK	MT04_01	1	2	1	b2	490.258382	221.092068	5.85	1863	494.265481	221.092068	5.89	2289
sp|P02771|FETA_HUMAN	GYQELLEK	MT04_01	2	2	1	b2	490.258382	221.092068	5.85	1327	494.265481	221.092068	5.85	2278
sp|P02771|FETA_HUMAN	GYQELLEK	MT04_01	3	2	1	b2	490.258382	221.092068	5.85	2022	494.265481	221.092068	5.81	3431
sp|P02771|FETA_HUMAN	GYQELLEK	MT04_02	1	2	1	b2	490.258382	221.092068	4.95	2128	494.265481	221.092068	5	4243
sp|P02771|FETA_HUMAN	GYQELLEK	MT04_02	2	2	1	b2	490.258382	221.092068	5.81	1714	494.265481	221.092068	5.85	3553
sp|P02771|FETA_HUMAN	GYQELLEK	MT04_02	3	2	1	b2	490.258382	221.092068	5.85	2284	494.265481	221.092068	5.81	4009
sp|P02771|FETA_HUMAN	GYQELLEK	MT04_03	1	2	1	b2	490.258382	221.092068	5.12	2687	494.265481	221.092068	5.16	3766
sp|P02771|FETA_HUMAN	GYQELLEK	MT04_03	2	2	1	b2	490.258382	221.092068	5.89	2440	494.265481	221.092068	5.89	3459
sp|P02771|FETA_HUMAN	GYQELLEK	MT04_03	3	2	1	b2	490.258382	221.092068	5.81	2334	494.265481	221.092068	5.85	3845
sp|P02771|FETA_HUMAN	GYQELLEK	MT04_04	1	2	1	b2	490.258382	221.092068	5.85	1137	494.265481	221.092068	5.85	1042
sp|P02771|FETA_HUMAN	GYQELLEK	MT04_04	2	2	1	b2	490.258382	221.092068	5.85	1996	494.265481	221.092068	5.89	1510
sp|P02771|FETA_HUMAN	GYQELLEK	MT04_04	3	2	1	b2	490.258382	221.092068	5.81	1912	494.265481	221.092068	5.85	1708
sp|P02771|FETA_HUMAN	GYQELLEK	MT04_05	1	2	1	b2	490.258382	221.092068	5.85	2245	494.265481	221.092068	5.89	1400
sp|P02771|FETA_HUMAN	GYQELLEK	MT04_05	2	2	1	b2	490.258382	221.092068	5.89	2519	494.265481	221.092068	5.93	1596
sp|P02771|FETA_HUMAN	GYQELLEK	MT04_05	3	2	1	b2	490.258382	221.092068	5.85	3000	494.265481	221.092068	5.81	1306
sp|P02771|FETA_HUMAN	GYQELLEK	MT04_06	1	2	1	b2	490.258382	221.092068	5.89	3893	494.265481	221.092068	5.89	1077
sp|P02771|FETA_HUMAN	GYQELLEK	MT04_06	2	2	1	b2	490.258382	221.092068	5.81	4832	494.265481	221.092068	5.76	1098
sp|P02771|FETA_HUMAN	GYQELLEK	MT04_06	3	2	1	b2	490.258382	221.092068	5.85	5193	494.265481	221.092068	5.81	1451
sp|P02771|FETA_HUMAN	GYQELLEK	MT04_07	1	2	1	b2	490.258382	221.092068	5.89	13879	494.265481	221.092068	5.89	1973
sp|P02771|FETA_HUMAN	GYQELLEK	MT04_07	2	2	1	b2	490.258382	221.092068	5.93	17509	494.265481	221.092068	5.93	2793
sp|P02771|FETA_HUMAN	GYQELLEK	MT04_07	3	2	1	b2	490.258382	221.092068	5.85	14785	494.265481	221.092068	5.81	2137
sp|P02771|FETA_HUMAN	GYQELLEK	MT04_08	1	2	1	b2	490.258382	221.092068	5.85	61023	494.265481	221.092068	5.85	4013
sp|P02771|FETA_HUMAN	GYQELLEK	MT04_08	2	2	1	b2	490.258382	221.092068	5.85	75815	494.265481	221.092068	5.85	4096
sp|P02771|FETA_HUMAN	GYQELLEK	MT04_08	3	2	1	b2	490.258382	221.092068	5.85	76149	494.265481	221.092068	5.85	4406
sp|P02771|FETA_HUMAN	GYQELLEK	MT05_DB	1	2	1	b2	490.258382	221.092068	5.89	757	494.265481	221.092068	6.29	58
sp|P02771|FETA_HUMAN	GYQELLEK	MT05_DB	2	2	1	b2	490.258382	221.092068	5.81	840	494.265481	221.092068	5.4	6
sp|P02771|FETA_HUMAN	GYQELLEK	MT05_DB	3	2	1	b2	490.258382	221.092068	5.85	659	494.265481	221.092068	5.56	43
sp|P02771|FETA_HUMAN	GYQELLEK	MT05_CB	1	2	1	b2	490.258382	221.092068	5.85	1880	494.265481	221.092068	5.81	3024
sp|P02771|FETA_HUMAN	GYQELLEK	MT05_CB	2	2	1	b2	490.258382	221.092068	5.81	1768	494.265481	221.092068	5.81	3738
sp|P02771|FETA_HUMAN	GYQELLEK	MT05_CB	3	2	1	b2	490.258382	221.092068	5.81	2046	494.265481	221.092068	5.85	3567
sp|P02771|FETA_HUMAN	GYQELLEK	MT05_01	1	2	1	b2	490.258382	221.092068	5.89	2405	494.265481	221.092068	5.85	4057
sp|P02771|FETA_HUMAN	GYQELLEK	MT05_01	2	2	1	b2	490.258382	221.092068	5.76	2578	494.265481	221.092068	5.76	4132
sp|P02771|FETA_HUMAN	GYQELLEK	MT05_01	3	2	1	b2	490.258382	221.092068	5.89	2301	494.265481	221.092068	5.89	3902
sp|P02771|FETA_HUMAN	GYQELLEK	MT05_02	1	2	1	b2	490.258382	221.092068	5.85	1220	494.265481	221.092068	5.85	2311
sp|P02771|FETA_HUMAN	GYQELLEK	MT05_02	2	2	1	b2	490.258382	221.092068	5.85	1498	494.265481	221.092068	5.81	2637
sp|P02771|FETA_HUMAN	GYQELLEK	MT05_02	3	2	1	b2	490.258382	221.092068	5.81	1322	494.265481	221.092068	5.85	2451
sp|P02771|FETA_HUMAN	GYQELLEK	MT05_03	1	2	1	b2	490.258382	221.092068	5.89	2096	494.265481	221.092068	5.85	2673
sp|P02771|FETA_HUMAN	GYQELLEK	MT05_03	2	2	1	b2	490.258382	221.092068	5.76	2255	494.265481	221.092068	5.85	2835
sp|P02771|FETA_HUMAN	GYQELLEK	MT05_03	3	2	1	b2	490.258382	221.092068	5.89	1948	494.265481	221.092068	5.89	2987
sp|P02771|FETA_HUMAN	GYQELLEK	MT05_04	1	2	1	b2	490.258382	221.092068	5.89	2353	494.265481	221.092068	5.93	1779
sp|P02771|FETA_HUMAN	GYQELLEK	MT05_04	2	2	1	b2	490.258382	221.092068	5.85	2290	494.265481	221.092068	5.85	2153
sp|P02771|FETA_HUMAN	GYQELLEK	MT05_04	3	2	1	b2	490.258382	221.092068	5.81	2292	494.265481	221.092068	5.81	1711
sp|P02771|FETA_HUMAN	GYQELLEK	MT05_05	1	2	1	b2	490.258382	221.092068	5.89	5648	494.265481	221.092068	5.89	2262
sp|P02771|FETA_HUMAN	GYQELLEK	MT05_05	2	2	1	b2	490.258382	221.092068	5.81	5701	494.265481	221.092068	5.81	2301
sp|P02771|FETA_HUMAN	GYQELLEK	MT05_05	3	2	1	b2	490.258382	221.092068	5.81	5672	494.265481	221.092068	5.85	2684
sp|P02771|FETA_HUMAN	GYQELLEK	MT05_06	1	2	1	b2	490.258382	221.092068	5.81	10493	494.265481	221.092068	5.81	2727
sp|P02771|FETA_HUMAN	GYQELLEK	MT05_06	2	2	1	b2	490.258382	221.092068	5.76	10835	494.265481	221.092068	5.72	3308
sp|P02771|FETA_HUMAN	GYQELLEK	MT05_06	3	2	1	b2	490.258382	221.092068	5.85	10537	494.265481	221.092068	5.85	3165
sp|P02771|FETA_HUMAN	GYQELLEK	MT05_07	1	2	1	b2	490.258382	221.092068	5.85	23246	494.265481	221.092068	5.85	3363
sp|P02771|FETA_HUMAN	GYQELLEK	MT05_07	2	2	1	b2	490.258382	221.092068	5.76	25427	494.265481	221.092068	5.76	4077
sp|P02771|FETA_HUMAN	GYQELLEK	MT05_07	3	2	1	b2	490.258382	221.092068	5.85	25617	494.265481	221.092068	5.85	3895
sp|P02771|FETA_HUMAN	GYQELLEK	MT05_08	1	2	1	b2	490.258382	221.092068	5.76	91138	494.265481	221.092068	5.81	5222
sp|P02771|FETA_HUMAN	GYQELLEK	MT05_08	2	2	1	b2	490.258382	221.092068	5.81	87082	494.265481	221.092068	5.81	5210
sp|P02771|FETA_HUMAN	GYQELLEK	MT05_08	3	2	1	b2	490.258382	221.092068	5.85	88048	494.265481	221.092068	5.81	5151
sp|P02771|FETA_HUMAN	GYQELLEK	MT06_DB	1	2	1	b2	490.258382	221.092068	5.81	445	494.265481	221.092068	5.44	79
sp|P02771|FETA_HUMAN	GYQELLEK	MT06_DB	2	2	1	b2	490.258382	221.092068	5.81	421	494.265481	221.092068	6.05	22
sp|P02771|FETA_HUMAN	GYQELLEK	MT06_DB	3	2	1	b2	490.258382	221.092068	5.72	340	494.265481	221.092068	5.6	41
sp|P02771|FETA_HUMAN	GYQELLEK	MT06_CB	1	2	1	b2	490.258382	221.092068	5.85	1080	494.265481	221.092068	5.85	1863
sp|P02771|FETA_HUMAN	GYQELLEK	MT06_CB	2	2	1	b2	490.258382	221.092068	5.81	918	494.265481	221.092068	5.76	1793
sp|P02771|FETA_HUMAN	GYQELLEK	MT06_CB	3	2	1	b2	490.258382	221.092068	5.89	1048	494.265481	221.092068	5.89	1654
sp|P02771|FETA_HUMAN	GYQELLEK	MT06_01	1	2	1	b2	490.258382	221.092068	5.89	2228	494.265481	221.092068	5.89	3164
sp|P02771|FETA_HUMAN	GYQELLEK	MT06_01	2	2	1	b2	490.258382	221.092068	5.81	2018	494.265481	221.092068	5.81	3201
sp|P02771|FETA_HUMAN	GYQELLEK	MT06_01	3	2	1	b2	490.258382	221.092068	5.85	1566	494.265481	221.092068	5.81	2215
sp|P02771|FETA_HUMAN	GYQELLEK	MT06_02	1	2	1	b2	490.258382	221.092068	5.81	894	494.265481	221.092068	5.81	1554
sp|P02771|FETA_HUMAN	GYQELLEK	MT06_02	2	2	1	b2	490.258382	221.092068	5.85	820	494.265481	221.092068	5.76	1616
sp|P02771|FETA_HUMAN	GYQELLEK	MT06_02	3	2	1	b2	490.258382	221.092068	5.81	642	494.265481	221.092068	5.81	1297
sp|P02771|FETA_HUMAN	GYQELLEK	MT06_03	1	2	1	b2	490.258382	221.092068	5.76	1120	494.265481	221.092068	5.81	1572
sp|P02771|FETA_HUMAN	GYQELLEK	MT06_03	2	2	1	b2	490.258382	221.092068	5.81	834	494.265481	221.092068	5.76	1595
sp|P02771|FETA_HUMAN	GYQELLEK	MT06_03	3	2	1	b2	490.258382	221.092068	5.85	971	494.265481	221.092068	5.85	1253
sp|P02771|FETA_HUMAN	GYQELLEK	MT06_04	1	2	1	b2	490.258382	221.092068	5.81	3498	494.265481	221.092068	5.85	2786
sp|P02771|FETA_HUMAN	GYQELLEK	MT06_04	2	2	1	b2	490.258382	221.092068	5.85	2834	494.265481	221.092068	5.85	2710
sp|P02771|FETA_HUMAN	GYQELLEK	MT06_04	3	2	1	b2	490.258382	221.092068	5.85	2500	494.265481	221.092068	5.85	1885
sp|P02771|FETA_HUMAN	GYQELLEK	MT06_05	1	2	1	b2	490.258382	221.092068	5.81	4351	494.265481	221.092068	5.81	2191
sp|P02771|FETA_HUMAN	GYQELLEK	MT06_05	2	2	1	b2	490.258382	221.092068	5.85	4279	494.265481	221.092068	5.81	1654
sp|P02771|FETA_HUMAN	GYQELLEK	MT06_05	3	2	1	b2	490.258382	221.092068	5.85	3071	494.265481	221.092068	5.85	1402
sp|P02771|FETA_HUMAN	GYQELLEK	MT06_06	1	2	1	b2	490.258382	221.092068	5.85	8567	494.265481	221.092068	5.85	2152
sp|P02771|FETA_HUMAN	GYQELLEK	MT06_06	2	2	1	b2	490.258382	221.092068	5.81	8985	494.265481	221.092068	5.81	2428
sp|P02771|FETA_HUMAN	GYQELLEK	MT06_06	3	2	1	b2	490.258382	221.092068	5.76	7803	494.265481	221.092068	5.76	2035
sp|P02771|FETA_HUMAN	GYQELLEK	MT06_07	1	2	1	b2	490.258382	221.092068	5.85	13774	494.265481	221.092068	5.89	2108
sp|P02771|FETA_HUMAN	GYQELLEK	MT06_07	2	2	1	b2	490.258382	221.092068	5.81	15210	494.265481	221.092068	5.76	2175
sp|P02771|FETA_HUMAN	GYQELLEK	MT06_07	3	2	1	b2	490.258382	221.092068	5.81	11245	494.265481	221.092068	5.85	1614
sp|P02771|FETA_HUMAN	GYQELLEK	MT06_08	1	2	1	b2	490.258382	221.092068	5.81	85057	494.265481	221.092068	5.81	5255
sp|P02771|FETA_HUMAN	GYQELLEK	MT06_08	2	2	1	b2	490.258382	221.092068	5.81	81489	494.265481	221.092068	5.81	4828
sp|P02771|FETA_HUMAN	GYQELLEK	MT06_08	3	2	1	b2	490.258382	221.092068	5.76	65653	494.265481	221.092068	5.81	3771
sp|P02771|FETA_HUMAN	VDFTEIQK	MT01_DB	1	2	1	y7	490.258382	880.441074	5.36	644	494.265481	888.455273	5.12	20
sp|P02771|FETA_HUMAN	VDFTEIQK	MT01_DB	2	2	1	y7	490.258382	880.441074	5.56	538	494.265481	888.455273	5.6	30
sp|P02771|FETA_HUMAN	VDFTEIQK	MT01_DB	3	2	1	y7	490.258382	880.441074	5.4	711	494.265481	888.455273	4.63	29
sp|P02771|FETA_HUMAN	VDFTEIQK	MT01_CB	1	2	1	y7	490.258382	880.441074	5.36	2838	494.265481	888.455273	5.4	7738
sp|P02771|FETA_HUMAN	VDFTEIQK	MT01_CB	2	2	1	y7	490.258382	880.441074	5.4	2668	494.265481	888.455273	5.44	7013
sp|P02771|FETA_HUMAN	VDFTEIQK	MT01_CB	3	2	1	y7	490.258382	880.441074	5.52	2253	494.265481	888.455273	5.56	6808
sp|P02771|FETA_HUMAN	VDFTEIQK	MT01_01	1	2	1	y7	490.258382	880.441074	5.48	1062	494.265481	888.455273	5.4	3667
sp|P02771|FETA_HUMAN	VDFTEIQK	MT01_01	2	2	1	y7	490.258382	880.441074	5.4	1644	494.265481	888.455273	5.32	3500
sp|P02771|FETA_HUMAN	VDFTEIQK	MT01_01	3	2	1	y7	490.258382	880.441074	5.36	1214	494.265481	888.455273	5.52	3579
sp|P02771|FETA_HUMAN	VDFTEIQK	MT01_02	1	2	1	y7	490.258382	880.441074	5.4	2265	494.265481	888.455273	5.44	6887
sp|P02771|FETA_HUMAN	VDFTEIQK	MT01_02	2	2	1	y7	490.258382	880.441074	5.36	2326	494.265481	888.455273	5.4	6546
sp|P02771|FETA_HUMAN	VDFTEIQK	MT01_02	3	2	1	y7	490.258382	880.441074	5.52	2067	494.265481	888.455273	5.44	6358
sp|P02771|FETA_HUMAN	VDFTEIQK	MT01_03	1	2	1	y7	490.258382	880.441074	5.52	2582	494.265481	888.455273	5.48	7060
sp|P02771|FETA_HUMAN	VDFTEIQK	MT01_03	2	2	1	y7	490.258382	880.441074	5.36	2547	494.265481	888.455273	5.36	6417
sp|P02771|FETA_HUMAN	VDFTEIQK	MT01_03	3	2	1	y7	490.258382	880.441074	5.4	2703	494.265481	888.455273	5.44	6141
sp|P02771|FETA_HUMAN	VDFTEIQK	MT01_04	1	2	1	y7	490.258382	880.441074	5.48	2665	494.265481	888.455273	5.44	4497
sp|P02771|FETA_HUMAN	VDFTEIQK	MT01_04	2	2	1	y7	490.258382	880.441074	5.36	2491	494.265481	888.455273	5.32	4365
sp|P02771|FETA_HUMAN	VDFTEIQK	MT01_04	3	2	1	y7	490.258382	880.441074	5.52	2422	494.265481	888.455273	5.48	4116
sp|P02771|FETA_HUMAN	VDFTEIQK	MT01_05	1	2	1	y7	490.258382	880.441074	5.56	4332	494.265481	888.455273	5.6	3600
sp|P02771|FETA_HUMAN	VDFTEIQK	MT01_05	2	2	1	y7	490.258382	880.441074	5.48	4510	494.265481	888.455273	5.48	4866
sp|P02771|FETA_HUMAN	VDFTEIQK	MT01_05	3	2	1	y7	490.258382	880.441074	5.36	4209	494.265481	888.455273	5.36	4136
sp|P02771|FETA_HUMAN	VDFTEIQK	MT01_06	1	2	1	y7	490.258382	880.441074	5.44	7583	494.265481	888.455273	5.44	3861
sp|P02771|FETA_HUMAN	VDFTEIQK	MT01_06	2	2	1	y7	490.258382	880.441074	5.36	7266	494.265481	888.455273	5.4	4143
sp|P02771|FETA_HUMAN	VDFTEIQK	MT01_06	3	2	1	y7	490.258382	880.441074	5.48	7607	494.265481	888.455273	5.52	3915
sp|P02771|FETA_HUMAN	VDFTEIQK	MT01_07	1	2	1	y7	490.258382	880.441074	5.64	24462	494.265481	888.455273	5.64	5457
sp|P02771|FETA_HUMAN	VDFTEIQK	MT01_07	2	2	1	y7	490.258382	880.441074	5.6	23687	494.265481	888.455273	5.64	5809
sp|P02771|FETA_HUMAN	VDFTEIQK	MT01_07	3	2	1	y7	490.258382	880.441074	5.64	22502	494.265481	888.455273	5.72	6428
sp|P02771|FETA_HUMAN	VDFTEIQK	MT01_08	1	2	1	y7	490.258382	880.441074	5.36	44236	494.265481	888.455273	5.32	5947
sp|P02771|FETA_HUMAN	VDFTEIQK	MT01_08	2	2	1	y7	490.258382	880.441074	5.56	43019	494.265481	888.455273	5.56	5306
sp|P02771|FETA_HUMAN	VDFTEIQK	MT01_08	3	2	1	y7	490.258382	880.441074	5.32	43795	494.265481	888.455273	5.32	6071
sp|P02771|FETA_HUMAN	VDFTEIQK	MT02_DB	1	2	1	y7	490.258382	880.441074	5.36	1059	494.265481	888.455273	5.2	28
sp|P02771|FETA_HUMAN	VDFTEIQK	MT02_DB	2	2	1	y7	490.258382	880.441074	5.44	1283	494.265481	888.455273	4.83	21
sp|P02771|FETA_HUMAN	VDFTEIQK	MT02_DB	3	2	1	y7	490.258382	880.441074	5.52	1185	494.265481	888.455273	6.57	83
sp|P02771|FETA_HUMAN	VDFTEIQK	MT02_CB	1	2	1	y7	490.258382	880.441074	5.44	2158	494.265481	888.455273	5.4	7734
sp|P02771|FETA_HUMAN	VDFTEIQK	MT02_CB	2	2	1	y7	490.258382	880.441074	5.48	2227	494.265481	888.455273	5.52	7879
sp|P02771|FETA_HUMAN	VDFTEIQK	MT02_CB	3	2	1	y7	490.258382	880.441074	5.56	1798	494.265481	888.455273	5.48	6374
sp|P02771|FETA_HUMAN	VDFTEIQK	MT02_01	1	2	1	y7	490.258382	880.441074	5.52	1408	494.265481	888.455273	5.52	4047
sp|P02771|FETA_HUMAN	VDFTEIQK	MT02_01	2	2	1	y7	490.258382	880.441074	5.28	1408	494.265481	888.455273	5.32	4356
sp|P02771|FETA_HUMAN	VDFTEIQK	MT02_01	3	2	1	y7	490.258382	880.441074	5.32	1388	494.265481	888.455273	5.36	4242
sp|P02771|FETA_HUMAN	VDFTEIQK	MT02_02	1	2	1	y7	490.258382	880.441074	5.44	2042	494.265481	888.455273	5.44	5036
sp|P02771|FETA_HUMAN	VDFTEIQK	MT02_02	2	2	1	y7	490.258382	880.441074	5.4	2120	494.265481	888.455273	5.4	5489
sp|P02771|FETA_HUMAN	VDFTEIQK	MT02_02	3	2	1	y7	490.258382	880.441074	5.32	1947	494.265481	888.455273	5.24	4945
sp|P02771|FETA_HUMAN	VDFTEIQK	MT02_03	1	2	1	y7	490.258382	880.441074	5.44	1894	494.265481	888.455273	5.36	4341
sp|P02771|FETA_HUMAN	VDFTEIQK	MT02_03	2	2	1	y7	490.258382	880.441074	5.44	1495	494.265481	888.455273	5.36	4116
sp|P02771|FETA_HUMAN	VDFTEIQK	MT02_03	3	2	1	y7	490.258382	880.441074	5.52	1811	494.265481	888.455273	5.52	4807
sp|P02771|FETA_HUMAN	VDFTEIQK	MT02_04	1	2	1	y7	490.258382	880.441074	5.36	3107	494.265481	888.455273	5.4	5133
sp|P02771|FETA_HUMAN	VDFTEIQK	MT02_04	2	2	1	y7	490.258382	880.441074	5.28	3097	494.265481	888.455273	5.28	5920
sp|P02771|FETA_HUMAN	VDFTEIQK	MT02_04	3	2	1	y7	490.258382	880.441074	5.56	3312	494.265481	888.455273	5.52	5586
sp|P02771|FETA_HUMAN	VDFTEIQK	MT02_05	1	2	1	y7	490.258382	880.441074	5.44	4578	494.265481	888.455273	5.44	5583
sp|P02771|FETA_HUMAN	VDFTEIQK	MT02_05	2	2	1	y7	490.258382	880.441074	5.44	4715	494.265481	888.455273	5.4	5200
sp|P02771|FETA_HUMAN	VDFTEIQK	MT02_05	3	2	1	y7	490.258382	880.441074	5.36	4648	494.265481	888.455273	5.4	4545
sp|P02771|FETA_HUMAN	VDFTEIQK	MT02_06	1	2	1	y7	490.258382	880.441074	5.28	15912	494.265481	888.455273	5.36	5880
sp|P02771|FETA_HUMAN	VDFTEIQK	MT02_06	2	2	1	y7	490.258382	880.441074	5.36	15634	494.265481	888.455273	5.36	6266
sp|P02771|FETA_HUMAN	VDFTEIQK	MT02_06	3	2	1	y7	490.258382	880.441074	5.48	13925	494.265481	888.455273	5.48	5767
sp|P02771|FETA_HUMAN	VDFTEIQK	MT02_07	1	2	1	y7	490.258382	880.441074	5.48	33968	494.265481	888.455273	5.48	7644
sp|P02771|FETA_HUMAN	VDFTEIQK	MT02_07	2	2	1	y7	490.258382	880.441074	5.44	31551	494.265481	888.455273	5.4	7141
sp|P02771|FETA_HUMAN	VDFTEIQK	MT02_07	3	2	1	y7	490.258382	880.441074	5.52	30550	494.265481	888.455273	5.52	6171
sp|P02771|FETA_HUMAN	VDFTEIQK	MT02_08	1	2	1	y7	490.258382	880.441074	5.56	62874	494.265481	888.455273	5.56	8004
sp|P02771|FETA_HUMAN	VDFTEIQK	MT02_08	2	2	1	y7	490.258382	880.441074	5.44	60105	494.265481	888.455273	5.44	6844
sp|P02771|FETA_HUMAN	VDFTEIQK	MT02_08	3	2	1	y7	490.258382	880.441074	5.48	60576	494.265481	888.455273	5.52	7728
sp|P02771|FETA_HUMAN	VDFTEIQK	MT03_DB	1	2	1	y7	490.258382	880.441074	5.6	1189	494.265481	888.455273	5.6	3087
sp|P02771|FETA_HUMAN	VDFTEIQK	MT03_DB	2	2	1	y7	490.258382	880.441074	5.48	1275	494.265481	888.455273	5.52	3633
sp|P02771|FETA_HUMAN	VDFTEIQK	MT03_DB	3	2	1	y7	490.258382	880.441074	5.44	1018	494.265481	888.455273	5.48	2567
sp|P02771|FETA_HUMAN	VDFTEIQK	MT03_CB	1	2	1	y7	490.258382	880.441074	5.24	1875	494.265481	888.455273	5.28	5032
sp|P02771|FETA_HUMAN	VDFTEIQK	MT03_CB	2	2	1	y7	490.258382	880.441074	5.08	1671	494.265481	888.455273	5.2	5159
sp|P02771|FETA_HUMAN	VDFTEIQK	MT03_CB	3	2	1	y7	490.258382	880.441074	5.44	1697	494.265481	888.455273	5.4	4752
sp|P02771|FETA_HUMAN	VDFTEIQK	MT03_01	1	2	1	y7	490.258382	880.441074	5.56	1639	494.265481	888.455273	5.56	4353
sp|P02771|FETA_HUMAN	VDFTEIQK	MT03_01	2	2	1	y7	490.258382	880.441074	5.56	1829	494.265481	888.455273	5.64	4591
sp|P02771|FETA_HUMAN	VDFTEIQK	MT03_01	3	2	1	y7	490.258382	880.441074	5.52	1240	494.265481	888.455273	5.44	4267
sp|P02771|FETA_HUMAN	VDFTEIQK	MT03_02	2	2	1	y7	490.258382	880.441074	5.44	986	494.265481	888.455273	5.44	2814
sp|P02771|FETA_HUMAN	VDFTEIQK	MT03_02	3	2	1	y7	490.258382	880.441074	5.4	1131	494.265481	888.455273	5.36	2529
sp|P02771|FETA_HUMAN	VDFTEIQK	MT03_02	1	2	1	y7	490.258382	880.441074	5.48	781	494.265481	888.455273	5.52	2533
sp|P02771|FETA_HUMAN	VDFTEIQK	MT03_03	1	2	1	y7	490.258382	880.441074	5.64	751	494.265481	888.455273	5.52	2480
sp|P02771|FETA_HUMAN	VDFTEIQK	MT03_03	2	2	1	y7	490.258382	880.441074	5.48	865	494.265481	888.455273	5.48	2358
sp|P02771|FETA_HUMAN	VDFTEIQK	MT03_03	3	2	1	y7	490.258382	880.441074	5.4	830	494.265481	888.455273	5.36	2035
sp|P02771|FETA_HUMAN	VDFTEIQK	MT03_04	1	2	1	y7	490.258382	880.441074	5.56	2752	494.265481	888.455273	5.44	5122
sp|P02771|FETA_HUMAN	VDFTEIQK	MT03_04	2	2	1	y7	490.258382	880.441074	5.52	2636	494.265481	888.455273	5.44	3988
sp|P02771|FETA_HUMAN	VDFTEIQK	MT03_04	3	2	1	y7	490.258382	880.441074	5.4	2295	494.265481	888.455273	5.36	3880
sp|P02771|FETA_HUMAN	VDFTEIQK	MT03_05	1	2	1	y7	490.258382	880.441074	5.44	4021	494.265481	888.455273	5.36	3479
sp|P02771|FETA_HUMAN	VDFTEIQK	MT03_05	2	2	1	y7	490.258382	880.441074	5.48	3321	494.265481	888.455273	5.52	3427
sp|P02771|FETA_HUMAN	VDFTEIQK	MT03_05	3	2	1	y7	490.258382	880.441074	5.56	3641	494.265481	888.455273	5.52	3138
sp|P02771|FETA_HUMAN	VDFTEIQK	MT03_06	1	2	1	y7	490.258382	880.441074	5.44	13764	494.265481	888.455273	5.4	6118
sp|P02771|FETA_HUMAN	VDFTEIQK	MT03_06	2	2	1	y7	490.258382	880.441074	5.48	10336	494.265481	888.455273	5.44	4805
sp|P02771|FETA_HUMAN	VDFTEIQK	MT03_06	3	2	1	y7	490.258382	880.441074	5.52	11987	494.265481	888.455273	5.52	5270
sp|P02771|FETA_HUMAN	VDFTEIQK	MT03_07	1	2	1	y7	490.258382	880.441074	5.56	22608	494.265481	888.455273	5.56	4805
sp|P02771|FETA_HUMAN	VDFTEIQK	MT03_07	2	2	1	y7	490.258382	880.441074	5.4	18568	494.265481	888.455273	5.44	4593
sp|P02771|FETA_HUMAN	VDFTEIQK	MT03_07	3	2	1	y7	490.258382	880.441074	5.44	21953	494.265481	888.455273	5.36	5178
sp|P02771|FETA_HUMAN	VDFTEIQK	MT03_08	1	2	1	y7	490.258382	880.441074	5.36	53137	494.265481	888.455273	5.4	7011
sp|P02771|FETA_HUMAN	VDFTEIQK	MT03_08	2	2	1	y7	490.258382	880.441074	5.44	43571	494.265481	888.455273	5.48	5535
sp|P02771|FETA_HUMAN	VDFTEIQK	MT03_08	3	2	1	y7	490.258382	880.441074	5.56	48811	494.265481	888.455273	5.48	5152
sp|P02771|FETA_HUMAN	VDFTEIQK	MT04_DB	1	2	1	y7	490.258382	880.441074	3.94	967	494.265481	888.455273	3.98	38
sp|P02771|FETA_HUMAN	VDFTEIQK	MT04_DB	2	2	1	y7	490.258382	880.441074	5.2	846	494.265481	888.455273	5	36
sp|P02771|FETA_HUMAN	VDFTEIQK	MT04_DB	3	2	1	y7	490.258382	880.441074	5.16	710	494.265481	888.455273	4.75	5
sp|P02771|FETA_HUMAN	VDFTEIQK	MT04_CB	1	2	1	y7	490.258382	880.441074	4.1	3166	494.265481	888.455273	4.1	8723
sp|P02771|FETA_HUMAN	VDFTEIQK	MT04_CB	2	2	1	y7	490.258382	880.441074	5.28	2693	494.265481	888.455273	5.24	7573
sp|P02771|FETA_HUMAN	VDFTEIQK	MT04_CB	3	2	1	y7	490.258382	880.441074	5.44	3151	494.265481	888.455273	5.44	7755
sp|P02771|FETA_HUMAN	VDFTEIQK	MT04_01	1	2	1	y7	490.258382	880.441074	5.36	1743	494.265481	888.455273	5.36	5144
sp|P02771|FETA_HUMAN	VDFTEIQK	MT04_01	2	2	1	y7	490.258382	880.441074	5.12	1631	494.265481	888.455273	5.24	4762
sp|P02771|FETA_HUMAN	VDFTEIQK	MT04_01	3	2	1	y7	490.258382	880.441074	5.24	1860	494.265481	888.455273	5.24	6011
sp|P02771|FETA_HUMAN	VDFTEIQK	MT04_02	1	2	1	y7	490.258382	880.441074	3.9	2768	494.265481	888.455273	3.98	8470
sp|P02771|FETA_HUMAN	VDFTEIQK	MT04_02	2	2	1	y7	490.258382	880.441074	5.16	2516	494.265481	888.455273	5.36	8513
sp|P02771|FETA_HUMAN	VDFTEIQK	MT04_02	3	2	1	y7	490.258382	880.441074	5.24	3158	494.265481	888.455273	5.36	9042
sp|P02771|FETA_HUMAN	VDFTEIQK	MT04_03	1	2	1	y7	490.258382	880.441074	4.06	3126	494.265481	888.455273	4.02	7645
sp|P02771|FETA_HUMAN	VDFTEIQK	MT04_03	2	2	1	y7	490.258382	880.441074	5.4	2723	494.265481	888.455273	5.44	7227
sp|P02771|FETA_HUMAN	VDFTEIQK	MT04_03	3	2	1	y7	490.258382	880.441074	5.16	3274	494.265481	888.455273	5.16	7920
sp|P02771|FETA_HUMAN	VDFTEIQK	MT04_04	1	2	1	y7	490.258382	880.441074	5.36	1638	494.265481	888.455273	5.32	2808
sp|P02771|FETA_HUMAN	VDFTEIQK	MT04_04	2	2	1	y7	490.258382	880.441074	5.36	2436	494.265481	888.455273	5.36	4351
sp|P02771|FETA_HUMAN	VDFTEIQK	MT04_04	3	2	1	y7	490.258382	880.441074	5.2	2758	494.265481	888.455273	5.16	4795
sp|P02771|FETA_HUMAN	VDFTEIQK	MT04_05	1	2	1	y7	490.258382	880.441074	5.32	3673	494.265481	888.455273	5.32	3445
sp|P02771|FETA_HUMAN	VDFTEIQK	MT04_05	2	2	1	y7	490.258382	880.441074	5.44	5162	494.265481	888.455273	5.4	4682
sp|P02771|FETA_HUMAN	VDFTEIQK	MT04_05	3	2	1	y7	490.258382	880.441074	5.28	5229	494.265481	888.455273	5.16	4938
sp|P02771|FETA_HUMAN	VDFTEIQK	MT04_06	1	2	1	y7	490.258382	880.441074	5.4	7904	494.265481	888.455273	5.44	3872
sp|P02771|FETA_HUMAN	VDFTEIQK	MT04_06	2	2	1	y7	490.258382	880.441074	5.12	10246	494.265481	888.455273	5.2	5148
sp|P02771|FETA_HUMAN	VDFTEIQK	MT04_06	3	2	1	y7	490.258382	880.441074	5.32	10531	494.265481	888.455273	5.36	5284
sp|P02771|FETA_HUMAN	VDFTEIQK	MT04_07	1	2	1	y7	490.258382	880.441074	5.4	25794	494.265481	888.455273	5.44	5955
sp|P02771|FETA_HUMAN	VDFTEIQK	MT04_07	2	2	1	y7	490.258382	880.441074	5.52	31088	494.265481	888.455273	5.52	8515
sp|P02771|FETA_HUMAN	VDFTEIQK	MT04_07	3	2	1	y7	490.258382	880.441074	5.28	32745	494.265481	888.455273	5.2	8109
sp|P02771|FETA_HUMAN	VDFTEIQK	MT04_08	1	2	1	y7	490.258382	880.441074	5.32	57009	494.265481	888.455273	5.44	7225
sp|P02771|FETA_HUMAN	VDFTEIQK	MT04_08	2	2	1	y7	490.258382	880.441074	5.28	72420	494.265481	888.455273	5.28	9616
sp|P02771|FETA_HUMAN	VDFTEIQK	MT04_08	3	2	1	y7	490.258382	880.441074	5.4	75308	494.265481	888.455273	5.44	9817
sp|P02771|FETA_HUMAN	VDFTEIQK	MT05_DB	1	2	1	y7	490.258382	880.441074	5.36	1609	494.265481	888.455273	6.09	19
sp|P02771|FETA_HUMAN	VDFTEIQK	MT05_DB	2	2	1	y7	490.258382	880.441074	5.12	1320	494.265481	888.455273	5.72	27
sp|P02771|FETA_HUMAN	VDFTEIQK	MT05_DB	3	2	1	y7	490.258382	880.441074	5.08	1602	494.265481	888.455273	5.76	37
sp|P02771|FETA_HUMAN	VDFTEIQK	MT05_CB	1	2	1	y7	490.258382	880.441074	5.16	2778	494.265481	888.455273	5.16	9026
sp|P02771|FETA_HUMAN	VDFTEIQK	MT05_CB	2	2	1	y7	490.258382	880.441074	5.36	2684	494.265481	888.455273	5.28	10892
sp|P02771|FETA_HUMAN	VDFTEIQK	MT05_CB	3	2	1	y7	490.258382	880.441074	5.16	3049	494.265481	888.455273	5.16	11768
sp|P02771|FETA_HUMAN	VDFTEIQK	MT05_01	1	2	1	y7	490.258382	880.441074	5.36	2618	494.265481	888.455273	5.28	8329
sp|P02771|FETA_HUMAN	VDFTEIQK	MT05_01	2	2	1	y7	490.258382	880.441074	5.2	2286	494.265481	888.455273	5.12	7621
sp|P02771|FETA_HUMAN	VDFTEIQK	MT05_01	3	2	1	y7	490.258382	880.441074	5.4	2176	494.265481	888.455273	5.4	7750
sp|P02771|FETA_HUMAN	VDFTEIQK	MT05_02	1	2	1	y7	490.258382	880.441074	5.4	2421	494.265481	888.455273	5.4	6524
sp|P02771|FETA_HUMAN	VDFTEIQK	MT05_02	2	2	1	y7	490.258382	880.441074	5.36	2532	494.265481	888.455273	5.24	7654
sp|P02771|FETA_HUMAN	VDFTEIQK	MT05_02	3	2	1	y7	490.258382	880.441074	5.24	2654	494.265481	888.455273	5.12	7233
sp|P02771|FETA_HUMAN	VDFTEIQK	MT05_03	1	2	1	y7	490.258382	880.441074	5.4	2694	494.265481	888.455273	5.32	7566
sp|P02771|FETA_HUMAN	VDFTEIQK	MT05_03	2	2	1	y7	490.258382	880.441074	5.2	2807	494.265481	888.455273	5.2	7526
sp|P02771|FETA_HUMAN	VDFTEIQK	MT05_03	3	2	1	y7	490.258382	880.441074	5.52	2494	494.265481	888.455273	5.48	6759
sp|P02771|FETA_HUMAN	VDFTEIQK	MT05_04	1	2	1	y7	490.258382	880.441074	5.44	3488	494.265481	888.455273	5.48	5252
sp|P02771|FETA_HUMAN	VDFTEIQK	MT05_04	2	2	1	y7	490.258382	880.441074	5.36	3757	494.265481	888.455273	5.28	6102
sp|P02771|FETA_HUMAN	VDFTEIQK	MT05_04	3	2	1	y7	490.258382	880.441074	5.2	3317	494.265481	888.455273	5.2	6262
sp|P02771|FETA_HUMAN	VDFTEIQK	MT05_05	1	2	1	y7	490.258382	880.441074	5.4	7054	494.265481	888.455273	5.36	7571
sp|P02771|FETA_HUMAN	VDFTEIQK	MT05_05	2	2	1	y7	490.258382	880.441074	5.4	7443	494.265481	888.455273	5.32	7126
sp|P02771|FETA_HUMAN	VDFTEIQK	MT05_05	3	2	1	y7	490.258382	880.441074	5.24	6867	494.265481	888.455273	5.24	6999
sp|P02771|FETA_HUMAN	VDFTEIQK	MT05_06	1	2	1	y7	490.258382	880.441074	5.12	19307	494.265481	888.455273	5.2	8093
sp|P02771|FETA_HUMAN	VDFTEIQK	MT05_06	2	2	1	y7	490.258382	880.441074	5.04	19623	494.265481	888.455273	5.08	8742
sp|P02771|FETA_HUMAN	VDFTEIQK	MT05_06	3	2	1	y7	490.258382	880.441074	5.36	18626	494.265481	888.455273	5.32	8415
sp|P02771|FETA_HUMAN	VDFTEIQK	MT05_07	1	2	1	y7	490.258382	880.441074	5.32	35152	494.265481	888.455273	5.32	8755
sp|P02771|FETA_HUMAN	VDFTEIQK	MT05_07	2	2	1	y7	490.258382	880.441074	5.12	36939	494.265481	888.455273	5.12	9258
sp|P02771|FETA_HUMAN	VDFTEIQK	MT05_07	3	2	1	y7	490.258382	880.441074	5.24	37916	494.265481	888.455273	5.28	8703
sp|P02771|FETA_HUMAN	VDFTEIQK	MT05_08	1	2	1	y7	490.258382	880.441074	5.12	79407	494.265481	888.455273	5.12	9999
sp|P02771|FETA_HUMAN	VDFTEIQK	MT05_08	2	2	1	y7	490.258382	880.441074	5.2	82692	494.265481	888.455273	5.2	10134
sp|P02771|FETA_HUMAN	VDFTEIQK	MT05_08	3	2	1	y7	490.258382	880.441074	5.2	80856	494.265481	888.455273	5.24	10077
sp|P02771|FETA_HUMAN	VDFTEIQK	MT06_DB	1	2	1	y7	490.258382	880.441074	5.32	1331	494.265481	888.455273	5.2	34
sp|P02771|FETA_HUMAN	VDFTEIQK	MT06_DB	2	2	1	y7	490.258382	880.441074	5.24	1059	494.265481	888.455273	5.81	14
sp|P02771|FETA_HUMAN	VDFTEIQK	MT06_DB	3	2	1	y7	490.258382	880.441074	5.2	1056	494.265481	888.455273	5.52	9
sp|P02771|FETA_HUMAN	VDFTEIQK	MT06_CB	1	2	1	y7	490.258382	880.441074	5.24	1875	494.265481	888.455273	5.28	5032
sp|P02771|FETA_HUMAN	VDFTEIQK	MT06_CB	2	2	1	y7	490.258382	880.441074	5.08	1717	494.265481	888.455273	5.2	5166
sp|P02771|FETA_HUMAN	VDFTEIQK	MT06_CB	3	2	1	y7	490.258382	880.441074	5.44	1697	494.265481	888.455273	5.4	4752
sp|P02771|FETA_HUMAN	VDFTEIQK	MT06_01	1	2	1	y7	490.258382	880.441074	5.48	2998	494.265481	888.455273	5.36	8220
sp|P02771|FETA_HUMAN	VDFTEIQK	MT06_01	2	2	1	y7	490.258382	880.441074	5.36	2797	494.265481	888.455273	5.36	7196
sp|P02771|FETA_HUMAN	VDFTEIQK	MT06_01	3	2	1	y7	490.258382	880.441074	5.24	2110	494.265481	888.455273	5.08	5793
sp|P02771|FETA_HUMAN	VDFTEIQK	MT06_02	1	2	1	y7	490.258382	880.441074	5.24	1272	494.265481	888.455273	5.28	3692
sp|P02771|FETA_HUMAN	VDFTEIQK	MT06_02	2	2	1	y7	490.258382	880.441074	5.08	1139	494.265481	888.455273	5.12	3747
sp|P02771|FETA_HUMAN	VDFTEIQK	MT06_02	3	2	1	y7	490.258382	880.441074	5	1075	494.265481	888.455273	5.24	2918
sp|P02771|FETA_HUMAN	VDFTEIQK	MT06_03	1	2	1	y7	490.258382	880.441074	5.12	1919	494.265481	888.455273	5.12	4436
sp|P02771|FETA_HUMAN	VDFTEIQK	MT06_03	2	2	1	y7	490.258382	880.441074	4.95	1672	494.265481	888.455273	5.04	4510
sp|P02771|FETA_HUMAN	VDFTEIQK	MT06_03	3	2	1	y7	490.258382	880.441074	5.16	1145	494.265481	888.455273	5.2	3155
sp|P02771|FETA_HUMAN	VDFTEIQK	MT06_04	1	2	1	y7	490.258382	880.441074	5.32	3996	494.265481	888.455273	5.2	6600
sp|P02771|FETA_HUMAN	VDFTEIQK	MT06_04	2	2	1	y7	490.258382	880.441074	5.2	3637	494.265481	888.455273	5.24	7148
sp|P02771|FETA_HUMAN	VDFTEIQK	MT06_04	3	2	1	y7	490.258382	880.441074	5.32	2706	494.265481	888.455273	5.4	4570
sp|P02771|FETA_HUMAN	VDFTEIQK	MT06_05	1	2	1	y7	490.258382	880.441074	5.28	6435	494.265481	888.455273	5.24	5947
sp|P02771|FETA_HUMAN	VDFTEIQK	MT06_05	2	2	1	y7	490.258382	880.441074	5.36	5699	494.265481	888.455273	5.36	5606
sp|P02771|FETA_HUMAN	VDFTEIQK	MT06_05	3	2	1	y7	490.258382	880.441074	5.24	4424	494.265481	888.455273	5.12	4009
sp|P02771|FETA_HUMAN	VDFTEIQK	MT06_06	1	2	1	y7	490.258382	880.441074	5.32	12837	494.265481	888.455273	5.28	6150
sp|P02771|FETA_HUMAN	VDFTEIQK	MT06_06	2	2	1	y7	490.258382	880.441074	5.2	14381	494.265481	888.455273	5.28	6556
sp|P02771|FETA_HUMAN	VDFTEIQK	MT06_06	3	2	1	y7	490.258382	880.441074	5.08	11725	494.265481	888.455273	5.16	5556
sp|P02771|FETA_HUMAN	VDFTEIQK	MT06_07	1	2	1	y7	490.258382	880.441074	5.36	22964	494.265481	888.455273	5.36	5675
sp|P02771|FETA_HUMAN	VDFTEIQK	MT06_07	2	2	1	y7	490.258382	880.441074	5.16	24903	494.265481	888.455273	5.2	6376
sp|P02771|FETA_HUMAN	VDFTEIQK	MT06_07	3	2	1	y7	490.258382	880.441074	5.2	19467	494.265481	888.455273	5.16	4815
sp|P02771|FETA_HUMAN	VDFTEIQK	MT06_08	1	2	1	y7	490.258382	880.441074	5.24	78514	494.265481	888.455273	5.24	10054
sp|P02771|FETA_HUMAN	VDFTEIQK	MT06_08	2	2	1	y7	490.258382	880.441074	5.16	80923	494.265481	888.455273	5.12	9981
sp|P02771|FETA_HUMAN	VDFTEIQK	MT06_08	3	2	1	y7	490.258382	880.441074	5.08	64245	494.265481	888.455273	5.04	8730
sp|P02771|FETA_HUMAN	VDFTEIQK	MT01_DB	1	2	1	y6	490.258382	765.414131	5.44	882	494.265481	773.42833	5.48	48
sp|P02771|FETA_HUMAN	VDFTEIQK	MT01_DB	2	2	1	y6	490.258382	765.414131	5.6	736	494.265481	773.42833	5.76	5
sp|P02771|FETA_HUMAN	VDFTEIQK	MT01_DB	3	2	1	y6	490.258382	765.414131	5.4	1023	494.265481	773.42833	6.13	36
sp|P02771|FETA_HUMAN	VDFTEIQK	MT01_CB	1	2	1	y6	490.258382	765.414131	5.44	3803	494.265481	773.42833	5.36	9113
sp|P02771|FETA_HUMAN	VDFTEIQK	MT01_CB	2	2	1	y6	490.258382	765.414131	5.36	3474	494.265481	773.42833	5.48	8992
sp|P02771|FETA_HUMAN	VDFTEIQK	MT01_CB	3	2	1	y6	490.258382	765.414131	5.52	3484	494.265481	773.42833	5.48	8425
sp|P02771|FETA_HUMAN	VDFTEIQK	MT01_01	1	2	1	y6	490.258382	765.414131	5.44	1457	494.265481	773.42833	5.4	4172
sp|P02771|FETA_HUMAN	VDFTEIQK	MT01_01	2	2	1	y6	490.258382	765.414131	5.48	1761	494.265481	773.42833	5.36	4889
sp|P02771|FETA_HUMAN	VDFTEIQK	MT01_01	3	2	1	y6	490.258382	765.414131	5.4	1740	494.265481	773.42833	5.52	4868
sp|P02771|FETA_HUMAN	VDFTEIQK	MT01_02	1	2	1	y6	490.258382	765.414131	5.48	2970	494.265481	773.42833	5.44	8724
sp|P02771|FETA_HUMAN	VDFTEIQK	MT01_02	2	2	1	y6	490.258382	765.414131	5.36	2691	494.265481	773.42833	5.36	8791
sp|P02771|FETA_HUMAN	VDFTEIQK	MT01_02	3	2	1	y6	490.258382	765.414131	5.4	2597	494.265481	773.42833	5.44	8831
sp|P02771|FETA_HUMAN	VDFTEIQK	MT01_03	1	2	1	y6	490.258382	765.414131	5.44	3226	494.265481	773.42833	5.48	7930
sp|P02771|FETA_HUMAN	VDFTEIQK	MT01_03	2	2	1	y6	490.258382	765.414131	5.4	3222	494.265481	773.42833	5.4	8147
sp|P02771|FETA_HUMAN	VDFTEIQK	MT01_03	3	2	1	y6	490.258382	765.414131	5.44	3346	494.265481	773.42833	5.4	7163
sp|P02771|FETA_HUMAN	VDFTEIQK	MT01_04	1	2	1	y6	490.258382	765.414131	5.44	3606	494.265481	773.42833	5.4	5302
sp|P02771|FETA_HUMAN	VDFTEIQK	MT01_04	2	2	1	y6	490.258382	765.414131	5.36	3494	494.265481	773.42833	5.44	5567
sp|P02771|FETA_HUMAN	VDFTEIQK	MT01_04	3	2	1	y6	490.258382	765.414131	5.52	3466	494.265481	773.42833	5.52	5665
sp|P02771|FETA_HUMAN	VDFTEIQK	MT01_05	1	2	1	y6	490.258382	765.414131	5.56	5304	494.265481	773.42833	5.52	4823
sp|P02771|FETA_HUMAN	VDFTEIQK	MT01_05	2	2	1	y6	490.258382	765.414131	5.48	5894	494.265481	773.42833	5.48	5198
sp|P02771|FETA_HUMAN	VDFTEIQK	MT01_05	3	2	1	y6	490.258382	765.414131	5.32	5168	494.265481	773.42833	5.36	5166
sp|P02771|FETA_HUMAN	VDFTEIQK	MT01_06	1	2	1	y6	490.258382	765.414131	5.44	10862	494.265481	773.42833	5.4	4598
sp|P02771|FETA_HUMAN	VDFTEIQK	MT01_06	2	2	1	y6	490.258382	765.414131	5.36	10012	494.265481	773.42833	5.36	4344
sp|P02771|FETA_HUMAN	VDFTEIQK	MT01_06	3	2	1	y6	490.258382	765.414131	5.48	10294	494.265481	773.42833	5.48	5159
sp|P02771|FETA_HUMAN	VDFTEIQK	MT01_07	1	2	1	y6	490.258382	765.414131	5.6	32959	494.265481	773.42833	5.6	8149
sp|P02771|FETA_HUMAN	VDFTEIQK	MT01_07	2	2	1	y6	490.258382	765.414131	5.56	31690	494.265481	773.42833	5.56	7223
sp|P02771|FETA_HUMAN	VDFTEIQK	MT01_07	3	2	1	y6	490.258382	765.414131	5.64	32401	494.265481	773.42833	5.64	7371
sp|P02771|FETA_HUMAN	VDFTEIQK	MT01_08	1	2	1	y6	490.258382	765.414131	5.36	57487	494.265481	773.42833	5.32	7874
sp|P02771|FETA_HUMAN	VDFTEIQK	MT01_08	2	2	1	y6	490.258382	765.414131	5.56	56815	494.265481	773.42833	5.56	7384
sp|P02771|FETA_HUMAN	VDFTEIQK	MT01_08	3	2	1	y6	490.258382	765.414131	5.32	57901	494.265481	773.42833	5.28	6725
sp|P02771|FETA_HUMAN	VDFTEIQK	MT02_DB	1	2	1	y6	490.258382	765.414131	5.4	1427	494.265481	773.42833	5.72	18
sp|P02771|FETA_HUMAN	VDFTEIQK	MT02_DB	2	2	1	y6	490.258382	765.414131	5.36	1322	494.265481	773.42833	4.91	24
sp|P02771|FETA_HUMAN	VDFTEIQK	MT02_DB	3	2	1	y6	490.258382	765.414131	5.52	1827	494.265481	773.42833	6.49	20
sp|P02771|FETA_HUMAN	VDFTEIQK	MT02_CB	1	2	1	y6	490.258382	765.414131	5.36	2659	494.265481	773.42833	5.48	9037
sp|P02771|FETA_HUMAN	VDFTEIQK	MT02_CB	2	2	1	y6	490.258382	765.414131	5.48	2620	494.265481	773.42833	5.48	9257
sp|P02771|FETA_HUMAN	VDFTEIQK	MT02_CB	3	2	1	y6	490.258382	765.414131	5.44	2770	494.265481	773.42833	5.52	8826
sp|P02771|FETA_HUMAN	VDFTEIQK	MT02_01	1	2	1	y6	490.258382	765.414131	5.52	1605	494.265481	773.42833	5.48	4732
sp|P02771|FETA_HUMAN	VDFTEIQK	MT02_01	2	2	1	y6	490.258382	765.414131	5.28	2079	494.265481	773.42833	5.36	5474
sp|P02771|FETA_HUMAN	VDFTEIQK	MT02_01	3	2	1	y6	490.258382	765.414131	5.24	1868	494.265481	773.42833	5.24	4852
sp|P02771|FETA_HUMAN	VDFTEIQK	MT02_02	1	2	1	y6	490.258382	765.414131	5.48	2352	494.265481	773.42833	5.44	6252
sp|P02771|FETA_HUMAN	VDFTEIQK	MT02_02	2	2	1	y6	490.258382	765.414131	5.4	2574	494.265481	773.42833	5.4	7010
sp|P02771|FETA_HUMAN	VDFTEIQK	MT02_02	3	2	1	y6	490.258382	765.414131	5.32	2375	494.265481	773.42833	5.28	6317
sp|P02771|FETA_HUMAN	VDFTEIQK	MT02_03	1	2	1	y6	490.258382	765.414131	5.32	2732	494.265481	773.42833	5.48	5977
sp|P02771|FETA_HUMAN	VDFTEIQK	MT02_03	2	2	1	y6	490.258382	765.414131	5.36	2541	494.265481	773.42833	5.36	5774
sp|P02771|FETA_HUMAN	VDFTEIQK	MT02_03	3	2	1	y6	490.258382	765.414131	5.56	2279	494.265481	773.42833	5.48	5594
sp|P02771|FETA_HUMAN	VDFTEIQK	MT02_04	1	2	1	y6	490.258382	765.414131	5.36	4222	494.265481	773.42833	5.24	7354
sp|P02771|FETA_HUMAN	VDFTEIQK	MT02_04	2	2	1	y6	490.258382	765.414131	5.36	4216	494.265481	773.42833	5.36	7056
sp|P02771|FETA_HUMAN	VDFTEIQK	MT02_04	3	2	1	y6	490.258382	765.414131	5.52	4394	494.265481	773.42833	5.48	6262
sp|P02771|FETA_HUMAN	VDFTEIQK	MT02_05	1	2	1	y6	490.258382	765.414131	5.44	6234	494.265481	773.42833	5.48	6559
sp|P02771|FETA_HUMAN	VDFTEIQK	MT02_05	2	2	1	y6	490.258382	765.414131	5.48	6324	494.265481	773.42833	5.48	6451
sp|P02771|FETA_HUMAN	VDFTEIQK	MT02_05	3	2	1	y6	490.258382	765.414131	5.36	6168	494.265481	773.42833	5.44	5918
sp|P02771|FETA_HUMAN	VDFTEIQK	MT02_06	1	2	1	y6	490.258382	765.414131	5.36	21026	494.265481	773.42833	5.36	8241
sp|P02771|FETA_HUMAN	VDFTEIQK	MT02_06	2	2	1	y6	490.258382	765.414131	5.4	20399	494.265481	773.42833	5.4	8184
sp|P02771|FETA_HUMAN	VDFTEIQK	MT02_06	3	2	1	y6	490.258382	765.414131	5.52	19093	494.265481	773.42833	5.52	6894
sp|P02771|FETA_HUMAN	VDFTEIQK	MT02_07	1	2	1	y6	490.258382	765.414131	5.44	44694	494.265481	773.42833	5.44	10303
sp|P02771|FETA_HUMAN	VDFTEIQK	MT02_07	2	2	1	y6	490.258382	765.414131	5.44	46425	494.265481	773.42833	5.44	9298
sp|P02771|FETA_HUMAN	VDFTEIQK	MT02_07	3	2	1	y6	490.258382	765.414131	5.48	40651	494.265481	773.42833	5.48	9169
sp|P02771|FETA_HUMAN	VDFTEIQK	MT02_08	1	2	1	y6	490.258382	765.414131	5.52	86554	494.265481	773.42833	5.56	9695
sp|P02771|FETA_HUMAN	VDFTEIQK	MT02_08	2	2	1	y6	490.258382	765.414131	5.44	83812	494.265481	773.42833	5.4	9082
sp|P02771|FETA_HUMAN	VDFTEIQK	MT02_08	3	2	1	y6	490.258382	765.414131	5.48	80392	494.265481	773.42833	5.52	8513
sp|P02771|FETA_HUMAN	VDFTEIQK	MT03_DB	1	2	1	y6	490.258382	765.414131	5.52	1597	494.265481	773.42833	5.64	3920
sp|P02771|FETA_HUMAN	VDFTEIQK	MT03_DB	2	2	1	y6	490.258382	765.414131	5.52	1790	494.265481	773.42833	5.48	4411
sp|P02771|FETA_HUMAN	VDFTEIQK	MT03_DB	3	2	1	y6	490.258382	765.414131	5.44	1099	494.265481	773.42833	5.6	3296
sp|P02771|FETA_HUMAN	VDFTEIQK	MT03_CB	1	2	1	y6	490.258382	765.414131	5.16	2448	494.265481	773.42833	5.24	6380
sp|P02771|FETA_HUMAN	VDFTEIQK	MT03_CB	2	2	1	y6	490.258382	765.414131	5.12	2451	494.265481	773.42833	5.16	6056
sp|P02771|FETA_HUMAN	VDFTEIQK	MT03_CB	3	2	1	y6	490.258382	765.414131	5.36	2338	494.265481	773.42833	5.36	5910
sp|P02771|FETA_HUMAN	VDFTEIQK	MT03_01	1	2	1	y6	490.258382	765.414131	5.48	2233	494.265481	773.42833	5.6	5647
sp|P02771|FETA_HUMAN	VDFTEIQK	MT03_01	2	2	1	y6	490.258382	765.414131	5.6	2579	494.265481	773.42833	5.56	5812
sp|P02771|FETA_HUMAN	VDFTEIQK	MT03_01	3	2	1	y6	490.258382	765.414131	5.48	1636	494.265481	773.42833	5.44	4972
sp|P02771|FETA_HUMAN	VDFTEIQK	MT03_02	2	2	1	y6	490.258382	765.414131	5.48	1048	494.265481	773.42833	5.36	3460
sp|P02771|FETA_HUMAN	VDFTEIQK	MT03_02	3	2	1	y6	490.258382	765.414131	5.48	1047	494.265481	773.42833	5.4	3126
sp|P02771|FETA_HUMAN	VDFTEIQK	MT03_02	1	2	1	y6	490.258382	765.414131	5.52	1220	494.265481	773.42833	5.48	3365
sp|P02771|FETA_HUMAN	VDFTEIQK	MT03_03	1	2	1	y6	490.258382	765.414131	5.48	1066	494.265481	773.42833	5.56	2801
sp|P02771|FETA_HUMAN	VDFTEIQK	MT03_03	2	2	1	y6	490.258382	765.414131	5.48	1096	494.265481	773.42833	5.4	3012
sp|P02771|FETA_HUMAN	VDFTEIQK	MT03_03	3	2	1	y6	490.258382	765.414131	5.36	1060	494.265481	773.42833	5.32	2124
sp|P02771|FETA_HUMAN	VDFTEIQK	MT03_04	1	2	1	y6	490.258382	765.414131	5.48	2949	494.265481	773.42833	5.44	5716
sp|P02771|FETA_HUMAN	VDFTEIQK	MT03_04	2	2	1	y6	490.258382	765.414131	5.44	3120	494.265481	773.42833	5.44	5335
sp|P02771|FETA_HUMAN	VDFTEIQK	MT03_04	3	2	1	y6	490.258382	765.414131	5.44	2832	494.265481	773.42833	5.44	4139
sp|P02771|FETA_HUMAN	VDFTEIQK	MT03_05	1	2	1	y6	490.258382	765.414131	5.4	5831	494.265481	773.42833	5.36	4282
sp|P02771|FETA_HUMAN	VDFTEIQK	MT03_05	2	2	1	y6	490.258382	765.414131	5.44	4411	494.265481	773.42833	5.44	3905
sp|P02771|FETA_HUMAN	VDFTEIQK	MT03_05	3	2	1	y6	490.258382	765.414131	5.48	4767	494.265481	773.42833	5.52	4160
sp|P02771|FETA_HUMAN	VDFTEIQK	MT03_06	1	2	1	y6	490.258382	765.414131	5.44	19131	494.265481	773.42833	5.44	7250
sp|P02771|FETA_HUMAN	VDFTEIQK	MT03_06	2	2	1	y6	490.258382	765.414131	5.44	13296	494.265481	773.42833	5.44	5188
sp|P02771|FETA_HUMAN	VDFTEIQK	MT03_06	3	2	1	y6	490.258382	765.414131	5.52	14767	494.265481	773.42833	5.48	6104
sp|P02771|FETA_HUMAN	VDFTEIQK	MT03_07	1	2	1	y6	490.258382	765.414131	5.52	31376	494.265481	773.42833	5.48	6133
sp|P02771|FETA_HUMAN	VDFTEIQK	MT03_07	2	2	1	y6	490.258382	765.414131	5.44	24944	494.265481	773.42833	5.36	5350
sp|P02771|FETA_HUMAN	VDFTEIQK	MT03_07	3	2	1	y6	490.258382	765.414131	5.4	29106	494.265481	773.42833	5.4	6779
sp|P02771|FETA_HUMAN	VDFTEIQK	MT03_08	1	2	1	y6	490.258382	765.414131	5.4	76739	494.265481	773.42833	5.28	8713
sp|P02771|FETA_HUMAN	VDFTEIQK	MT03_08	2	2	1	y6	490.258382	765.414131	5.44	61295	494.265481	773.42833	5.44	6822
sp|P02771|FETA_HUMAN	VDFTEIQK	MT03_08	3	2	1	y6	490.258382	765.414131	5.52	66615	494.265481	773.42833	5.44	8363
sp|P02771|FETA_HUMAN	VDFTEIQK	MT04_DB	1	2	1	y6	490.258382	765.414131	3.9	1185	494.265481	773.42833	3.98	25
sp|P02771|FETA_HUMAN	VDFTEIQK	MT04_DB	2	2	1	y6	490.258382	765.414131	5.28	1011	494.265481	773.42833	4.95	17
sp|P02771|FETA_HUMAN	VDFTEIQK	MT04_DB	3	2	1	y6	490.258382	765.414131	5.28	1231	494.265481	773.42833	5.24	20
sp|P02771|FETA_HUMAN	VDFTEIQK	MT04_CB	1	2	1	y6	490.258382	765.414131	4.06	3993	494.265481	773.42833	4.02	10873
sp|P02771|FETA_HUMAN	VDFTEIQK	MT04_CB	2	2	1	y6	490.258382	765.414131	5.24	4060	494.265481	773.42833	5.28	10406
sp|P02771|FETA_HUMAN	VDFTEIQK	MT04_CB	3	2	1	y6	490.258382	765.414131	5.48	4022	494.265481	773.42833	5.48	10426
sp|P02771|FETA_HUMAN	VDFTEIQK	MT04_01	1	2	1	y6	490.258382	765.414131	5.36	2246	494.265481	773.42833	5.4	6011
sp|P02771|FETA_HUMAN	VDFTEIQK	MT04_01	2	2	1	y6	490.258382	765.414131	5.24	2341	494.265481	773.42833	5.36	5920
sp|P02771|FETA_HUMAN	VDFTEIQK	MT04_01	3	2	1	y6	490.258382	765.414131	5.2	2583	494.265481	773.42833	5.2	7450
sp|P02771|FETA_HUMAN	VDFTEIQK	MT04_02	1	2	1	y6	490.258382	765.414131	3.9	3699	494.265481	773.42833	3.94	11889
sp|P02771|FETA_HUMAN	VDFTEIQK	MT04_02	2	2	1	y6	490.258382	765.414131	5.24	3870	494.265481	773.42833	5.24	10504
sp|P02771|FETA_HUMAN	VDFTEIQK	MT04_02	3	2	1	y6	490.258382	765.414131	5.28	3896	494.265481	773.42833	5.2	11421
sp|P02771|FETA_HUMAN	VDFTEIQK	MT04_03	1	2	1	y6	490.258382	765.414131	4.02	4075	494.265481	773.42833	4.06	9516
sp|P02771|FETA_HUMAN	VDFTEIQK	MT04_03	2	2	1	y6	490.258382	765.414131	5.32	3499	494.265481	773.42833	5.36	8700
sp|P02771|FETA_HUMAN	VDFTEIQK	MT04_03	3	2	1	y6	490.258382	765.414131	5.24	4752	494.265481	773.42833	5.28	9824
sp|P02771|FETA_HUMAN	VDFTEIQK	MT04_04	1	2	1	y6	490.258382	765.414131	5.36	2047	494.265481	773.42833	5.2	3824
sp|P02771|FETA_HUMAN	VDFTEIQK	MT04_04	2	2	1	y6	490.258382	765.414131	5.48	3063	494.265481	773.42833	5.44	5704
sp|P02771|FETA_HUMAN	VDFTEIQK	MT04_04	3	2	1	y6	490.258382	765.414131	5.2	3453	494.265481	773.42833	5.16	5725
sp|P02771|FETA_HUMAN	VDFTEIQK	MT04_05	1	2	1	y6	490.258382	765.414131	5.24	5398	494.265481	773.42833	5.36	4775
sp|P02771|FETA_HUMAN	VDFTEIQK	MT04_05	2	2	1	y6	490.258382	765.414131	5.4	7316	494.265481	773.42833	5.44	5786
sp|P02771|FETA_HUMAN	VDFTEIQK	MT04_05	3	2	1	y6	490.258382	765.414131	5.32	7156	494.265481	773.42833	5.24	5983
sp|P02771|FETA_HUMAN	VDFTEIQK	MT04_06	1	2	1	y6	490.258382	765.414131	5.4	11437	494.265481	773.42833	5.44	4877
sp|P02771|FETA_HUMAN	VDFTEIQK	MT04_06	2	2	1	y6	490.258382	765.414131	5.16	14031	494.265481	773.42833	5.12	6985
sp|P02771|FETA_HUMAN	VDFTEIQK	MT04_06	3	2	1	y6	490.258382	765.414131	5.32	14032	494.265481	773.42833	5.32	6751
sp|P02771|FETA_HUMAN	VDFTEIQK	MT04_07	1	2	1	y6	490.258382	765.414131	5.44	35940	494.265481	773.42833	5.48	7814
sp|P02771|FETA_HUMAN	VDFTEIQK	MT04_07	2	2	1	y6	490.258382	765.414131	5.56	42924	494.265481	773.42833	5.56	9727
sp|P02771|FETA_HUMAN	VDFTEIQK	MT04_07	3	2	1	y6	490.258382	765.414131	5.28	42797	494.265481	773.42833	5.32	10658
sp|P02771|FETA_HUMAN	VDFTEIQK	MT04_08	1	2	1	y6	490.258382	765.414131	5.36	76763	494.265481	773.42833	5.28	9416
sp|P02771|FETA_HUMAN	VDFTEIQK	MT04_08	2	2	1	y6	490.258382	765.414131	5.28	95372	494.265481	773.42833	5.32	11555
sp|P02771|FETA_HUMAN	VDFTEIQK	MT04_08	3	2	1	y6	490.258382	765.414131	5.36	97181	494.265481	773.42833	5.32	11706
sp|P02771|FETA_HUMAN	VDFTEIQK	MT05_DB	1	2	1	y6	490.258382	765.414131	5.4	2070	494.265481	773.42833	4.83	30
sp|P02771|FETA_HUMAN	VDFTEIQK	MT05_DB	2	2	1	y6	490.258382	765.414131	5.12	2551	494.265481	773.42833	5.28	65
sp|P02771|FETA_HUMAN	VDFTEIQK	MT05_DB	3	2	1	y6	490.258382	765.414131	5.16	2158	494.265481	773.42833	5.28	16
sp|P02771|FETA_HUMAN	VDFTEIQK	MT05_CB	1	2	1	y6	490.258382	765.414131	5.12	3559	494.265481	773.42833	5.16	11865
sp|P02771|FETA_HUMAN	VDFTEIQK	MT05_CB	2	2	1	y6	490.258382	765.414131	5.32	4360	494.265481	773.42833	5.24	13664
sp|P02771|FETA_HUMAN	VDFTEIQK	MT05_CB	3	2	1	y6	490.258382	765.414131	5.12	4570	494.265481	773.42833	5.16	14524
sp|P02771|FETA_HUMAN	VDFTEIQK	MT05_01	1	2	1	y6	490.258382	765.414131	5.32	3554	494.265481	773.42833	5.36	10053
sp|P02771|FETA_HUMAN	VDFTEIQK	MT05_01	2	2	1	y6	490.258382	765.414131	5.2	3319	494.265481	773.42833	5.12	9367
sp|P02771|FETA_HUMAN	VDFTEIQK	MT05_01	3	2	1	y6	490.258382	765.414131	5.36	3230	494.265481	773.42833	5.36	9405
sp|P02771|FETA_HUMAN	VDFTEIQK	MT05_02	1	2	1	y6	490.258382	765.414131	5.4	2799	494.265481	773.42833	5.4	9032
sp|P02771|FETA_HUMAN	VDFTEIQK	MT05_02	2	2	1	y6	490.258382	765.414131	5.28	3413	494.265481	773.42833	5.28	9485
sp|P02771|FETA_HUMAN	VDFTEIQK	MT05_02	3	2	1	y6	490.258382	765.414131	5.2	3712	494.265481	773.42833	5.12	9086
sp|P02771|FETA_HUMAN	VDFTEIQK	MT05_03	1	2	1	y6	490.258382	765.414131	5.32	3698	494.265481	773.42833	5.24	8751
sp|P02771|FETA_HUMAN	VDFTEIQK	MT05_03	2	2	1	y6	490.258382	765.414131	5.08	3801	494.265481	773.42833	5.2	8720
sp|P02771|FETA_HUMAN	VDFTEIQK	MT05_03	3	2	1	y6	490.258382	765.414131	5.52	3843	494.265481	773.42833	5.56	8952
sp|P02771|FETA_HUMAN	VDFTEIQK	MT05_04	1	2	1	y6	490.258382	765.414131	5.48	4363	494.265481	773.42833	5.52	7006
sp|P02771|FETA_HUMAN	VDFTEIQK	MT05_04	2	2	1	y6	490.258382	765.414131	5.28	4962	494.265481	773.42833	5.32	7415
sp|P02771|FETA_HUMAN	VDFTEIQK	MT05_04	3	2	1	y6	490.258382	765.414131	5.04	4354	494.265481	773.42833	5.08	7486
sp|P02771|FETA_HUMAN	VDFTEIQK	MT05_05	1	2	1	y6	490.258382	765.414131	5.4	9063	494.265481	773.42833	5.4	9473
sp|P02771|FETA_HUMAN	VDFTEIQK	MT05_05	2	2	1	y6	490.258382	765.414131	5.32	9280	494.265481	773.42833	5.32	8964
sp|P02771|FETA_HUMAN	VDFTEIQK	MT05_05	3	2	1	y6	490.258382	765.414131	5.32	9883	494.265481	773.42833	5.36	9088
sp|P02771|FETA_HUMAN	VDFTEIQK	MT05_06	1	2	1	y6	490.258382	765.414131	5.2	25012	494.265481	773.42833	5.16	8907
sp|P02771|FETA_HUMAN	VDFTEIQK	MT05_06	2	2	1	y6	490.258382	765.414131	5.12	26139	494.265481	773.42833	5.16	9862
sp|P02771|FETA_HUMAN	VDFTEIQK	MT05_06	3	2	1	y6	490.258382	765.414131	5.32	26614	494.265481	773.42833	5.4	10352
sp|P02771|FETA_HUMAN	VDFTEIQK	MT05_07	1	2	1	y6	490.258382	765.414131	5.32	50017	494.265481	773.42833	5.28	10939
sp|P02771|FETA_HUMAN	VDFTEIQK	MT05_07	2	2	1	y6	490.258382	765.414131	5.08	49207	494.265481	773.42833	5.12	10771
sp|P02771|FETA_HUMAN	VDFTEIQK	MT05_07	3	2	1	y6	490.258382	765.414131	5.28	50404	494.265481	773.42833	5.24	11225
sp|P02771|FETA_HUMAN	VDFTEIQK	MT05_08	1	2	1	y6	490.258382	765.414131	5.08	109093	494.265481	773.42833	5.12	12986
sp|P02771|FETA_HUMAN	VDFTEIQK	MT05_08	2	2	1	y6	490.258382	765.414131	5.2	110863	494.265481	773.42833	5.24	13026
sp|P02771|FETA_HUMAN	VDFTEIQK	MT05_08	3	2	1	y6	490.258382	765.414131	5.24	112298	494.265481	773.42833	5.24	13071
sp|P02771|FETA_HUMAN	VDFTEIQK	MT06_DB	1	2	1	y6	490.258382	765.414131	5.12	1741	494.265481	773.42833	5.16	27
sp|P02771|FETA_HUMAN	VDFTEIQK	MT06_DB	2	2	1	y6	490.258382	765.414131	5.12	1822	494.265481	773.42833	5.04	19
sp|P02771|FETA_HUMAN	VDFTEIQK	MT06_DB	3	2	1	y6	490.258382	765.414131	5.12	1345	494.265481	773.42833	5.36	34
sp|P02771|FETA_HUMAN	VDFTEIQK	MT06_CB	1	2	1	y6	490.258382	765.414131	5.16	2448	494.265481	773.42833	5.24	6380
sp|P02771|FETA_HUMAN	VDFTEIQK	MT06_CB	2	2	1	y6	490.258382	765.414131	5.12	2492	494.265481	773.42833	5.16	6076
sp|P02771|FETA_HUMAN	VDFTEIQK	MT06_CB	3	2	1	y6	490.258382	765.414131	5.36	2338	494.265481	773.42833	5.36	5910
sp|P02771|FETA_HUMAN	VDFTEIQK	MT06_01	1	2	1	y6	490.258382	765.414131	5.44	3223	494.265481	773.42833	5.32	9885
sp|P02771|FETA_HUMAN	VDFTEIQK	MT06_01	2	2	1	y6	490.258382	765.414131	5.32	3370	494.265481	773.42833	5.24	9399
sp|P02771|FETA_HUMAN	VDFTEIQK	MT06_01	3	2	1	y6	490.258382	765.414131	5.2	2861	494.265481	773.42833	5.12	7201
sp|P02771|FETA_HUMAN	VDFTEIQK	MT06_02	1	2	1	y6	490.258382	765.414131	5.28	1544	494.265481	773.42833	5.12	4696
sp|P02771|FETA_HUMAN	VDFTEIQK	MT06_02	2	2	1	y6	490.258382	765.414131	5.08	2018	494.265481	773.42833	5.04	4373
sp|P02771|FETA_HUMAN	VDFTEIQK	MT06_02	3	2	1	y6	490.258382	765.414131	5.04	1367	494.265481	773.42833	5.08	3511
sp|P02771|FETA_HUMAN	VDFTEIQK	MT06_03	1	2	1	y6	490.258382	765.414131	5.04	2304	494.265481	773.42833	5.2	5697
sp|P02771|FETA_HUMAN	VDFTEIQK	MT06_03	2	2	1	y6	490.258382	765.414131	5.08	2146	494.265481	773.42833	5	5576
sp|P02771|FETA_HUMAN	VDFTEIQK	MT06_03	3	2	1	y6	490.258382	765.414131	5.08	1751	494.265481	773.42833	5.16	4149
sp|P02771|FETA_HUMAN	VDFTEIQK	MT06_04	1	2	1	y6	490.258382	765.414131	5.2	5097	494.265481	773.42833	5.2	8433
sp|P02771|FETA_HUMAN	VDFTEIQK	MT06_04	2	2	1	y6	490.258382	765.414131	5.28	5584	494.265481	773.42833	5.28	8561
sp|P02771|FETA_HUMAN	VDFTEIQK	MT06_04	3	2	1	y6	490.258382	765.414131	5.28	4090	494.265481	773.42833	5.32	5764
sp|P02771|FETA_HUMAN	VDFTEIQK	MT06_05	1	2	1	y6	490.258382	765.414131	5.28	8317	494.265481	773.42833	5.24	6309
sp|P02771|FETA_HUMAN	VDFTEIQK	MT06_05	2	2	1	y6	490.258382	765.414131	5.28	7899	494.265481	773.42833	5.28	7024
sp|P02771|FETA_HUMAN	VDFTEIQK	MT06_05	3	2	1	y6	490.258382	765.414131	5.12	6409	494.265481	773.42833	5.32	5604
sp|P02771|FETA_HUMAN	VDFTEIQK	MT06_06	1	2	1	y6	490.258382	765.414131	5.24	18210	494.265481	773.42833	5.2	7508
sp|P02771|FETA_HUMAN	VDFTEIQK	MT06_06	2	2	1	y6	490.258382	765.414131	5.2	19767	494.265481	773.42833	5.32	8582
sp|P02771|FETA_HUMAN	VDFTEIQK	MT06_06	3	2	1	y6	490.258382	765.414131	5.12	14626	494.265481	773.42833	5.08	6429
sp|P02771|FETA_HUMAN	VDFTEIQK	MT06_07	1	2	1	y6	490.258382	765.414131	5.4	30021	494.265481	773.42833	5.36	6679
sp|P02771|FETA_HUMAN	VDFTEIQK	MT06_07	2	2	1	y6	490.258382	765.414131	5.12	32597	494.265481	773.42833	5.16	8259
sp|P02771|FETA_HUMAN	VDFTEIQK	MT06_07	3	2	1	y6	490.258382	765.414131	5.2	28881	494.265481	773.42833	5.12	6605
sp|P02771|FETA_HUMAN	VDFTEIQK	MT06_08	1	2	1	y6	490.258382	765.414131	5.28	108213	494.265481	773.42833	5.28	12715
sp|P02771|FETA_HUMAN	VDFTEIQK	MT06_08	2	2	1	y6	490.258382	765.414131	5.2	109428	494.265481	773.42833	5.24	13178
sp|P02771|FETA_HUMAN	VDFTEIQK	MT06_08	3	2	1	y6	490.258382	765.414131	5.04	88253	494.265481	773.42833	5.08	10091
sp|P02771|FETA_HUMAN	VDFTEIQK	MT01_DB	1	2	1	y5	490.258382	618.345717	5.24	284	494.265481	626.359916	6.21	27
sp|P02771|FETA_HUMAN	VDFTEIQK	MT01_DB	2	2	1	y5	490.258382	618.345717	5.56	233	494.265481	626.359916	5.89	11
sp|P02771|FETA_HUMAN	VDFTEIQK	MT01_DB	3	2	1	y5	490.258382	618.345717	5.36	266	494.265481	626.359916	6.21	36
sp|P02771|FETA_HUMAN	VDFTEIQK	MT01_CB	1	2	1	y5	490.258382	618.345717	5.44	1294	494.265481	626.359916	5.4	3219
sp|P02771|FETA_HUMAN	VDFTEIQK	MT01_CB	2	2	1	y5	490.258382	618.345717	5.56	1187	494.265481	626.359916	5.52	3053
sp|P02771|FETA_HUMAN	VDFTEIQK	MT01_CB	3	2	1	y5	490.258382	618.345717	5.52	964	494.265481	626.359916	5.52	2757
sp|P02771|FETA_HUMAN	VDFTEIQK	MT01_01	1	2	1	y5	490.258382	618.345717	5.36	462	494.265481	626.359916	5.56	1411
sp|P02771|FETA_HUMAN	VDFTEIQK	MT01_01	2	2	1	y5	490.258382	618.345717	5.44	553	494.265481	626.359916	5.48	1392
sp|P02771|FETA_HUMAN	VDFTEIQK	MT01_01	3	2	1	y5	490.258382	618.345717	5.36	543	494.265481	626.359916	5.44	1275
sp|P02771|FETA_HUMAN	VDFTEIQK	MT01_02	1	2	1	y5	490.258382	618.345717	5.4	1152	494.265481	626.359916	5.48	2742
sp|P02771|FETA_HUMAN	VDFTEIQK	MT01_02	2	2	1	y5	490.258382	618.345717	5.36	1092	494.265481	626.359916	5.44	3168
sp|P02771|FETA_HUMAN	VDFTEIQK	MT01_02	3	2	1	y5	490.258382	618.345717	5.44	947	494.265481	626.359916	5.36	2757
sp|P02771|FETA_HUMAN	VDFTEIQK	MT01_03	1	2	1	y5	490.258382	618.345717	5.48	1167	494.265481	626.359916	5.44	2894
sp|P02771|FETA_HUMAN	VDFTEIQK	MT01_03	2	2	1	y5	490.258382	618.345717	5.4	887	494.265481	626.359916	5.4	2998
sp|P02771|FETA_HUMAN	VDFTEIQK	MT01_03	3	2	1	y5	490.258382	618.345717	5.44	1274	494.265481	626.359916	5.4	2572
sp|P02771|FETA_HUMAN	VDFTEIQK	MT01_04	1	2	1	y5	490.258382	618.345717	5.48	1067	494.265481	626.359916	5.48	1922
sp|P02771|FETA_HUMAN	VDFTEIQK	MT01_04	2	2	1	y5	490.258382	618.345717	5.28	972	494.265481	626.359916	5.44	2065
sp|P02771|FETA_HUMAN	VDFTEIQK	MT01_04	3	2	1	y5	490.258382	618.345717	5.48	1380	494.265481	626.359916	5.52	1838
sp|P02771|FETA_HUMAN	VDFTEIQK	MT01_05	1	2	1	y5	490.258382	618.345717	5.48	1812	494.265481	626.359916	5.56	1872
sp|P02771|FETA_HUMAN	VDFTEIQK	MT01_05	2	2	1	y5	490.258382	618.345717	5.52	2096	494.265481	626.359916	5.48	1909
sp|P02771|FETA_HUMAN	VDFTEIQK	MT01_05	3	2	1	y5	490.258382	618.345717	5.32	1877	494.265481	626.359916	5.28	1816
sp|P02771|FETA_HUMAN	VDFTEIQK	MT01_06	1	2	1	y5	490.258382	618.345717	5.48	3007	494.265481	626.359916	5.36	1892
sp|P02771|FETA_HUMAN	VDFTEIQK	MT01_06	2	2	1	y5	490.258382	618.345717	5.4	3266	494.265481	626.359916	5.28	1696
sp|P02771|FETA_HUMAN	VDFTEIQK	MT01_06	3	2	1	y5	490.258382	618.345717	5.48	3273	494.265481	626.359916	5.44	1630
sp|P02771|FETA_HUMAN	VDFTEIQK	MT01_07	1	2	1	y5	490.258382	618.345717	5.6	10736	494.265481	626.359916	5.64	2419
sp|P02771|FETA_HUMAN	VDFTEIQK	MT01_07	2	2	1	y5	490.258382	618.345717	5.56	11009	494.265481	626.359916	5.64	2512
sp|P02771|FETA_HUMAN	VDFTEIQK	MT01_07	3	2	1	y5	490.258382	618.345717	5.64	10052	494.265481	626.359916	5.6	2470
sp|P02771|FETA_HUMAN	VDFTEIQK	MT01_08	1	2	1	y5	490.258382	618.345717	5.32	19323	494.265481	626.359916	5.36	2270
sp|P02771|FETA_HUMAN	VDFTEIQK	MT01_08	2	2	1	y5	490.258382	618.345717	5.56	18486	494.265481	626.359916	5.44	2426
sp|P02771|FETA_HUMAN	VDFTEIQK	MT01_08	3	2	1	y5	490.258382	618.345717	5.28	18991	494.265481	626.359916	5.28	2285
sp|P02771|FETA_HUMAN	VDFTEIQK	MT02_DB	1	2	1	y5	490.258382	618.345717	5.48	421	494.265481	626.359916	5.24	1
sp|P02771|FETA_HUMAN	VDFTEIQK	MT02_DB	2	2	1	y5	490.258382	618.345717	5.24	469	494.265481	626.359916	5.16	10
sp|P02771|FETA_HUMAN	VDFTEIQK	MT02_DB	3	2	1	y5	490.258382	618.345717	5.36	632	494.265481	626.359916	5.56	20
sp|P02771|FETA_HUMAN	VDFTEIQK	MT02_CB	1	2	1	y5	490.258382	618.345717	5.4	1077	494.265481	626.359916	5.44	3022
sp|P02771|FETA_HUMAN	VDFTEIQK	MT02_CB	2	2	1	y5	490.258382	618.345717	5.44	918	494.265481	626.359916	5.48	3203
sp|P02771|FETA_HUMAN	VDFTEIQK	MT02_CB	3	2	1	y5	490.258382	618.345717	5.52	864	494.265481	626.359916	5.56	2874
sp|P02771|FETA_HUMAN	VDFTEIQK	MT02_01	1	2	1	y5	490.258382	618.345717	5.52	577	494.265481	626.359916	5.48	1753
sp|P02771|FETA_HUMAN	VDFTEIQK	MT02_01	2	2	1	y5	490.258382	618.345717	5.48	633	494.265481	626.359916	5.44	1789
sp|P02771|FETA_HUMAN	VDFTEIQK	MT02_01	3	2	1	y5	490.258382	618.345717	5.36	761	494.265481	626.359916	5.24	1783
sp|P02771|FETA_HUMAN	VDFTEIQK	MT02_02	1	2	1	y5	490.258382	618.345717	5.44	795	494.265481	626.359916	5.44	2242
sp|P02771|FETA_HUMAN	VDFTEIQK	MT02_02	2	2	1	y5	490.258382	618.345717	5.36	979	494.265481	626.359916	5.32	2092
sp|P02771|FETA_HUMAN	VDFTEIQK	MT02_02	3	2	1	y5	490.258382	618.345717	5.36	854	494.265481	626.359916	5.28	2207
sp|P02771|FETA_HUMAN	VDFTEIQK	MT02_03	1	2	1	y5	490.258382	618.345717	5.32	1058	494.265481	626.359916	5.44	1962
sp|P02771|FETA_HUMAN	VDFTEIQK	MT02_03	2	2	1	y5	490.258382	618.345717	5.4	747	494.265481	626.359916	5.44	1899
sp|P02771|FETA_HUMAN	VDFTEIQK	MT02_03	3	2	1	y5	490.258382	618.345717	5.52	727	494.265481	626.359916	5.4	1675
sp|P02771|FETA_HUMAN	VDFTEIQK	MT02_04	1	2	1	y5	490.258382	618.345717	5.32	1652	494.265481	626.359916	5.32	2443
sp|P02771|FETA_HUMAN	VDFTEIQK	MT02_04	2	2	1	y5	490.258382	618.345717	5.36	1353	494.265481	626.359916	5.32	2244
sp|P02771|FETA_HUMAN	VDFTEIQK	MT02_04	3	2	1	y5	490.258382	618.345717	5.44	1303	494.265481	626.359916	5.52	2284
sp|P02771|FETA_HUMAN	VDFTEIQK	MT02_05	1	2	1	y5	490.258382	618.345717	5.4	1918	494.265481	626.359916	5.36	2359
sp|P02771|FETA_HUMAN	VDFTEIQK	MT02_05	2	2	1	y5	490.258382	618.345717	5.52	2186	494.265481	626.359916	5.52	2031
sp|P02771|FETA_HUMAN	VDFTEIQK	MT02_05	3	2	1	y5	490.258382	618.345717	5.36	2371	494.265481	626.359916	5.36	1742
sp|P02771|FETA_HUMAN	VDFTEIQK	MT02_06	1	2	1	y5	490.258382	618.345717	5.4	6829	494.265481	626.359916	5.32	2428
sp|P02771|FETA_HUMAN	VDFTEIQK	MT02_06	2	2	1	y5	490.258382	618.345717	5.4	6508	494.265481	626.359916	5.44	2994
sp|P02771|FETA_HUMAN	VDFTEIQK	MT02_06	3	2	1	y5	490.258382	618.345717	5.48	6102	494.265481	626.359916	5.48	2459
sp|P02771|FETA_HUMAN	VDFTEIQK	MT02_07	1	2	1	y5	490.258382	618.345717	5.48	14486	494.265481	626.359916	5.48	3069
sp|P02771|FETA_HUMAN	VDFTEIQK	MT02_07	2	2	1	y5	490.258382	618.345717	5.4	15117	494.265481	626.359916	5.44	3589
sp|P02771|FETA_HUMAN	VDFTEIQK	MT02_07	3	2	1	y5	490.258382	618.345717	5.48	12826	494.265481	626.359916	5.52	3090
sp|P02771|FETA_HUMAN	VDFTEIQK	MT02_08	1	2	1	y5	490.258382	618.345717	5.56	26566	494.265481	626.359916	5.6	3243
sp|P02771|FETA_HUMAN	VDFTEIQK	MT02_08	2	2	1	y5	490.258382	618.345717	5.44	25641	494.265481	626.359916	5.44	3107
sp|P02771|FETA_HUMAN	VDFTEIQK	MT02_08	3	2	1	y5	490.258382	618.345717	5.48	26496	494.265481	626.359916	5.48	3230
sp|P02771|FETA_HUMAN	VDFTEIQK	MT03_DB	1	2	1	y5	490.258382	618.345717	5.52	582	494.265481	626.359916	5.56	1211
sp|P02771|FETA_HUMAN	VDFTEIQK	MT03_DB	2	2	1	y5	490.258382	618.345717	5.52	645	494.265481	626.359916	5.52	1335
sp|P02771|FETA_HUMAN	VDFTEIQK	MT03_DB	3	2	1	y5	490.258382	618.345717	5.48	333	494.265481	626.359916	5.52	1129
sp|P02771|FETA_HUMAN	VDFTEIQK	MT03_CB	1	2	1	y5	490.258382	618.345717	5.32	760	494.265481	626.359916	5.32	2350
sp|P02771|FETA_HUMAN	VDFTEIQK	MT03_CB	2	2	1	y5	490.258382	618.345717	5.08	828	494.265481	626.359916	5.16	2029
sp|P02771|FETA_HUMAN	VDFTEIQK	MT03_CB	3	2	1	y5	490.258382	618.345717	5.28	746	494.265481	626.359916	5.32	2171
sp|P02771|FETA_HUMAN	VDFTEIQK	MT03_01	1	2	1	y5	490.258382	618.345717	5.56	813	494.265481	626.359916	5.56	1808
sp|P02771|FETA_HUMAN	VDFTEIQK	MT03_01	2	2	1	y5	490.258382	618.345717	5.56	677	494.265481	626.359916	5.64	1894
sp|P02771|FETA_HUMAN	VDFTEIQK	MT03_01	3	2	1	y5	490.258382	618.345717	5.4	585	494.265481	626.359916	5.4	1704
sp|P02771|FETA_HUMAN	VDFTEIQK	MT03_02	2	2	1	y5	490.258382	618.345717	5.32	445	494.265481	626.359916	5.44	1259
sp|P02771|FETA_HUMAN	VDFTEIQK	MT03_02	3	2	1	y5	490.258382	618.345717	5.4	392	494.265481	626.359916	5.4	902
sp|P02771|FETA_HUMAN	VDFTEIQK	MT03_02	1	2	1	y5	490.258382	618.345717	5.52	345	494.265481	626.359916	5.48	1238
sp|P02771|FETA_HUMAN	VDFTEIQK	MT03_03	1	2	1	y5	490.258382	618.345717	5.52	353	494.265481	626.359916	5.6	1188
sp|P02771|FETA_HUMAN	VDFTEIQK	MT03_03	2	2	1	y5	490.258382	618.345717	5.48	313	494.265481	626.359916	5.52	1004
sp|P02771|FETA_HUMAN	VDFTEIQK	MT03_03	3	2	1	y5	490.258382	618.345717	5.36	387	494.265481	626.359916	5.52	845
sp|P02771|FETA_HUMAN	VDFTEIQK	MT03_04	1	2	1	y5	490.258382	618.345717	5.44	912	494.265481	626.359916	5.44	1782
sp|P02771|FETA_HUMAN	VDFTEIQK	MT03_04	2	2	1	y5	490.258382	618.345717	5.48	971	494.265481	626.359916	5.48	1611
sp|P02771|FETA_HUMAN	VDFTEIQK	MT03_04	3	2	1	y5	490.258382	618.345717	5.48	947	494.265481	626.359916	5.36	1548
sp|P02771|FETA_HUMAN	VDFTEIQK	MT03_05	1	2	1	y5	490.258382	618.345717	5.36	1888	494.265481	626.359916	5.44	1614
sp|P02771|FETA_HUMAN	VDFTEIQK	MT03_05	2	2	1	y5	490.258382	618.345717	5.52	1517	494.265481	626.359916	5.48	1316
sp|P02771|FETA_HUMAN	VDFTEIQK	MT03_05	3	2	1	y5	490.258382	618.345717	5.6	1543	494.265481	626.359916	5.44	1202
sp|P02771|FETA_HUMAN	VDFTEIQK	MT03_06	1	2	1	y5	490.258382	618.345717	5.4	6052	494.265481	626.359916	5.44	2424
sp|P02771|FETA_HUMAN	VDFTEIQK	MT03_06	2	2	1	y5	490.258382	618.345717	5.4	4378	494.265481	626.359916	5.48	2207
sp|P02771|FETA_HUMAN	VDFTEIQK	MT03_06	3	2	1	y5	490.258382	618.345717	5.48	4609	494.265481	626.359916	5.56	1817
sp|P02771|FETA_HUMAN	VDFTEIQK	MT03_07	1	2	1	y5	490.258382	618.345717	5.52	9875	494.265481	626.359916	5.6	2484
sp|P02771|FETA_HUMAN	VDFTEIQK	MT03_07	2	2	1	y5	490.258382	618.345717	5.44	8143	494.265481	626.359916	5.4	1917
sp|P02771|FETA_HUMAN	VDFTEIQK	MT03_07	3	2	1	y5	490.258382	618.345717	5.44	9663	494.265481	626.359916	5.4	2376
sp|P02771|FETA_HUMAN	VDFTEIQK	MT03_08	1	2	1	y5	490.258382	618.345717	5.36	24808	494.265481	626.359916	5.4	2749
sp|P02771|FETA_HUMAN	VDFTEIQK	MT03_08	2	2	1	y5	490.258382	618.345717	5.44	17711	494.265481	626.359916	5.4	2377
sp|P02771|FETA_HUMAN	VDFTEIQK	MT03_08	3	2	1	y5	490.258382	618.345717	5.48	21767	494.265481	626.359916	5.48	2823
sp|P02771|FETA_HUMAN	VDFTEIQK	MT04_DB	1	2	1	y5	490.258382	618.345717	3.9	417	494.265481	626.359916	3.98	21
sp|P02771|FETA_HUMAN	VDFTEIQK	MT04_DB	2	2	1	y5	490.258382	618.345717	5.12	402	494.265481	626.359916	4.87	18
sp|P02771|FETA_HUMAN	VDFTEIQK	MT04_DB	3	2	1	y5	490.258382	618.345717	5.44	297	494.265481	626.359916	5.81	8
sp|P02771|FETA_HUMAN	VDFTEIQK	MT04_CB	1	2	1	y5	490.258382	618.345717	4.02	1681	494.265481	626.359916	4.1	3759
sp|P02771|FETA_HUMAN	VDFTEIQK	MT04_CB	2	2	1	y5	490.258382	618.345717	5.28	1310	494.265481	626.359916	5.24	3259
sp|P02771|FETA_HUMAN	VDFTEIQK	MT04_CB	3	2	1	y5	490.258382	618.345717	5.44	1584	494.265481	626.359916	5.4	3413
sp|P02771|FETA_HUMAN	VDFTEIQK	MT04_01	1	2	1	y5	490.258382	618.345717	5.28	636	494.265481	626.359916	5.48	2109
sp|P02771|FETA_HUMAN	VDFTEIQK	MT04_01	2	2	1	y5	490.258382	618.345717	5.36	806	494.265481	626.359916	5.28	1908
sp|P02771|FETA_HUMAN	VDFTEIQK	MT04_01	3	2	1	y5	490.258382	618.345717	5.2	974	494.265481	626.359916	5.16	2571
sp|P02771|FETA_HUMAN	VDFTEIQK	MT04_02	1	2	1	y5	490.258382	618.345717	3.9	1525	494.265481	626.359916	3.94	3705
sp|P02771|FETA_HUMAN	VDFTEIQK	MT04_02	2	2	1	y5	490.258382	618.345717	5.12	927	494.265481	626.359916	5.28	3573
sp|P02771|FETA_HUMAN	VDFTEIQK	MT04_02	3	2	1	y5	490.258382	618.345717	5.16	1354	494.265481	626.359916	5.24	3772
sp|P02771|FETA_HUMAN	VDFTEIQK	MT04_03	1	2	1	y5	490.258382	618.345717	4.06	1394	494.265481	626.359916	4.02	3416
sp|P02771|FETA_HUMAN	VDFTEIQK	MT04_03	2	2	1	y5	490.258382	618.345717	5.32	1335	494.265481	626.359916	5.36	3082
sp|P02771|FETA_HUMAN	VDFTEIQK	MT04_03	3	2	1	y5	490.258382	618.345717	5.12	1529	494.265481	626.359916	5.16	3430
sp|P02771|FETA_HUMAN	VDFTEIQK	MT04_04	1	2	1	y5	490.258382	618.345717	5.16	671	494.265481	626.359916	5.28	1135
sp|P02771|FETA_HUMAN	VDFTEIQK	MT04_04	2	2	1	y5	490.258382	618.345717	5.4	1137	494.265481	626.359916	5.44	1803
sp|P02771|FETA_HUMAN	VDFTEIQK	MT04_04	3	2	1	y5	490.258382	618.345717	5.2	1255	494.265481	626.359916	5.12	2118
sp|P02771|FETA_HUMAN	VDFTEIQK	MT04_05	1	2	1	y5	490.258382	618.345717	5.32	1722	494.265481	626.359916	5.28	1438
sp|P02771|FETA_HUMAN	VDFTEIQK	MT04_05	2	2	1	y5	490.258382	618.345717	5.44	2313	494.265481	626.359916	5.4	2033
sp|P02771|FETA_HUMAN	VDFTEIQK	MT04_05	3	2	1	y5	490.258382	618.345717	5.28	2028	494.265481	626.359916	5.2	1874
sp|P02771|FETA_HUMAN	VDFTEIQK	MT04_06	1	2	1	y5	490.258382	618.345717	5.4	3493	494.265481	626.359916	5.44	1752
sp|P02771|FETA_HUMAN	VDFTEIQK	MT04_06	2	2	1	y5	490.258382	618.345717	5.12	4347	494.265481	626.359916	5.16	2340
sp|P02771|FETA_HUMAN	VDFTEIQK	MT04_06	3	2	1	y5	490.258382	618.345717	5.36	4647	494.265481	626.359916	5.2	2424
sp|P02771|FETA_HUMAN	VDFTEIQK	MT04_07	1	2	1	y5	490.258382	618.345717	5.36	10792	494.265481	626.359916	5.44	2909
sp|P02771|FETA_HUMAN	VDFTEIQK	MT04_07	2	2	1	y5	490.258382	618.345717	5.56	14240	494.265481	626.359916	5.52	3640
sp|P02771|FETA_HUMAN	VDFTEIQK	MT04_07	3	2	1	y5	490.258382	618.345717	5.24	14120	494.265481	626.359916	5.2	3469
sp|P02771|FETA_HUMAN	VDFTEIQK	MT04_08	1	2	1	y5	490.258382	618.345717	5.4	25187	494.265481	626.359916	5.36	3043
sp|P02771|FETA_HUMAN	VDFTEIQK	MT04_08	2	2	1	y5	490.258382	618.345717	5.32	30677	494.265481	626.359916	5.28	3591
sp|P02771|FETA_HUMAN	VDFTEIQK	MT04_08	3	2	1	y5	490.258382	618.345717	5.4	33920	494.265481	626.359916	5.36	4111
sp|P02771|FETA_HUMAN	VDFTEIQK	MT05_DB	1	2	1	y5	490.258382	618.345717	5.32	857	494.265481	626.359916	5.48	23
sp|P02771|FETA_HUMAN	VDFTEIQK	MT05_DB	2	2	1	y5	490.258382	618.345717	5.16	683	494.265481	626.359916	6.01	23
sp|P02771|FETA_HUMAN	VDFTEIQK	MT05_DB	3	2	1	y5	490.258382	618.345717	5.16	542	494.265481	626.359916	4.95	12
sp|P02771|FETA_HUMAN	VDFTEIQK	MT05_CB	1	2	1	y5	490.258382	618.345717	5.24	1221	494.265481	626.359916	5.12	4338
sp|P02771|FETA_HUMAN	VDFTEIQK	MT05_CB	2	2	1	y5	490.258382	618.345717	5.24	1361	494.265481	626.359916	5.24	4847
sp|P02771|FETA_HUMAN	VDFTEIQK	MT05_CB	3	2	1	y5	490.258382	618.345717	5.2	1586	494.265481	626.359916	5.24	4457
sp|P02771|FETA_HUMAN	VDFTEIQK	MT05_01	1	2	1	y5	490.258382	618.345717	5.32	1062	494.265481	626.359916	5.36	3258
sp|P02771|FETA_HUMAN	VDFTEIQK	MT05_01	2	2	1	y5	490.258382	618.345717	5.24	1206	494.265481	626.359916	5.16	2831
sp|P02771|FETA_HUMAN	VDFTEIQK	MT05_01	3	2	1	y5	490.258382	618.345717	5.48	997	494.265481	626.359916	5.32	3170
sp|P02771|FETA_HUMAN	VDFTEIQK	MT05_02	1	2	1	y5	490.258382	618.345717	5.32	1136	494.265481	626.359916	5.32	2988
sp|P02771|FETA_HUMAN	VDFTEIQK	MT05_02	2	2	1	y5	490.258382	618.345717	5.4	913	494.265481	626.359916	5.28	3115
sp|P02771|FETA_HUMAN	VDFTEIQK	MT05_02	3	2	1	y5	490.258382	618.345717	5.28	1141	494.265481	626.359916	5.24	2975
sp|P02771|FETA_HUMAN	VDFTEIQK	MT05_03	1	2	1	y5	490.258382	618.345717	5.2	1258	494.265481	626.359916	5.32	3141
sp|P02771|FETA_HUMAN	VDFTEIQK	MT05_03	2	2	1	y5	490.258382	618.345717	5.2	1304	494.265481	626.359916	5.16	3000
sp|P02771|FETA_HUMAN	VDFTEIQK	MT05_03	3	2	1	y5	490.258382	618.345717	5.44	1277	494.265481	626.359916	5.56	2972
sp|P02771|FETA_HUMAN	VDFTEIQK	MT05_04	1	2	1	y5	490.258382	618.345717	5.4	1628	494.265481	626.359916	5.48	2370
sp|P02771|FETA_HUMAN	VDFTEIQK	MT05_04	2	2	1	y5	490.258382	618.345717	5.2	1773	494.265481	626.359916	5.28	2841
sp|P02771|FETA_HUMAN	VDFTEIQK	MT05_04	3	2	1	y5	490.258382	618.345717	5.08	1453	494.265481	626.359916	5.08	2692
sp|P02771|FETA_HUMAN	VDFTEIQK	MT05_05	1	2	1	y5	490.258382	618.345717	5.28	3561	494.265481	626.359916	5.4	2853
sp|P02771|FETA_HUMAN	VDFTEIQK	MT05_05	2	2	1	y5	490.258382	618.345717	5.16	3585	494.265481	626.359916	5.2	3141
sp|P02771|FETA_HUMAN	VDFTEIQK	MT05_05	3	2	1	y5	490.258382	618.345717	5.28	3443	494.265481	626.359916	5.24	3203
sp|P02771|FETA_HUMAN	VDFTEIQK	MT05_06	1	2	1	y5	490.258382	618.345717	5.2	8756	494.265481	626.359916	5.2	3767
sp|P02771|FETA_HUMAN	VDFTEIQK	MT05_06	2	2	1	y5	490.258382	618.345717	5.16	8187	494.265481	626.359916	5.2	3804
sp|P02771|FETA_HUMAN	VDFTEIQK	MT05_06	3	2	1	y5	490.258382	618.345717	5.4	9262	494.265481	626.359916	5.36	3521
sp|P02771|FETA_HUMAN	VDFTEIQK	MT05_07	1	2	1	y5	490.258382	618.345717	5.28	16470	494.265481	626.359916	5.24	3614
sp|P02771|FETA_HUMAN	VDFTEIQK	MT05_07	2	2	1	y5	490.258382	618.345717	5.08	16904	494.265481	626.359916	5.08	3836
sp|P02771|FETA_HUMAN	VDFTEIQK	MT05_07	3	2	1	y5	490.258382	618.345717	5.24	17186	494.265481	626.359916	5.2	3854
sp|P02771|FETA_HUMAN	VDFTEIQK	MT05_08	1	2	1	y5	490.258382	618.345717	5.12	35825	494.265481	626.359916	5.08	4227
sp|P02771|FETA_HUMAN	VDFTEIQK	MT05_08	2	2	1	y5	490.258382	618.345717	5.2	36217	494.265481	626.359916	5.16	4460
sp|P02771|FETA_HUMAN	VDFTEIQK	MT05_08	3	2	1	y5	490.258382	618.345717	5.24	36495	494.265481	626.359916	5.24	4063
sp|P02771|FETA_HUMAN	VDFTEIQK	MT06_DB	1	2	1	y5	490.258382	618.345717	5.04	542	494.265481	626.359916	4.95	12
sp|P02771|FETA_HUMAN	VDFTEIQK	MT06_DB	2	2	1	y5	490.258382	618.345717	5.36	521	494.265481	626.359916	5.81	15
sp|P02771|FETA_HUMAN	VDFTEIQK	MT06_DB	3	2	1	y5	490.258382	618.345717	5.24	550	494.265481	626.359916	4.79	16
sp|P02771|FETA_HUMAN	VDFTEIQK	MT06_CB	1	2	1	y5	490.258382	618.345717	5.32	760	494.265481	626.359916	5.32	2350
sp|P02771|FETA_HUMAN	VDFTEIQK	MT06_CB	2	2	1	y5	490.258382	618.345717	5.08	828	494.265481	626.359916	5.16	2024
sp|P02771|FETA_HUMAN	VDFTEIQK	MT06_CB	3	2	1	y5	490.258382	618.345717	5.28	746	494.265481	626.359916	5.32	2171
sp|P02771|FETA_HUMAN	VDFTEIQK	MT06_01	1	2	1	y5	490.258382	618.345717	5.44	1130	494.265481	626.359916	5.36	3666
sp|P02771|FETA_HUMAN	VDFTEIQK	MT06_01	2	2	1	y5	490.258382	618.345717	5.28	1113	494.265481	626.359916	5.4	3239
sp|P02771|FETA_HUMAN	VDFTEIQK	MT06_01	3	2	1	y5	490.258382	618.345717	5.12	833	494.265481	626.359916	5.12	2290
sp|P02771|FETA_HUMAN	VDFTEIQK	MT06_02	1	2	1	y5	490.258382	618.345717	5.32	554	494.265481	626.359916	5.16	1600
sp|P02771|FETA_HUMAN	VDFTEIQK	MT06_02	2	2	1	y5	490.258382	618.345717	5.08	750	494.265481	626.359916	5.2	1616
sp|P02771|FETA_HUMAN	VDFTEIQK	MT06_02	3	2	1	y5	490.258382	618.345717	5.08	575	494.265481	626.359916	5.2	1200
sp|P02771|FETA_HUMAN	VDFTEIQK	MT06_03	1	2	1	y5	490.258382	618.345717	5.12	710	494.265481	626.359916	5	1902
sp|P02771|FETA_HUMAN	VDFTEIQK	MT06_03	2	2	1	y5	490.258382	618.345717	5.04	823	494.265481	626.359916	5.04	2038
sp|P02771|FETA_HUMAN	VDFTEIQK	MT06_03	3	2	1	y5	490.258382	618.345717	5.16	530	494.265481	626.359916	5.04	1518
sp|P02771|FETA_HUMAN	VDFTEIQK	MT06_04	1	2	1	y5	490.258382	618.345717	5.24	1883	494.265481	626.359916	5.16	3169
sp|P02771|FETA_HUMAN	VDFTEIQK	MT06_04	2	2	1	y5	490.258382	618.345717	5.16	1813	494.265481	626.359916	5.2	2975
sp|P02771|FETA_HUMAN	VDFTEIQK	MT06_04	3	2	1	y5	490.258382	618.345717	5.2	1142	494.265481	626.359916	5.36	2028
sp|P02771|FETA_HUMAN	VDFTEIQK	MT06_05	1	2	1	y5	490.258382	618.345717	5.24	2720	494.265481	626.359916	5.24	2547
sp|P02771|FETA_HUMAN	VDFTEIQK	MT06_05	2	2	1	y5	490.258382	618.345717	5.32	2429	494.265481	626.359916	5.28	2501
sp|P02771|FETA_HUMAN	VDFTEIQK	MT06_05	3	2	1	y5	490.258382	618.345717	5.16	1983	494.265481	626.359916	5.2	2008
sp|P02771|FETA_HUMAN	VDFTEIQK	MT06_06	1	2	1	y5	490.258382	618.345717	5.24	6242	494.265481	626.359916	5.24	2468
sp|P02771|FETA_HUMAN	VDFTEIQK	MT06_06	2	2	1	y5	490.258382	618.345717	5.28	6524	494.265481	626.359916	5.28	2990
sp|P02771|FETA_HUMAN	VDFTEIQK	MT06_06	3	2	1	y5	490.258382	618.345717	5.04	5435	494.265481	626.359916	5.04	2104
sp|P02771|FETA_HUMAN	VDFTEIQK	MT06_07	1	2	1	y5	490.258382	618.345717	5.4	9943	494.265481	626.359916	5.32	2093
sp|P02771|FETA_HUMAN	VDFTEIQK	MT06_07	2	2	1	y5	490.258382	618.345717	5.08	10060	494.265481	626.359916	5.12	2453
sp|P02771|FETA_HUMAN	VDFTEIQK	MT06_07	3	2	1	y5	490.258382	618.345717	5.16	9014	494.265481	626.359916	5.12	2083
sp|P02771|FETA_HUMAN	VDFTEIQK	MT06_08	1	2	1	y5	490.258382	618.345717	5.28	34201	494.265481	626.359916	5.28	3610
sp|P02771|FETA_HUMAN	VDFTEIQK	MT06_08	2	2	1	y5	490.258382	618.345717	5.12	35719	494.265481	626.359916	5.16	3740
sp|P02771|FETA_HUMAN	VDFTEIQK	MT06_08	3	2	1	y5	490.258382	618.345717	5.08	28859	494.265481	626.359916	5.08	3885
sp|P02771|FETA_HUMAN	VDFTEIQK	MT01_DB	1	2	1	y4	490.258382	517.298038	5.32	217	494.265481	525.312237	5.52	5
sp|P02771|FETA_HUMAN	VDFTEIQK	MT01_DB	2	2	1	y4	490.258382	517.298038	5.6	123	494.265481	525.312237	5.28	1
sp|P02771|FETA_HUMAN	VDFTEIQK	MT01_DB	3	2	1	y4	490.258382	517.298038	5.4	229	494.265481	525.312237	6.41	3
sp|P02771|FETA_HUMAN	VDFTEIQK	MT01_CB	1	2	1	y4	490.258382	517.298038	5.4	730	494.265481	525.312237	5.4	1860
sp|P02771|FETA_HUMAN	VDFTEIQK	MT01_CB	2	2	1	y4	490.258382	517.298038	5.44	914	494.265481	525.312237	5.52	1754
sp|P02771|FETA_HUMAN	VDFTEIQK	MT01_CB	3	2	1	y4	490.258382	517.298038	5.4	834	494.265481	525.312237	5.52	1530
sp|P02771|FETA_HUMAN	VDFTEIQK	MT01_01	1	2	1	y4	490.258382	517.298038	5.52	278	494.265481	525.312237	5.36	824
sp|P02771|FETA_HUMAN	VDFTEIQK	MT01_01	2	2	1	y4	490.258382	517.298038	5.32	376	494.265481	525.312237	5.4	938
sp|P02771|FETA_HUMAN	VDFTEIQK	MT01_01	3	2	1	y4	490.258382	517.298038	5.36	407	494.265481	525.312237	5.32	843
sp|P02771|FETA_HUMAN	VDFTEIQK	MT01_02	1	2	1	y4	490.258382	517.298038	5.32	724	494.265481	525.312237	5.48	2078
sp|P02771|FETA_HUMAN	VDFTEIQK	MT01_02	2	2	1	y4	490.258382	517.298038	5.36	636	494.265481	525.312237	5.36	1665
sp|P02771|FETA_HUMAN	VDFTEIQK	MT01_02	3	2	1	y4	490.258382	517.298038	5.56	580	494.265481	525.312237	5.48	1879
sp|P02771|FETA_HUMAN	VDFTEIQK	MT01_03	1	2	1	y4	490.258382	517.298038	5.44	806	494.265481	525.312237	5.44	1775
sp|P02771|FETA_HUMAN	VDFTEIQK	MT01_03	2	2	1	y4	490.258382	517.298038	5.32	722	494.265481	525.312237	5.32	1662
sp|P02771|FETA_HUMAN	VDFTEIQK	MT01_03	3	2	1	y4	490.258382	517.298038	5.36	773	494.265481	525.312237	5.48	1787
sp|P02771|FETA_HUMAN	VDFTEIQK	MT01_04	1	2	1	y4	490.258382	517.298038	5.4	751	494.265481	525.312237	5.44	1061
sp|P02771|FETA_HUMAN	VDFTEIQK	MT01_04	2	2	1	y4	490.258382	517.298038	5.32	863	494.265481	525.312237	5.36	1350
sp|P02771|FETA_HUMAN	VDFTEIQK	MT01_04	3	2	1	y4	490.258382	517.298038	5.48	737	494.265481	525.312237	5.52	1261
sp|P02771|FETA_HUMAN	VDFTEIQK	MT01_05	1	2	1	y4	490.258382	517.298038	5.52	1015	494.265481	525.312237	5.48	1058
sp|P02771|FETA_HUMAN	VDFTEIQK	MT01_05	2	2	1	y4	490.258382	517.298038	5.48	1296	494.265481	525.312237	5.48	1235
sp|P02771|FETA_HUMAN	VDFTEIQK	MT01_05	3	2	1	y4	490.258382	517.298038	5.32	1177	494.265481	525.312237	5.32	989
sp|P02771|FETA_HUMAN	VDFTEIQK	MT01_06	1	2	1	y4	490.258382	517.298038	5.48	2105	494.265481	525.312237	5.52	1119
sp|P02771|FETA_HUMAN	VDFTEIQK	MT01_06	2	2	1	y4	490.258382	517.298038	5.44	2231	494.265481	525.312237	5.4	1050
sp|P02771|FETA_HUMAN	VDFTEIQK	MT01_06	3	2	1	y4	490.258382	517.298038	5.52	2141	494.265481	525.312237	5.44	892
sp|P02771|FETA_HUMAN	VDFTEIQK	MT01_07	1	2	1	y4	490.258382	517.298038	5.64	6882	494.265481	525.312237	5.56	1581
sp|P02771|FETA_HUMAN	VDFTEIQK	MT01_07	2	2	1	y4	490.258382	517.298038	5.6	6803	494.265481	525.312237	5.64	1779
sp|P02771|FETA_HUMAN	VDFTEIQK	MT01_07	3	2	1	y4	490.258382	517.298038	5.64	6022	494.265481	525.312237	5.6	1340
sp|P02771|FETA_HUMAN	VDFTEIQK	MT01_08	1	2	1	y4	490.258382	517.298038	5.32	12226	494.265481	525.312237	5.32	1317
sp|P02771|FETA_HUMAN	VDFTEIQK	MT01_08	2	2	1	y4	490.258382	517.298038	5.56	12201	494.265481	525.312237	5.52	1507
sp|P02771|FETA_HUMAN	VDFTEIQK	MT01_08	3	2	1	y4	490.258382	517.298038	5.28	12530	494.265481	525.312237	5.36	1374
sp|P02771|FETA_HUMAN	VDFTEIQK	MT02_DB	1	2	1	y4	490.258382	517.298038	5.36	323	494.265481	525.312237	4.91	4
sp|P02771|FETA_HUMAN	VDFTEIQK	MT02_DB	2	2	1	y4	490.258382	517.298038	5.32	295	494.265481	525.312237	5.89	17
sp|P02771|FETA_HUMAN	VDFTEIQK	MT02_DB	3	2	1	y4	490.258382	517.298038	5.44	376	494.265481	525.312237	5.52	1
sp|P02771|FETA_HUMAN	VDFTEIQK	MT02_CB	1	2	1	y4	490.258382	517.298038	5.44	508	494.265481	525.312237	5.44	1866
sp|P02771|FETA_HUMAN	VDFTEIQK	MT02_CB	2	2	1	y4	490.258382	517.298038	5.48	637	494.265481	525.312237	5.48	1874
sp|P02771|FETA_HUMAN	VDFTEIQK	MT02_CB	3	2	1	y4	490.258382	517.298038	5.44	633	494.265481	525.312237	5.52	1800
sp|P02771|FETA_HUMAN	VDFTEIQK	MT02_01	1	2	1	y4	490.258382	517.298038	5.48	465	494.265481	525.312237	5.48	1116
sp|P02771|FETA_HUMAN	VDFTEIQK	MT02_01	2	2	1	y4	490.258382	517.298038	5.48	428	494.265481	525.312237	5.36	1151
sp|P02771|FETA_HUMAN	VDFTEIQK	MT02_01	3	2	1	y4	490.258382	517.298038	5.24	484	494.265481	525.312237	5.2	1037
sp|P02771|FETA_HUMAN	VDFTEIQK	MT02_02	1	2	1	y4	490.258382	517.298038	5.32	521	494.265481	525.312237	5.32	1400
sp|P02771|FETA_HUMAN	VDFTEIQK	MT02_02	2	2	1	y4	490.258382	517.298038	5.36	627	494.265481	525.312237	5.36	1583
sp|P02771|FETA_HUMAN	VDFTEIQK	MT02_02	3	2	1	y4	490.258382	517.298038	5.28	463	494.265481	525.312237	5.48	1123
sp|P02771|FETA_HUMAN	VDFTEIQK	MT02_03	1	2	1	y4	490.258382	517.298038	5.28	558	494.265481	525.312237	5.56	1029
sp|P02771|FETA_HUMAN	VDFTEIQK	MT02_03	2	2	1	y4	490.258382	517.298038	5.4	450	494.265481	525.312237	5.4	990
sp|P02771|FETA_HUMAN	VDFTEIQK	MT02_03	3	2	1	y4	490.258382	517.298038	5.6	430	494.265481	525.312237	5.56	1179
sp|P02771|FETA_HUMAN	VDFTEIQK	MT02_04	1	2	1	y4	490.258382	517.298038	5.24	855	494.265481	525.312237	5.32	1372
sp|P02771|FETA_HUMAN	VDFTEIQK	MT02_04	2	2	1	y4	490.258382	517.298038	5.32	706	494.265481	525.312237	5.2	1485
sp|P02771|FETA_HUMAN	VDFTEIQK	MT02_04	3	2	1	y4	490.258382	517.298038	5.48	866	494.265481	525.312237	5.6	1396
sp|P02771|FETA_HUMAN	VDFTEIQK	MT02_05	1	2	1	y4	490.258382	517.298038	5.36	1515	494.265481	525.312237	5.28	1465
sp|P02771|FETA_HUMAN	VDFTEIQK	MT02_05	2	2	1	y4	490.258382	517.298038	5.52	1453	494.265481	525.312237	5.52	892
sp|P02771|FETA_HUMAN	VDFTEIQK	MT02_05	3	2	1	y4	490.258382	517.298038	5.4	1274	494.265481	525.312237	5.28	1250
sp|P02771|FETA_HUMAN	VDFTEIQK	MT02_06	1	2	1	y4	490.258382	517.298038	5.36	4688	494.265481	525.312237	5.32	1843
sp|P02771|FETA_HUMAN	VDFTEIQK	MT02_06	2	2	1	y4	490.258382	517.298038	5.36	3850	494.265481	525.312237	5.32	1850
sp|P02771|FETA_HUMAN	VDFTEIQK	MT02_06	3	2	1	y4	490.258382	517.298038	5.52	3852	494.265481	525.312237	5.4	1511
sp|P02771|FETA_HUMAN	VDFTEIQK	MT02_07	1	2	1	y4	490.258382	517.298038	5.44	9559	494.265481	525.312237	5.4	2130
sp|P02771|FETA_HUMAN	VDFTEIQK	MT02_07	2	2	1	y4	490.258382	517.298038	5.44	9867	494.265481	525.312237	5.36	1928
sp|P02771|FETA_HUMAN	VDFTEIQK	MT02_07	3	2	1	y4	490.258382	517.298038	5.52	8367	494.265481	525.312237	5.48	2046
sp|P02771|FETA_HUMAN	VDFTEIQK	MT02_08	1	2	1	y4	490.258382	517.298038	5.52	17565	494.265481	525.312237	5.52	2052
sp|P02771|FETA_HUMAN	VDFTEIQK	MT02_08	2	2	1	y4	490.258382	517.298038	5.44	17225	494.265481	525.312237	5.52	1997
sp|P02771|FETA_HUMAN	VDFTEIQK	MT02_08	3	2	1	y4	490.258382	517.298038	5.48	15514	494.265481	525.312237	5.4	1942
sp|P02771|FETA_HUMAN	VDFTEIQK	MT03_DB	1	2	1	y4	490.258382	517.298038	5.64	365	494.265481	525.312237	5.56	693
sp|P02771|FETA_HUMAN	VDFTEIQK	MT03_DB	2	2	1	y4	490.258382	517.298038	5.44	292	494.265481	525.312237	5.48	1040
sp|P02771|FETA_HUMAN	VDFTEIQK	MT03_DB	3	2	1	y4	490.258382	517.298038	5.36	342	494.265481	525.312237	5.48	707
sp|P02771|FETA_HUMAN	VDFTEIQK	MT03_CB	1	2	1	y4	490.258382	517.298038	5.28	477	494.265481	525.312237	5.2	1262
sp|P02771|FETA_HUMAN	VDFTEIQK	MT03_CB	2	2	1	y4	490.258382	517.298038	5.12	410	494.265481	525.312237	5.16	1411
sp|P02771|FETA_HUMAN	VDFTEIQK	MT03_CB	3	2	1	y4	490.258382	517.298038	5.36	528	494.265481	525.312237	5.4	1353
sp|P02771|FETA_HUMAN	VDFTEIQK	MT03_01	1	2	1	y4	490.258382	517.298038	5.56	455	494.265481	525.312237	5.6	1321
sp|P02771|FETA_HUMAN	VDFTEIQK	MT03_01	2	2	1	y4	490.258382	517.298038	5.64	358	494.265481	525.312237	5.6	1255
sp|P02771|FETA_HUMAN	VDFTEIQK	MT03_01	3	2	1	y4	490.258382	517.298038	5.48	298	494.265481	525.312237	5.4	947
sp|P02771|FETA_HUMAN	VDFTEIQK	MT03_02	2	2	1	y4	490.258382	517.298038	5.32	301	494.265481	525.312237	5.28	794
sp|P02771|FETA_HUMAN	VDFTEIQK	MT03_02	3	2	1	y4	490.258382	517.298038	5.36	238	494.265481	525.312237	5.36	594
sp|P02771|FETA_HUMAN	VDFTEIQK	MT03_02	1	2	1	y4	490.258382	517.298038	5.48	242	494.265481	525.312237	5.56	760
sp|P02771|FETA_HUMAN	VDFTEIQK	MT03_03	1	2	1	y4	490.258382	517.298038	5.68	287	494.265481	525.312237	5.64	574
sp|P02771|FETA_HUMAN	VDFTEIQK	MT03_03	2	2	1	y4	490.258382	517.298038	5.48	258	494.265481	525.312237	5.44	602
sp|P02771|FETA_HUMAN	VDFTEIQK	MT03_03	3	2	1	y4	490.258382	517.298038	5.56	245	494.265481	525.312237	5.36	640
sp|P02771|FETA_HUMAN	VDFTEIQK	MT03_04	1	2	1	y4	490.258382	517.298038	5.48	931	494.265481	525.312237	5.56	1130
sp|P02771|FETA_HUMAN	VDFTEIQK	MT03_04	2	2	1	y4	490.258382	517.298038	5.4	664	494.265481	525.312237	5.4	1143
sp|P02771|FETA_HUMAN	VDFTEIQK	MT03_04	3	2	1	y4	490.258382	517.298038	5.44	549	494.265481	525.312237	5.52	875
sp|P02771|FETA_HUMAN	VDFTEIQK	MT03_05	1	2	1	y4	490.258382	517.298038	5.36	1154	494.265481	525.312237	5.4	1243
sp|P02771|FETA_HUMAN	VDFTEIQK	MT03_05	2	2	1	y4	490.258382	517.298038	5.48	935	494.265481	525.312237	5.36	742
sp|P02771|FETA_HUMAN	VDFTEIQK	MT03_05	3	2	1	y4	490.258382	517.298038	5.56	916	494.265481	525.312237	5.6	882
sp|P02771|FETA_HUMAN	VDFTEIQK	MT03_06	1	2	1	y4	490.258382	517.298038	5.44	3736	494.265481	525.312237	5.36	1518
sp|P02771|FETA_HUMAN	VDFTEIQK	MT03_06	2	2	1	y4	490.258382	517.298038	5.52	2928	494.265481	525.312237	5.48	1341
sp|P02771|FETA_HUMAN	VDFTEIQK	MT03_06	3	2	1	y4	490.258382	517.298038	5.44	2827	494.265481	525.312237	5.6	1274
sp|P02771|FETA_HUMAN	VDFTEIQK	MT03_07	1	2	1	y4	490.258382	517.298038	5.56	6290	494.265481	525.312237	5.48	1517
sp|P02771|FETA_HUMAN	VDFTEIQK	MT03_07	2	2	1	y4	490.258382	517.298038	5.48	4880	494.265481	525.312237	5.44	1132
sp|P02771|FETA_HUMAN	VDFTEIQK	MT03_07	3	2	1	y4	490.258382	517.298038	5.36	6233	494.265481	525.312237	5.4	1282
sp|P02771|FETA_HUMAN	VDFTEIQK	MT03_08	1	2	1	y4	490.258382	517.298038	5.4	15716	494.265481	525.312237	5.4	1707
sp|P02771|FETA_HUMAN	VDFTEIQK	MT03_08	2	2	1	y4	490.258382	517.298038	5.36	12514	494.265481	525.312237	5.4	1522
sp|P02771|FETA_HUMAN	VDFTEIQK	MT03_08	3	2	1	y4	490.258382	517.298038	5.48	14350	494.265481	525.312237	5.48	1690
sp|P02771|FETA_HUMAN	VDFTEIQK	MT04_DB	1	2	1	y4	490.258382	517.298038	3.98	247	494.265481	525.312237	4.02	14
sp|P02771|FETA_HUMAN	VDFTEIQK	MT04_DB	2	2	1	y4	490.258382	517.298038	5.2	261	494.265481	525.312237	5.4	7
sp|P02771|FETA_HUMAN	VDFTEIQK	MT04_DB	3	2	1	y4	490.258382	517.298038	5.36	234	494.265481	525.312237	5.64	6
sp|P02771|FETA_HUMAN	VDFTEIQK	MT04_CB	1	2	1	y4	490.258382	517.298038	4.06	988	494.265481	525.312237	4.02	2179
sp|P02771|FETA_HUMAN	VDFTEIQK	MT04_CB	2	2	1	y4	490.258382	517.298038	5.2	833	494.265481	525.312237	5.2	1890
sp|P02771|FETA_HUMAN	VDFTEIQK	MT04_CB	3	2	1	y4	490.258382	517.298038	5.44	1058	494.265481	525.312237	5.48	2132
sp|P02771|FETA_HUMAN	VDFTEIQK	MT04_01	1	2	1	y4	490.258382	517.298038	5.4	426	494.265481	525.312237	5.44	1505
sp|P02771|FETA_HUMAN	VDFTEIQK	MT04_01	2	2	1	y4	490.258382	517.298038	5.4	471	494.265481	525.312237	5.32	1368
sp|P02771|FETA_HUMAN	VDFTEIQK	MT04_01	3	2	1	y4	490.258382	517.298038	5.28	530	494.265481	525.312237	5.2	1502
sp|P02771|FETA_HUMAN	VDFTEIQK	MT04_02	1	2	1	y4	490.258382	517.298038	3.9	961	494.265481	525.312237	3.9	2317
sp|P02771|FETA_HUMAN	VDFTEIQK	MT04_02	2	2	1	y4	490.258382	517.298038	5.4	790	494.265481	525.312237	5.24	2284
sp|P02771|FETA_HUMAN	VDFTEIQK	MT04_02	3	2	1	y4	490.258382	517.298038	5.36	886	494.265481	525.312237	5.32	2160
sp|P02771|FETA_HUMAN	VDFTEIQK	MT04_03	1	2	1	y4	490.258382	517.298038	4.06	824	494.265481	525.312237	4.06	1890
sp|P02771|FETA_HUMAN	VDFTEIQK	MT04_03	2	2	1	y4	490.258382	517.298038	5.44	844	494.265481	525.312237	5.4	1914
sp|P02771|FETA_HUMAN	VDFTEIQK	MT04_03	3	2	1	y4	490.258382	517.298038	5.12	1083	494.265481	525.312237	5.28	1992
sp|P02771|FETA_HUMAN	VDFTEIQK	MT04_04	1	2	1	y4	490.258382	517.298038	5.24	473	494.265481	525.312237	5.36	813
sp|P02771|FETA_HUMAN	VDFTEIQK	MT04_04	2	2	1	y4	490.258382	517.298038	5.44	812	494.265481	525.312237	5.28	1151
sp|P02771|FETA_HUMAN	VDFTEIQK	MT04_04	3	2	1	y4	490.258382	517.298038	5.16	1005	494.265481	525.312237	5.04	1230
sp|P02771|FETA_HUMAN	VDFTEIQK	MT04_05	1	2	1	y4	490.258382	517.298038	5.36	1084	494.265481	525.312237	5.28	848
sp|P02771|FETA_HUMAN	VDFTEIQK	MT04_05	2	2	1	y4	490.258382	517.298038	5.4	1511	494.265481	525.312237	5.44	1292
sp|P02771|FETA_HUMAN	VDFTEIQK	MT04_05	3	2	1	y4	490.258382	517.298038	5.36	1681	494.265481	525.312237	5.2	1269
sp|P02771|FETA_HUMAN	VDFTEIQK	MT04_06	1	2	1	y4	490.258382	517.298038	5.44	2274	494.265481	525.312237	5.44	1185
sp|P02771|FETA_HUMAN	VDFTEIQK	MT04_06	2	2	1	y4	490.258382	517.298038	5.12	2864	494.265481	525.312237	5.12	1212
sp|P02771|FETA_HUMAN	VDFTEIQK	MT04_06	3	2	1	y4	490.258382	517.298038	5.24	3431	494.265481	525.312237	5.32	1425
sp|P02771|FETA_HUMAN	VDFTEIQK	MT04_07	1	2	1	y4	490.258382	517.298038	5.4	7632	494.265481	525.312237	5.44	1759
sp|P02771|FETA_HUMAN	VDFTEIQK	MT04_07	2	2	1	y4	490.258382	517.298038	5.48	8972	494.265481	525.312237	5.6	2056
sp|P02771|FETA_HUMAN	VDFTEIQK	MT04_07	3	2	1	y4	490.258382	517.298038	5.24	9601	494.265481	525.312237	5.24	2380
sp|P02771|FETA_HUMAN	VDFTEIQK	MT04_08	1	2	1	y4	490.258382	517.298038	5.36	16840	494.265481	525.312237	5.4	1875
sp|P02771|FETA_HUMAN	VDFTEIQK	MT04_08	2	2	1	y4	490.258382	517.298038	5.24	21215	494.265481	525.312237	5.36	2468
sp|P02771|FETA_HUMAN	VDFTEIQK	MT04_08	3	2	1	y4	490.258382	517.298038	5.32	21130	494.265481	525.312237	5.44	2921
sp|P02771|FETA_HUMAN	VDFTEIQK	MT05_DB	1	2	1	y4	490.258382	517.298038	5.28	588	494.265481	525.312237	4.71	14
sp|P02771|FETA_HUMAN	VDFTEIQK	MT05_DB	2	2	1	y4	490.258382	517.298038	5.32	402	494.265481	525.312237	5.6	15
sp|P02771|FETA_HUMAN	VDFTEIQK	MT05_DB	3	2	1	y4	490.258382	517.298038	5.2	371	494.265481	525.312237	5.6	18
sp|P02771|FETA_HUMAN	VDFTEIQK	MT05_CB	1	2	1	y4	490.258382	517.298038	5.12	795	494.265481	525.312237	5.16	2553
sp|P02771|FETA_HUMAN	VDFTEIQK	MT05_CB	2	2	1	y4	490.258382	517.298038	5.32	931	494.265481	525.312237	5.28	2855
sp|P02771|FETA_HUMAN	VDFTEIQK	MT05_CB	3	2	1	y4	490.258382	517.298038	5.28	1021	494.265481	525.312237	5.12	2887
sp|P02771|FETA_HUMAN	VDFTEIQK	MT05_01	1	2	1	y4	490.258382	517.298038	5.28	815	494.265481	525.312237	5.32	2100
sp|P02771|FETA_HUMAN	VDFTEIQK	MT05_01	2	2	1	y4	490.258382	517.298038	5.04	645	494.265481	525.312237	5.12	2141
sp|P02771|FETA_HUMAN	VDFTEIQK	MT05_01	3	2	1	y4	490.258382	517.298038	5.36	667	494.265481	525.312237	5.36	1897
sp|P02771|FETA_HUMAN	VDFTEIQK	MT05_02	1	2	1	y4	490.258382	517.298038	5.48	821	494.265481	525.312237	5.36	1895
sp|P02771|FETA_HUMAN	VDFTEIQK	MT05_02	2	2	1	y4	490.258382	517.298038	5.32	819	494.265481	525.312237	5.36	1980
sp|P02771|FETA_HUMAN	VDFTEIQK	MT05_02	3	2	1	y4	490.258382	517.298038	5.32	906	494.265481	525.312237	5.16	1876
sp|P02771|FETA_HUMAN	VDFTEIQK	MT05_03	1	2	1	y4	490.258382	517.298038	5.24	949	494.265481	525.312237	5.44	1727
sp|P02771|FETA_HUMAN	VDFTEIQK	MT05_03	2	2	1	y4	490.258382	517.298038	5.12	792	494.265481	525.312237	5.16	1932
sp|P02771|FETA_HUMAN	VDFTEIQK	MT05_03	3	2	1	y4	490.258382	517.298038	5.52	811	494.265481	525.312237	5.44	1931
sp|P02771|FETA_HUMAN	VDFTEIQK	MT05_04	1	2	1	y4	490.258382	517.298038	5.44	912	494.265481	525.312237	5.48	1547
sp|P02771|FETA_HUMAN	VDFTEIQK	MT05_04	2	2	1	y4	490.258382	517.298038	5.12	998	494.265481	525.312237	5.36	1685
sp|P02771|FETA_HUMAN	VDFTEIQK	MT05_04	3	2	1	y4	490.258382	517.298038	5.16	936	494.265481	525.312237	5.16	1743
sp|P02771|FETA_HUMAN	VDFTEIQK	MT05_05	1	2	1	y4	490.258382	517.298038	5.4	1974	494.265481	525.312237	5.28	2149
sp|P02771|FETA_HUMAN	VDFTEIQK	MT05_05	2	2	1	y4	490.258382	517.298038	5.24	2084	494.265481	525.312237	5.16	2137
sp|P02771|FETA_HUMAN	VDFTEIQK	MT05_05	3	2	1	y4	490.258382	517.298038	5.36	2189	494.265481	525.312237	5.36	2095
sp|P02771|FETA_HUMAN	VDFTEIQK	MT05_06	1	2	1	y4	490.258382	517.298038	5.28	5534	494.265481	525.312237	5.2	1892
sp|P02771|FETA_HUMAN	VDFTEIQK	MT05_06	2	2	1	y4	490.258382	517.298038	5.12	5643	494.265481	525.312237	5.08	2183
sp|P02771|FETA_HUMAN	VDFTEIQK	MT05_06	3	2	1	y4	490.258382	517.298038	5.4	5084	494.265481	525.312237	5.28	2179
sp|P02771|FETA_HUMAN	VDFTEIQK	MT05_07	1	2	1	y4	490.258382	517.298038	5.32	10552	494.265481	525.312237	5.32	2476
sp|P02771|FETA_HUMAN	VDFTEIQK	MT05_07	2	2	1	y4	490.258382	517.298038	5.04	11036	494.265481	525.312237	5.08	2456
sp|P02771|FETA_HUMAN	VDFTEIQK	MT05_07	3	2	1	y4	490.258382	517.298038	5.32	11128	494.265481	525.312237	5.28	2373
sp|P02771|FETA_HUMAN	VDFTEIQK	MT05_08	1	2	1	y4	490.258382	517.298038	5.08	22104	494.265481	525.312237	5.08	2532
sp|P02771|FETA_HUMAN	VDFTEIQK	MT05_08	2	2	1	y4	490.258382	517.298038	5.24	24228	494.265481	525.312237	5.16	2518
sp|P02771|FETA_HUMAN	VDFTEIQK	MT05_08	3	2	1	y4	490.258382	517.298038	5.24	23580	494.265481	525.312237	5.24	2537
sp|P02771|FETA_HUMAN	VDFTEIQK	MT06_DB	1	2	1	y4	490.258382	517.298038	5.16	366	494.265481	525.312237	5.68	28
sp|P02771|FETA_HUMAN	VDFTEIQK	MT06_DB	2	2	1	y4	490.258382	517.298038	5.24	391	494.265481	525.312237	4.71	7
sp|P02771|FETA_HUMAN	VDFTEIQK	MT06_DB	3	2	1	y4	490.258382	517.298038	5.04	440	494.265481	525.312237	5.85	6
sp|P02771|FETA_HUMAN	VDFTEIQK	MT06_CB	1	2	1	y4	490.258382	517.298038	5.28	477	494.265481	525.312237	5.2	1262
sp|P02771|FETA_HUMAN	VDFTEIQK	MT06_CB	2	2	1	y4	490.258382	517.298038	5.12	411	494.265481	525.312237	5.16	1423
sp|P02771|FETA_HUMAN	VDFTEIQK	MT06_CB	3	2	1	y4	490.258382	517.298038	5.36	528	494.265481	525.312237	5.4	1353
sp|P02771|FETA_HUMAN	VDFTEIQK	MT06_01	1	2	1	y4	490.258382	517.298038	5.4	892	494.265481	525.312237	5.44	2033
sp|P02771|FETA_HUMAN	VDFTEIQK	MT06_01	2	2	1	y4	490.258382	517.298038	5.16	799	494.265481	525.312237	5.32	1914
sp|P02771|FETA_HUMAN	VDFTEIQK	MT06_01	3	2	1	y4	490.258382	517.298038	5.16	638	494.265481	525.312237	5.2	1589
sp|P02771|FETA_HUMAN	VDFTEIQK	MT06_02	1	2	1	y4	490.258382	517.298038	5.32	293	494.265481	525.312237	5.16	967
sp|P02771|FETA_HUMAN	VDFTEIQK	MT06_02	2	2	1	y4	490.258382	517.298038	5.2	473	494.265481	525.312237	5	956
sp|P02771|FETA_HUMAN	VDFTEIQK	MT06_02	3	2	1	y4	490.258382	517.298038	5.16	416	494.265481	525.312237	5.2	780
sp|P02771|FETA_HUMAN	VDFTEIQK	MT06_03	1	2	1	y4	490.258382	517.298038	5	502	494.265481	525.312237	5	1206
sp|P02771|FETA_HUMAN	VDFTEIQK	MT06_03	2	2	1	y4	490.258382	517.298038	4.87	406	494.265481	525.312237	4.95	1281
sp|P02771|FETA_HUMAN	VDFTEIQK	MT06_03	3	2	1	y4	490.258382	517.298038	5.24	380	494.265481	525.312237	5.08	789
sp|P02771|FETA_HUMAN	VDFTEIQK	MT06_04	1	2	1	y4	490.258382	517.298038	5.36	1158	494.265481	525.312237	5.24	1929
sp|P02771|FETA_HUMAN	VDFTEIQK	MT06_04	2	2	1	y4	490.258382	517.298038	5.2	1104	494.265481	525.312237	5.2	1797
sp|P02771|FETA_HUMAN	VDFTEIQK	MT06_04	3	2	1	y4	490.258382	517.298038	5.4	837	494.265481	525.312237	5.28	1546
sp|P02771|FETA_HUMAN	VDFTEIQK	MT06_05	1	2	1	y4	490.258382	517.298038	5.24	1776	494.265481	525.312237	5.16	1508
sp|P02771|FETA_HUMAN	VDFTEIQK	MT06_05	2	2	1	y4	490.258382	517.298038	5.32	1880	494.265481	525.312237	5.4	1472
sp|P02771|FETA_HUMAN	VDFTEIQK	MT06_05	3	2	1	y4	490.258382	517.298038	5.08	1393	494.265481	525.312237	5.24	1095
sp|P02771|FETA_HUMAN	VDFTEIQK	MT06_06	1	2	1	y4	490.258382	517.298038	5.28	3980	494.265481	525.312237	5.24	1797
sp|P02771|FETA_HUMAN	VDFTEIQK	MT06_06	2	2	1	y4	490.258382	517.298038	5.24	4178	494.265481	525.312237	5.16	1640
sp|P02771|FETA_HUMAN	VDFTEIQK	MT06_06	3	2	1	y4	490.258382	517.298038	5.08	3233	494.265481	525.312237	5.16	1221
sp|P02771|FETA_HUMAN	VDFTEIQK	MT06_07	1	2	1	y4	490.258382	517.298038	5.32	6238	494.265481	525.312237	5.24	1299
sp|P02771|FETA_HUMAN	VDFTEIQK	MT06_07	2	2	1	y4	490.258382	517.298038	5.12	6775	494.265481	525.312237	5.16	1795
sp|P02771|FETA_HUMAN	VDFTEIQK	MT06_07	3	2	1	y4	490.258382	517.298038	5.2	5606	494.265481	525.312237	5.12	1281
sp|P02771|FETA_HUMAN	VDFTEIQK	MT06_08	1	2	1	y4	490.258382	517.298038	5.2	22121	494.265481	525.312237	5.24	2466
sp|P02771|FETA_HUMAN	VDFTEIQK	MT06_08	2	2	1	y4	490.258382	517.298038	5.16	23187	494.265481	525.312237	5.12	2748
sp|P02771|FETA_HUMAN	VDFTEIQK	MT06_08	3	2	1	y4	490.258382	517.298038	5.08	18505	494.265481	525.312237	5.08	2325
sp|P02771|FETA_HUMAN	VDFTEIQK	MT01_DB	1	2	2	y6	490.258382	383.210703	5.32	226	494.265481	387.217803	6.37	63
sp|P02771|FETA_HUMAN	VDFTEIQK	MT01_DB	2	2	2	y6	490.258382	383.210703	5.56	167	494.265481	387.217803	5.6	29
sp|P02771|FETA_HUMAN	VDFTEIQK	MT01_DB	3	2	2	y6	490.258382	383.210703	5.24	255	494.265481	387.217803	6.13	116
sp|P02771|FETA_HUMAN	VDFTEIQK	MT01_CB	1	2	2	y6	490.258382	383.210703	5.36	895	494.265481	387.217803	5.48	2230
sp|P02771|FETA_HUMAN	VDFTEIQK	MT01_CB	2	2	2	y6	490.258382	383.210703	5.4	960	494.265481	387.217803	5.44	1988
sp|P02771|FETA_HUMAN	VDFTEIQK	MT01_CB	3	2	2	y6	490.258382	383.210703	5.52	764	494.265481	387.217803	5.48	2002
sp|P02771|FETA_HUMAN	VDFTEIQK	MT01_01	1	2	2	y6	490.258382	383.210703	5.48	436	494.265481	387.217803	5.44	952
sp|P02771|FETA_HUMAN	VDFTEIQK	MT01_01	2	2	2	y6	490.258382	383.210703	5.44	397	494.265481	387.217803	5.36	1221
sp|P02771|FETA_HUMAN	VDFTEIQK	MT01_01	3	2	2	y6	490.258382	383.210703	5.4	281	494.265481	387.217803	5.4	942
sp|P02771|FETA_HUMAN	VDFTEIQK	MT01_02	1	2	2	y6	490.258382	383.210703	5.48	738	494.265481	387.217803	5.48	1940
sp|P02771|FETA_HUMAN	VDFTEIQK	MT01_02	2	2	2	y6	490.258382	383.210703	5.32	715	494.265481	387.217803	5.32	1895
sp|P02771|FETA_HUMAN	VDFTEIQK	MT01_02	3	2	2	y6	490.258382	383.210703	5.4	672	494.265481	387.217803	5.32	1980
sp|P02771|FETA_HUMAN	VDFTEIQK	MT01_03	1	2	2	y6	490.258382	383.210703	5.36	1026	494.265481	387.217803	5.48	2044
sp|P02771|FETA_HUMAN	VDFTEIQK	MT01_03	2	2	2	y6	490.258382	383.210703	5.4	815	494.265481	387.217803	5.4	1985
sp|P02771|FETA_HUMAN	VDFTEIQK	MT01_03	3	2	2	y6	490.258382	383.210703	5.44	1017	494.265481	387.217803	5.4	1828
sp|P02771|FETA_HUMAN	VDFTEIQK	MT01_04	1	2	2	y6	490.258382	383.210703	5.28	555	494.265481	387.217803	5.48	1261
sp|P02771|FETA_HUMAN	VDFTEIQK	MT01_04	2	2	2	y6	490.258382	383.210703	5.4	807	494.265481	387.217803	5.4	1324
sp|P02771|FETA_HUMAN	VDFTEIQK	MT01_04	3	2	2	y6	490.258382	383.210703	5.48	606	494.265481	387.217803	5.52	1111
sp|P02771|FETA_HUMAN	VDFTEIQK	MT01_05	1	2	2	y6	490.258382	383.210703	5.48	1429	494.265481	387.217803	5.56	858
sp|P02771|FETA_HUMAN	VDFTEIQK	MT01_05	2	2	2	y6	490.258382	383.210703	5.56	1304	494.265481	387.217803	5.56	1492
sp|P02771|FETA_HUMAN	VDFTEIQK	MT01_05	3	2	2	y6	490.258382	383.210703	5.36	1634	494.265481	387.217803	5.4	1258
sp|P02771|FETA_HUMAN	VDFTEIQK	MT01_06	1	2	2	y6	490.258382	383.210703	5.44	2830	494.265481	387.217803	5.56	1224
sp|P02771|FETA_HUMAN	VDFTEIQK	MT01_06	2	2	2	y6	490.258382	383.210703	5.28	2465	494.265481	387.217803	5.36	1012
sp|P02771|FETA_HUMAN	VDFTEIQK	MT01_06	3	2	2	y6	490.258382	383.210703	5.4	2228	494.265481	387.217803	5.44	1389
sp|P02771|FETA_HUMAN	VDFTEIQK	MT01_07	1	2	2	y6	490.258382	383.210703	5.68	7536	494.265481	387.217803	5.6	1621
sp|P02771|FETA_HUMAN	VDFTEIQK	MT01_07	2	2	2	y6	490.258382	383.210703	5.6	7481	494.265481	387.217803	5.6	1588
sp|P02771|FETA_HUMAN	VDFTEIQK	MT01_07	3	2	2	y6	490.258382	383.210703	5.64	7772	494.265481	387.217803	5.68	1744
sp|P02771|FETA_HUMAN	VDFTEIQK	MT01_08	1	2	2	y6	490.258382	383.210703	5.36	13136	494.265481	387.217803	5.44	1999
sp|P02771|FETA_HUMAN	VDFTEIQK	MT01_08	2	2	2	y6	490.258382	383.210703	5.56	13752	494.265481	387.217803	5.56	1879
sp|P02771|FETA_HUMAN	VDFTEIQK	MT01_08	3	2	2	y6	490.258382	383.210703	5.32	13840	494.265481	387.217803	5.44	1758
sp|P02771|FETA_HUMAN	VDFTEIQK	MT02_DB	1	2	2	y6	490.258382	383.210703	5.24	294	494.265481	387.217803	5.04	50
sp|P02771|FETA_HUMAN	VDFTEIQK	MT02_DB	2	2	2	y6	490.258382	383.210703	5.48	363	494.265481	387.217803	5.52	63
sp|P02771|FETA_HUMAN	VDFTEIQK	MT02_DB	3	2	2	y6	490.258382	383.210703	5.52	574	494.265481	387.217803	5	180
sp|P02771|FETA_HUMAN	VDFTEIQK	MT02_CB	1	2	2	y6	490.258382	383.210703	5.44	671	494.265481	387.217803	5.48	2280
sp|P02771|FETA_HUMAN	VDFTEIQK	MT02_CB	2	2	2	y6	490.258382	383.210703	5.48	589	494.265481	387.217803	5.52	2145
sp|P02771|FETA_HUMAN	VDFTEIQK	MT02_CB	3	2	2	y6	490.258382	383.210703	5.4	646	494.265481	387.217803	5.52	1679
sp|P02771|FETA_HUMAN	VDFTEIQK	MT02_01	1	2	2	y6	490.258382	383.210703	5.44	465	494.265481	387.217803	5.52	1573
sp|P02771|FETA_HUMAN	VDFTEIQK	MT02_01	2	2	2	y6	490.258382	383.210703	5.2	563	494.265481	387.217803	5.32	1428
sp|P02771|FETA_HUMAN	VDFTEIQK	MT02_01	3	2	2	y6	490.258382	383.210703	5.32	373	494.265481	387.217803	5.28	1386
sp|P02771|FETA_HUMAN	VDFTEIQK	MT02_02	1	2	2	y6	490.258382	383.210703	5.44	718	494.265481	387.217803	5.44	1782
sp|P02771|FETA_HUMAN	VDFTEIQK	MT02_02	2	2	2	y6	490.258382	383.210703	5.32	378	494.265481	387.217803	5.36	1784
sp|P02771|FETA_HUMAN	VDFTEIQK	MT02_02	3	2	2	y6	490.258382	383.210703	5.32	746	494.265481	387.217803	5.32	1630
sp|P02771|FETA_HUMAN	VDFTEIQK	MT02_03	1	2	2	y6	490.258382	383.210703	5.52	505	494.265481	387.217803	5.36	1639
sp|P02771|FETA_HUMAN	VDFTEIQK	MT02_03	2	2	2	y6	490.258382	383.210703	5.24	802	494.265481	387.217803	5.44	1097
sp|P02771|FETA_HUMAN	VDFTEIQK	MT02_03	3	2	2	y6	490.258382	383.210703	5.56	566	494.265481	387.217803	5.52	1106
sp|P02771|FETA_HUMAN	VDFTEIQK	MT02_04	1	2	2	y6	490.258382	383.210703	5.28	1014	494.265481	387.217803	5.32	1482
sp|P02771|FETA_HUMAN	VDFTEIQK	MT02_04	2	2	2	y6	490.258382	383.210703	5.36	860	494.265481	387.217803	5.44	1665
sp|P02771|FETA_HUMAN	VDFTEIQK	MT02_04	3	2	2	y6	490.258382	383.210703	5.64	996	494.265481	387.217803	5.44	1784
sp|P02771|FETA_HUMAN	VDFTEIQK	MT02_05	1	2	2	y6	490.258382	383.210703	5.44	1430	494.265481	387.217803	5.28	1665
sp|P02771|FETA_HUMAN	VDFTEIQK	MT02_05	2	2	2	y6	490.258382	383.210703	5.52	1495	494.265481	387.217803	5.48	1733
sp|P02771|FETA_HUMAN	VDFTEIQK	MT02_05	3	2	2	y6	490.258382	383.210703	5.32	1524	494.265481	387.217803	5.44	1578
sp|P02771|FETA_HUMAN	VDFTEIQK	MT02_06	1	2	2	y6	490.258382	383.210703	5.36	4509	494.265481	387.217803	5.36	1818
sp|P02771|FETA_HUMAN	VDFTEIQK	MT02_06	2	2	2	y6	490.258382	383.210703	5.32	4417	494.265481	387.217803	5.36	1902
sp|P02771|FETA_HUMAN	VDFTEIQK	MT02_06	3	2	2	y6	490.258382	383.210703	5.44	4137	494.265481	387.217803	5.56	1727
sp|P02771|FETA_HUMAN	VDFTEIQK	MT02_07	1	2	2	y6	490.258382	383.210703	5.48	10336	494.265481	387.217803	5.44	2429
sp|P02771|FETA_HUMAN	VDFTEIQK	MT02_07	2	2	2	y6	490.258382	383.210703	5.44	9123	494.265481	387.217803	5.4	2418
sp|P02771|FETA_HUMAN	VDFTEIQK	MT02_07	3	2	2	y6	490.258382	383.210703	5.44	9192	494.265481	387.217803	5.44	2049
sp|P02771|FETA_HUMAN	VDFTEIQK	MT02_08	1	2	2	y6	490.258382	383.210703	5.6	19450	494.265481	387.217803	5.52	2208
sp|P02771|FETA_HUMAN	VDFTEIQK	MT02_08	2	2	2	y6	490.258382	383.210703	5.44	17945	494.265481	387.217803	5.44	2429
sp|P02771|FETA_HUMAN	VDFTEIQK	MT02_08	3	2	2	y6	490.258382	383.210703	5.48	18174	494.265481	387.217803	5.56	2192
sp|P02771|FETA_HUMAN	VDFTEIQK	MT03_DB	1	2	2	y6	490.258382	383.210703	5.6	559	494.265481	387.217803	5.6	798
sp|P02771|FETA_HUMAN	VDFTEIQK	MT03_DB	2	2	2	y6	490.258382	383.210703	5.6	323	494.265481	387.217803	5.64	951
sp|P02771|FETA_HUMAN	VDFTEIQK	MT03_DB	3	2	2	y6	490.258382	383.210703	5.6	334	494.265481	387.217803	5.44	924
sp|P02771|FETA_HUMAN	VDFTEIQK	MT03_CB	1	2	2	y6	490.258382	383.210703	5.12	550	494.265481	387.217803	5.16	1424
sp|P02771|FETA_HUMAN	VDFTEIQK	MT03_CB	2	2	2	y6	490.258382	383.210703	5.12	550	494.265481	387.217803	4.91	1284
sp|P02771|FETA_HUMAN	VDFTEIQK	MT03_CB	3	2	2	y6	490.258382	383.210703	5.44	594	494.265481	387.217803	5.28	1241
sp|P02771|FETA_HUMAN	VDFTEIQK	MT03_01	1	2	2	y6	490.258382	383.210703	5.56	423	494.265481	387.217803	5.52	1504
sp|P02771|FETA_HUMAN	VDFTEIQK	MT03_01	2	2	2	y6	490.258382	383.210703	5.56	571	494.265481	387.217803	5.56	1531
sp|P02771|FETA_HUMAN	VDFTEIQK	MT03_01	3	2	2	y6	490.258382	383.210703	5.4	486	494.265481	387.217803	5.56	1459
sp|P02771|FETA_HUMAN	VDFTEIQK	MT03_02	2	2	2	y6	490.258382	383.210703	5.4	365	494.265481	387.217803	5.28	746
sp|P02771|FETA_HUMAN	VDFTEIQK	MT03_02	3	2	2	y6	490.258382	383.210703	5.4	366	494.265481	387.217803	5.44	1050
sp|P02771|FETA_HUMAN	VDFTEIQK	MT03_02	1	2	2	y6	490.258382	383.210703	5.44	219	494.265481	387.217803	5.56	723
sp|P02771|FETA_HUMAN	VDFTEIQK	MT03_03	1	2	2	y6	490.258382	383.210703	5.81	332	494.265481	387.217803	5.52	761
sp|P02771|FETA_HUMAN	VDFTEIQK	MT03_03	2	2	2	y6	490.258382	383.210703	5.48	313	494.265481	387.217803	5.48	833
sp|P02771|FETA_HUMAN	VDFTEIQK	MT03_03	3	2	2	y6	490.258382	383.210703	5.36	251	494.265481	387.217803	5.44	766
sp|P02771|FETA_HUMAN	VDFTEIQK	MT03_04	1	2	2	y6	490.258382	383.210703	5.52	586	494.265481	387.217803	5.52	1270
sp|P02771|FETA_HUMAN	VDFTEIQK	MT03_04	2	2	2	y6	490.258382	383.210703	5.44	678	494.265481	387.217803	5.44	1353
sp|P02771|FETA_HUMAN	VDFTEIQK	MT03_04	3	2	2	y6	490.258382	383.210703	5.4	794	494.265481	387.217803	5.36	1003
sp|P02771|FETA_HUMAN	VDFTEIQK	MT03_05	1	2	2	y6	490.258382	383.210703	5.36	1337	494.265481	387.217803	5.56	1207
sp|P02771|FETA_HUMAN	VDFTEIQK	MT03_05	2	2	2	y6	490.258382	383.210703	5.44	1327	494.265481	387.217803	5.32	1010
sp|P02771|FETA_HUMAN	VDFTEIQK	MT03_05	3	2	2	y6	490.258382	383.210703	5.52	1289	494.265481	387.217803	5.44	1050
sp|P02771|FETA_HUMAN	VDFTEIQK	MT03_06	1	2	2	y6	490.258382	383.210703	5.44	4632	494.265481	387.217803	5.4	2083
sp|P02771|FETA_HUMAN	VDFTEIQK	MT03_06	2	2	2	y6	490.258382	383.210703	5.4	3426	494.265481	387.217803	5.36	1334
sp|P02771|FETA_HUMAN	VDFTEIQK	MT03_06	3	2	2	y6	490.258382	383.210703	5.44	3459	494.265481	387.217803	5.44	1510
sp|P02771|FETA_HUMAN	VDFTEIQK	MT03_07	1	2	2	y6	490.258382	383.210703	5.52	6523	494.265481	387.217803	5.52	1533
sp|P02771|FETA_HUMAN	VDFTEIQK	MT03_07	2	2	2	y6	490.258382	383.210703	5.36	6182	494.265481	387.217803	5.44	1536
sp|P02771|FETA_HUMAN	VDFTEIQK	MT03_07	3	2	2	y6	490.258382	383.210703	5.4	6897	494.265481	387.217803	5.32	1559
sp|P02771|FETA_HUMAN	VDFTEIQK	MT03_08	1	2	2	y6	490.258382	383.210703	5.44	16436	494.265481	387.217803	5.4	2021
sp|P02771|FETA_HUMAN	VDFTEIQK	MT03_08	2	2	2	y6	490.258382	383.210703	5.44	12846	494.265481	387.217803	5.44	1323
sp|P02771|FETA_HUMAN	VDFTEIQK	MT03_08	3	2	2	y6	490.258382	383.210703	5.52	16698	494.265481	387.217803	5.52	2053
sp|P02771|FETA_HUMAN	VDFTEIQK	MT04_DB	1	2	2	y6	490.258382	383.210703	3.9	343	494.265481	387.217803	3.98	49
sp|P02771|FETA_HUMAN	VDFTEIQK	MT04_DB	2	2	2	y6	490.258382	383.210703	5.36	298	494.265481	387.217803	5.08	23
sp|P02771|FETA_HUMAN	VDFTEIQK	MT04_DB	3	2	2	y6	490.258382	383.210703	5.24	230	494.265481	387.217803	5.81	31
sp|P02771|FETA_HUMAN	VDFTEIQK	MT04_CB	1	2	2	y6	490.258382	383.210703	4.19	1047	494.265481	387.217803	4.1	2192
sp|P02771|FETA_HUMAN	VDFTEIQK	MT04_CB	2	2	2	y6	490.258382	383.210703	5.36	918	494.265481	387.217803	5.32	2545
sp|P02771|FETA_HUMAN	VDFTEIQK	MT04_CB	3	2	2	y6	490.258382	383.210703	5.36	995	494.265481	387.217803	5.44	2267
sp|P02771|FETA_HUMAN	VDFTEIQK	MT04_01	1	2	2	y6	490.258382	383.210703	5.32	636	494.265481	387.217803	5.36	1234
sp|P02771|FETA_HUMAN	VDFTEIQK	MT04_01	2	2	2	y6	490.258382	383.210703	5.2	381	494.265481	387.217803	5.28	1553
sp|P02771|FETA_HUMAN	VDFTEIQK	MT04_01	3	2	2	y6	490.258382	383.210703	5.32	496	494.265481	387.217803	5.16	1954
sp|P02771|FETA_HUMAN	VDFTEIQK	MT04_02	1	2	2	y6	490.258382	383.210703	3.9	820	494.265481	387.217803	4.02	2241
sp|P02771|FETA_HUMAN	VDFTEIQK	MT04_02	2	2	2	y6	490.258382	383.210703	5.16	935	494.265481	387.217803	5.2	2626
sp|P02771|FETA_HUMAN	VDFTEIQK	MT04_02	3	2	2	y6	490.258382	383.210703	5.16	809	494.265481	387.217803	5.2	2965
sp|P02771|FETA_HUMAN	VDFTEIQK	MT04_03	1	2	2	y6	490.258382	383.210703	3.98	849	494.265481	387.217803	4.02	2045
sp|P02771|FETA_HUMAN	VDFTEIQK	MT04_03	2	2	2	y6	490.258382	383.210703	5.36	907	494.265481	387.217803	5.24	2496
sp|P02771|FETA_HUMAN	VDFTEIQK	MT04_03	3	2	2	y6	490.258382	383.210703	5.2	885	494.265481	387.217803	5.12	2274
sp|P02771|FETA_HUMAN	VDFTEIQK	MT04_04	1	2	2	y6	490.258382	383.210703	5.28	637	494.265481	387.217803	5.24	932
sp|P02771|FETA_HUMAN	VDFTEIQK	MT04_04	2	2	2	y6	490.258382	383.210703	5.44	578	494.265481	387.217803	5.48	1237
sp|P02771|FETA_HUMAN	VDFTEIQK	MT04_04	3	2	2	y6	490.258382	383.210703	5.4	792	494.265481	387.217803	5.28	1438
sp|P02771|FETA_HUMAN	VDFTEIQK	MT04_05	1	2	2	y6	490.258382	383.210703	5.32	1181	494.265481	387.217803	5.52	908
sp|P02771|FETA_HUMAN	VDFTEIQK	MT04_05	2	2	2	y6	490.258382	383.210703	5.32	1697	494.265481	387.217803	5.4	1121
sp|P02771|FETA_HUMAN	VDFTEIQK	MT04_05	3	2	2	y6	490.258382	383.210703	5.2	1727	494.265481	387.217803	5.24	1505
sp|P02771|FETA_HUMAN	VDFTEIQK	MT04_06	1	2	2	y6	490.258382	383.210703	5.48	2479	494.265481	387.217803	5.56	1267
sp|P02771|FETA_HUMAN	VDFTEIQK	MT04_06	2	2	2	y6	490.258382	383.210703	5.28	2901	494.265481	387.217803	5.2	1618
sp|P02771|FETA_HUMAN	VDFTEIQK	MT04_06	3	2	2	y6	490.258382	383.210703	5.36	3334	494.265481	387.217803	5.24	1367
sp|P02771|FETA_HUMAN	VDFTEIQK	MT04_07	1	2	2	y6	490.258382	383.210703	5.4	7490	494.265481	387.217803	5.48	2040
sp|P02771|FETA_HUMAN	VDFTEIQK	MT04_07	2	2	2	y6	490.258382	383.210703	5.52	9475	494.265481	387.217803	5.52	2340
sp|P02771|FETA_HUMAN	VDFTEIQK	MT04_07	3	2	2	y6	490.258382	383.210703	5.2	10466	494.265481	387.217803	5.16	2556
sp|P02771|FETA_HUMAN	VDFTEIQK	MT04_08	1	2	2	y6	490.258382	383.210703	5.36	17649	494.265481	387.217803	5.36	2126
sp|P02771|FETA_HUMAN	VDFTEIQK	MT04_08	2	2	2	y6	490.258382	383.210703	5.28	21670	494.265481	387.217803	5.24	2855
sp|P02771|FETA_HUMAN	VDFTEIQK	MT04_08	3	2	2	y6	490.258382	383.210703	5.36	22661	494.265481	387.217803	5.48	2692
sp|P02771|FETA_HUMAN	VDFTEIQK	MT05_DB	1	2	2	y6	490.258382	383.210703	5.44	525	494.265481	387.217803	4.63	99
sp|P02771|FETA_HUMAN	VDFTEIQK	MT05_DB	2	2	2	y6	490.258382	383.210703	5.12	455	494.265481	387.217803	5.72	21
sp|P02771|FETA_HUMAN	VDFTEIQK	MT05_DB	3	2	2	y6	490.258382	383.210703	5.24	618	494.265481	387.217803	5.16	57
sp|P02771|FETA_HUMAN	VDFTEIQK	MT05_CB	1	2	2	y6	490.258382	383.210703	5.28	917	494.265481	387.217803	5.16	2966
sp|P02771|FETA_HUMAN	VDFTEIQK	MT05_CB	2	2	2	y6	490.258382	383.210703	5.24	892	494.265481	387.217803	5.24	3226
sp|P02771|FETA_HUMAN	VDFTEIQK	MT05_CB	3	2	2	y6	490.258382	383.210703	5.2	1067	494.265481	387.217803	5.32	3159
sp|P02771|FETA_HUMAN	VDFTEIQK	MT05_01	1	2	2	y6	490.258382	383.210703	5.4	835	494.265481	387.217803	5.32	2382
sp|P02771|FETA_HUMAN	VDFTEIQK	MT05_01	2	2	2	y6	490.258382	383.210703	5.12	997	494.265481	387.217803	5.12	2202
sp|P02771|FETA_HUMAN	VDFTEIQK	MT05_01	3	2	2	y6	490.258382	383.210703	5.44	666	494.265481	387.217803	5.4	2057
sp|P02771|FETA_HUMAN	VDFTEIQK	MT05_02	1	2	2	y6	490.258382	383.210703	5.24	822	494.265481	387.217803	5.32	2102
sp|P02771|FETA_HUMAN	VDFTEIQK	MT05_02	2	2	2	y6	490.258382	383.210703	5.2	1183	494.265481	387.217803	5.2	2359
sp|P02771|FETA_HUMAN	VDFTEIQK	MT05_02	3	2	2	y6	490.258382	383.210703	5.24	794	494.265481	387.217803	5.08	2183
sp|P02771|FETA_HUMAN	VDFTEIQK	MT05_03	1	2	2	y6	490.258382	383.210703	5.32	950	494.265481	387.217803	5.32	2119
sp|P02771|FETA_HUMAN	VDFTEIQK	MT05_03	2	2	2	y6	490.258382	383.210703	5.08	766	494.265481	387.217803	5.2	1993
sp|P02771|FETA_HUMAN	VDFTEIQK	MT05_03	3	2	2	y6	490.258382	383.210703	5.52	1029	494.265481	387.217803	5.52	1890
sp|P02771|FETA_HUMAN	VDFTEIQK	MT05_04	1	2	2	y6	490.258382	383.210703	5.44	1257	494.265481	387.217803	5.48	1815
sp|P02771|FETA_HUMAN	VDFTEIQK	MT05_04	2	2	2	y6	490.258382	383.210703	5.36	989	494.265481	387.217803	5.28	1840
sp|P02771|FETA_HUMAN	VDFTEIQK	MT05_04	3	2	2	y6	490.258382	383.210703	5.32	1139	494.265481	387.217803	5.04	1677
sp|P02771|FETA_HUMAN	VDFTEIQK	MT05_05	1	2	2	y6	490.258382	383.210703	5.28	2337	494.265481	387.217803	5.52	1859
sp|P02771|FETA_HUMAN	VDFTEIQK	MT05_05	2	2	2	y6	490.258382	383.210703	5.36	2370	494.265481	387.217803	5.16	2017
sp|P02771|FETA_HUMAN	VDFTEIQK	MT05_05	3	2	2	y6	490.258382	383.210703	5.2	1975	494.265481	387.217803	5.2	2208
sp|P02771|FETA_HUMAN	VDFTEIQK	MT05_06	1	2	2	y6	490.258382	383.210703	5.12	5583	494.265481	387.217803	5.16	2118
sp|P02771|FETA_HUMAN	VDFTEIQK	MT05_06	2	2	2	y6	490.258382	383.210703	5	5820	494.265481	387.217803	5.12	2319
sp|P02771|FETA_HUMAN	VDFTEIQK	MT05_06	3	2	2	y6	490.258382	383.210703	5.32	6063	494.265481	387.217803	5.4	2586
sp|P02771|FETA_HUMAN	VDFTEIQK	MT05_07	1	2	2	y6	490.258382	383.210703	5.28	11307	494.265481	387.217803	5.28	2791
sp|P02771|FETA_HUMAN	VDFTEIQK	MT05_07	2	2	2	y6	490.258382	383.210703	5.16	11174	494.265481	387.217803	5.16	2595
sp|P02771|FETA_HUMAN	VDFTEIQK	MT05_07	3	2	2	y6	490.258382	383.210703	5.16	10783	494.265481	387.217803	5.24	2613
sp|P02771|FETA_HUMAN	VDFTEIQK	MT05_08	1	2	2	y6	490.258382	383.210703	5.16	23487	494.265481	387.217803	5.24	2851
sp|P02771|FETA_HUMAN	VDFTEIQK	MT05_08	2	2	2	y6	490.258382	383.210703	5.24	25671	494.265481	387.217803	5.24	3134
sp|P02771|FETA_HUMAN	VDFTEIQK	MT05_08	3	2	2	y6	490.258382	383.210703	5.32	26696	494.265481	387.217803	5.12	2972
sp|P02771|FETA_HUMAN	VDFTEIQK	MT06_DB	1	2	2	y6	490.258382	383.210703	5.32	572	494.265481	387.217803	5.32	82
sp|P02771|FETA_HUMAN	VDFTEIQK	MT06_DB	2	2	2	y6	490.258382	383.210703	5.36	459	494.265481	387.217803	4.63	109
sp|P02771|FETA_HUMAN	VDFTEIQK	MT06_DB	3	2	2	y6	490.258382	383.210703	5.2	543	494.265481	387.217803	4.51	61
sp|P02771|FETA_HUMAN	VDFTEIQK	MT06_CB	1	2	2	y6	490.258382	383.210703	5.12	550	494.265481	387.217803	5.16	1424
sp|P02771|FETA_HUMAN	VDFTEIQK	MT06_CB	2	2	2	y6	490.258382	383.210703	4.95	669	494.265481	387.217803	4.91	1300
sp|P02771|FETA_HUMAN	VDFTEIQK	MT06_CB	3	2	2	y6	490.258382	383.210703	5.44	594	494.265481	387.217803	5.28	1241
sp|P02771|FETA_HUMAN	VDFTEIQK	MT06_01	1	2	2	y6	490.258382	383.210703	5.36	872	494.265481	387.217803	5.44	2662
sp|P02771|FETA_HUMAN	VDFTEIQK	MT06_01	2	2	2	y6	490.258382	383.210703	5.2	672	494.265481	387.217803	5.36	2377
sp|P02771|FETA_HUMAN	VDFTEIQK	MT06_01	3	2	2	y6	490.258382	383.210703	5.24	753	494.265481	387.217803	5.12	1468
sp|P02771|FETA_HUMAN	VDFTEIQK	MT06_02	1	2	2	y6	490.258382	383.210703	5.04	526	494.265481	387.217803	5.2	1146
sp|P02771|FETA_HUMAN	VDFTEIQK	MT06_02	2	2	2	y6	490.258382	383.210703	5.32	431	494.265481	387.217803	5.12	1175
sp|P02771|FETA_HUMAN	VDFTEIQK	MT06_02	3	2	2	y6	490.258382	383.210703	5.12	426	494.265481	387.217803	5.08	534
sp|P02771|FETA_HUMAN	VDFTEIQK	MT06_03	1	2	2	y6	490.258382	383.210703	5.32	726	494.265481	387.217803	5	1259
sp|P02771|FETA_HUMAN	VDFTEIQK	MT06_03	2	2	2	y6	490.258382	383.210703	5.04	770	494.265481	387.217803	5.08	1605
sp|P02771|FETA_HUMAN	VDFTEIQK	MT06_03	3	2	2	y6	490.258382	383.210703	5.12	411	494.265481	387.217803	5.08	1077
sp|P02771|FETA_HUMAN	VDFTEIQK	MT06_04	1	2	2	y6	490.258382	383.210703	5.28	1007	494.265481	387.217803	5.04	1582
sp|P02771|FETA_HUMAN	VDFTEIQK	MT06_04	2	2	2	y6	490.258382	383.210703	5.28	1370	494.265481	387.217803	5.16	1881
sp|P02771|FETA_HUMAN	VDFTEIQK	MT06_04	3	2	2	y6	490.258382	383.210703	5.36	749	494.265481	387.217803	5.36	1222
sp|P02771|FETA_HUMAN	VDFTEIQK	MT06_05	1	2	2	y6	490.258382	383.210703	5.2	1546	494.265481	387.217803	5.32	1689
sp|P02771|FETA_HUMAN	VDFTEIQK	MT06_05	2	2	2	y6	490.258382	383.210703	5.28	1541	494.265481	387.217803	5.16	1748
sp|P02771|FETA_HUMAN	VDFTEIQK	MT06_05	3	2	2	y6	490.258382	383.210703	5.24	1489	494.265481	387.217803	5.44	1086
sp|P02771|FETA_HUMAN	VDFTEIQK	MT06_06	1	2	2	y6	490.258382	383.210703	5.12	4252	494.265481	387.217803	5.24	1974
sp|P02771|FETA_HUMAN	VDFTEIQK	MT06_06	2	2	2	y6	490.258382	383.210703	5.12	4386	494.265481	387.217803	5.2	1818
sp|P02771|FETA_HUMAN	VDFTEIQK	MT06_06	3	2	2	y6	490.258382	383.210703	5.12	3388	494.265481	387.217803	5.08	1505
sp|P02771|FETA_HUMAN	VDFTEIQK	MT06_07	1	2	2	y6	490.258382	383.210703	5.36	7334	494.265481	387.217803	5.4	1852
sp|P02771|FETA_HUMAN	VDFTEIQK	MT06_07	2	2	2	y6	490.258382	383.210703	5.2	7206	494.265481	387.217803	5.28	1831
sp|P02771|FETA_HUMAN	VDFTEIQK	MT06_07	3	2	2	y6	490.258382	383.210703	5.2	5915	494.265481	387.217803	4.91	1313
sp|P02771|FETA_HUMAN	VDFTEIQK	MT06_08	1	2	2	y6	490.258382	383.210703	5.24	25668	494.265481	387.217803	5.2	2841
sp|P02771|FETA_HUMAN	VDFTEIQK	MT06_08	2	2	2	y6	490.258382	383.210703	5.2	23943	494.265481	387.217803	5.08	3034
sp|P02771|FETA_HUMAN	VDFTEIQK	MT06_08	3	2	2	y6	490.258382	383.210703	4.95	20249	494.265481	387.217803	5.12	2366
sp|P02771|FETA_HUMAN	VDFTEIQK	MT01_DB	1	2	1	b2	490.258382	215.102633	5.44	873	494.265481	215.102633	6.05	32
sp|P02771|FETA_HUMAN	VDFTEIQK	MT01_DB	2	2	1	b2	490.258382	215.102633	5.56	924	494.265481	215.102633	5.76	71
sp|P02771|FETA_HUMAN	VDFTEIQK	MT01_DB	3	2	1	b2	490.258382	215.102633	5.36	857	494.265481	215.102633	4.83	18
sp|P02771|FETA_HUMAN	VDFTEIQK	MT01_CB	1	2	1	b2	490.258382	215.102633	5.36	3649	494.265481	215.102633	5.44	9435
sp|P02771|FETA_HUMAN	VDFTEIQK	MT01_CB	2	2	1	b2	490.258382	215.102633	5.4	3889	494.265481	215.102633	5.44	8980
sp|P02771|FETA_HUMAN	VDFTEIQK	MT01_CB	3	2	1	b2	490.258382	215.102633	5.52	3465	494.265481	215.102633	5.48	8862
sp|P02771|FETA_HUMAN	VDFTEIQK	MT01_01	1	2	1	b2	490.258382	215.102633	5.4	1691	494.265481	215.102633	5.48	4181
sp|P02771|FETA_HUMAN	VDFTEIQK	MT01_01	2	2	1	b2	490.258382	215.102633	5.44	1836	494.265481	215.102633	5.36	4346
sp|P02771|FETA_HUMAN	VDFTEIQK	MT01_01	3	2	1	b2	490.258382	215.102633	5.4	1319	494.265481	215.102633	5.4	4668
sp|P02771|FETA_HUMAN	VDFTEIQK	MT01_02	1	2	1	b2	490.258382	215.102633	5.44	3372	494.265481	215.102633	5.36	8657
sp|P02771|FETA_HUMAN	VDFTEIQK	MT01_02	2	2	1	b2	490.258382	215.102633	5.4	2831	494.265481	215.102633	5.36	8867
sp|P02771|FETA_HUMAN	VDFTEIQK	MT01_02	3	2	1	b2	490.258382	215.102633	5.44	3169	494.265481	215.102633	5.4	8776
sp|P02771|FETA_HUMAN	VDFTEIQK	MT01_03	1	2	1	b2	490.258382	215.102633	5.44	3117	494.265481	215.102633	5.44	8470
sp|P02771|FETA_HUMAN	VDFTEIQK	MT01_03	2	2	1	b2	490.258382	215.102633	5.36	3367	494.265481	215.102633	5.4	8066
sp|P02771|FETA_HUMAN	VDFTEIQK	MT01_03	3	2	1	b2	490.258382	215.102633	5.4	3258	494.265481	215.102633	5.4	7419
sp|P02771|FETA_HUMAN	VDFTEIQK	MT01_04	1	2	1	b2	490.258382	215.102633	5.44	3114	494.265481	215.102633	5.4	5344
sp|P02771|FETA_HUMAN	VDFTEIQK	MT01_04	2	2	1	b2	490.258382	215.102633	5.44	3522	494.265481	215.102633	5.4	5630
sp|P02771|FETA_HUMAN	VDFTEIQK	MT01_04	3	2	1	b2	490.258382	215.102633	5.52	2930	494.265481	215.102633	5.44	5311
sp|P02771|FETA_HUMAN	VDFTEIQK	MT01_05	1	2	1	b2	490.258382	215.102633	5.48	6136	494.265481	215.102633	5.52	4899
[truncated: 161 more rows]
