# Supplementary material for: Web portal for analytical validation of MRM-MS assay abided with integrative multinational guidelines
Source: Sci Rep. 2020 Jul 2;10:10848. doi: 10.1038/s41598-020-67731-x (PMC7331696; doi:10.1038/s41598-020-67731-x)
Supplement: Supplementary file 2 — Supplementary file2 (ZIP 100 kb) [file 41598_2020_67731_MOESM2_ESM.zip › csv_file/Data_matrix_effect.csv]

PROTEIN_NAME	PEPTIDE_SEQUENCE	REPLICATE_NAME	REPLICATES	PRECURSOR_CHARGE	PRODUCT_CHARGE	FRAGMENT_ION	LIGHT_PRECURSOR_MZ	LIGHT_PRODUCT_MZ	LIGHT_RETENTION_TIME	LIGHT_AREA	HEAVY_PRECURSOR_MZ	HEAVY_PRODUCT_MZ	HEAVY_RETENTION_TIME	HEAVY_AREA
sp|P02771|FETA_HUMAN	GYQELLEK	MT01_01	1	2	1	y6	490.258382	759.424696	6.17	2135	494.265481	767.438895	6.17	318
sp|P02771|FETA_HUMAN	GYQELLEK	MT01_01	2	2	1	y6	490.258382	759.424696	6.21	2305	494.265481	767.438895	6.21	314
sp|P02771|FETA_HUMAN	GYQELLEK	MT01_01	3	2	1	y6	490.258382	759.424696	6.09	427	494.265481	767.438895	6.09	68
sp|P02771|FETA_HUMAN	GYQELLEK	MT01_02	1	2	1	y6	490.258382	759.424696	6.21	1940	494.265481	767.438895	6.21	720
sp|P02771|FETA_HUMAN	GYQELLEK	MT01_02	2	2	1	y6	490.258382	759.424696	6.21	2678	494.265481	767.438895	6.21	871
sp|P02771|FETA_HUMAN	GYQELLEK	MT01_02	3	2	1	y6	490.258382	759.424696	6.13	2161	494.265481	767.438895	6.17	780
sp|P02771|FETA_HUMAN	GYQELLEK	MT01_03	1	2	1	y6	490.258382	759.424696	6.21	6482	494.265481	767.438895	6.21	3260
sp|P02771|FETA_HUMAN	GYQELLEK	MT01_03	2	2	1	y6	490.258382	759.424696	6.25	6478	494.265481	767.438895	6.25	2868
sp|P02771|FETA_HUMAN	GYQELLEK	MT01_03	3	2	1	y6	490.258382	759.424696	6.21	7180	494.265481	767.438895	6.21	3107
sp|P02771|FETA_HUMAN	GYQELLEK	MT01_04	1	2	1	y6	490.258382	759.424696	6.21	4820	494.265481	767.438895	6.21	4370
sp|P02771|FETA_HUMAN	GYQELLEK	MT01_04	2	2	1	y6	490.258382	759.424696	6.25	4822	494.265481	767.438895	6.25	4393
sp|P02771|FETA_HUMAN	GYQELLEK	MT01_04	3	2	1	y6	490.258382	759.424696	6.17	4671	494.265481	767.438895	6.17	4492
sp|P02771|FETA_HUMAN	GYQELLEK	MT01_05	1	2	1	y6	490.258382	759.424696	6.17	6940	494.265481	767.438895	6.17	12673
sp|P02771|FETA_HUMAN	GYQELLEK	MT01_05	2	2	1	y6	490.258382	759.424696	6.21	6264	494.265481	767.438895	6.21	12778
sp|P02771|FETA_HUMAN	GYQELLEK	MT01_05	3	2	1	y6	490.258382	759.424696	6.17	6475	494.265481	767.438895	6.17	12245
sp|P02771|FETA_HUMAN	GYQELLEK	MT01_06	1	2	1	y6	490.258382	759.424696	6.17	4734	494.265481	767.438895	6.17	15425
sp|P02771|FETA_HUMAN	GYQELLEK	MT01_06	2	2	1	y6	490.258382	759.424696	6.17	4838	494.265481	767.438895	6.17	16590
sp|P02771|FETA_HUMAN	GYQELLEK	MT01_06	3	2	1	y6	490.258382	759.424696	6.17	4745	494.265481	767.438895	6.17	16259
sp|P02771|FETA_HUMAN	GYQELLEK	MT01_07	1	2	1	y6	490.258382	759.424696	6.17	10384	494.265481	767.438895	6.17	67627
sp|P02771|FETA_HUMAN	GYQELLEK	MT01_07	2	2	1	y6	490.258382	759.424696	6.17	11080	494.265481	767.438895	6.17	72480
sp|P02771|FETA_HUMAN	GYQELLEK	MT01_07	3	2	1	y6	490.258382	759.424696	6.21	10916	494.265481	767.438895	6.21	64260
sp|P02771|FETA_HUMAN	GYQELLEK	MT01_08	1	2	1	y6	490.258382	759.424696	6.17	9047	494.265481	767.438895	6.17	124804
sp|P02771|FETA_HUMAN	GYQELLEK	MT01_08	2	2	1	y6	490.258382	759.424696	6.21	9908	494.265481	767.438895	6.21	132217
sp|P02771|FETA_HUMAN	GYQELLEK	MT01_08	3	2	1	y6	490.258382	759.424696	6.21	9341	494.265481	767.438895	6.21	116310
sp|P02771|FETA_HUMAN	GYQELLEK	MT02_01	1	2	1	y6	490.258382	759.424696	6.25	9190	494.265481	767.438895	6.29	1338
sp|P02771|FETA_HUMAN	GYQELLEK	MT02_01	2	2	1	y6	490.258382	759.424696	6.29	8419	494.265481	767.438895	6.29	1219
sp|P02771|FETA_HUMAN	GYQELLEK	MT02_01	3	2	1	y6	490.258382	759.424696	6.29	861	494.265481	767.438895	6.29	131
sp|P02771|FETA_HUMAN	GYQELLEK	MT02_02	1	2	1	y6	490.258382	759.424696	6.29	5249	494.265481	767.438895	6.29	1346
sp|P02771|FETA_HUMAN	GYQELLEK	MT02_02	2	2	1	y6	490.258382	759.424696	6.29	6254	494.265481	767.438895	6.25	1515
sp|P02771|FETA_HUMAN	GYQELLEK	MT02_02	3	2	1	y6	490.258382	759.424696	6.29	834	494.265481	767.438895	6.29	212
sp|P02771|FETA_HUMAN	GYQELLEK	MT02_03	1	2	1	y6	490.258382	759.424696	6.25	3003	494.265481	767.438895	6.25	1221
sp|P02771|FETA_HUMAN	GYQELLEK	MT02_03	2	2	1	y6	490.258382	759.424696	6.25	4002	494.265481	767.438895	6.25	1534
sp|P02771|FETA_HUMAN	GYQELLEK	MT02_03	3	2	1	y6	490.258382	759.424696	6.29	498	494.265481	767.438895	6.29	259
sp|P02771|FETA_HUMAN	GYQELLEK	MT02_04	1	2	1	y6	490.258382	759.424696	6.29	7129	494.265481	767.438895	6.29	5774
sp|P02771|FETA_HUMAN	GYQELLEK	MT02_04	2	2	1	y6	490.258382	759.424696	6.25	7762	494.265481	767.438895	6.25	6617
sp|P02771|FETA_HUMAN	GYQELLEK	MT02_04	3	2	1	y6	490.258382	759.424696	6.29	1138	494.265481	767.438895	6.29	1116
sp|P02771|FETA_HUMAN	GYQELLEK	MT02_05	1	2	1	y6	490.258382	759.424696	6.25	1573	494.265481	767.438895	6.25	2570
sp|P02771|FETA_HUMAN	GYQELLEK	MT02_05	2	2	1	y6	490.258382	759.424696	6.29	1885	494.265481	767.438895	6.29	2943
sp|P02771|FETA_HUMAN	GYQELLEK	MT02_05	3	2	1	y6	490.258382	759.424696	6.29	200	494.265481	767.438895	6.29	339
sp|P02771|FETA_HUMAN	GYQELLEK	MT02_06	1	2	1	y6	490.258382	759.424696	6.25	4418	494.265481	767.438895	6.25	14297
sp|P02771|FETA_HUMAN	GYQELLEK	MT02_06	2	2	1	y6	490.258382	759.424696	6.29	3791	494.265481	767.438895	6.29	13203
sp|P02771|FETA_HUMAN	GYQELLEK	MT02_06	3	2	1	y6	490.258382	759.424696	6.29	1624	494.265481	767.438895	6.29	5390
sp|P02771|FETA_HUMAN	GYQELLEK	MT02_07	1	2	1	y6	490.258382	759.424696	6.29	5655	494.265481	767.438895	6.29	29501
sp|P02771|FETA_HUMAN	GYQELLEK	MT02_07	2	2	1	y6	490.258382	759.424696	6.29	3828	494.265481	767.438895	6.29	26126
sp|P02771|FETA_HUMAN	GYQELLEK	MT02_07	3	2	1	y6	490.258382	759.424696	6.29	1154	494.265481	767.438895	6.29	7049
sp|P02771|FETA_HUMAN	GYQELLEK	MT02_08	1	2	1	y6	490.258382	759.424696	6.25	6152	494.265481	767.438895	6.25	64850
sp|P02771|FETA_HUMAN	GYQELLEK	MT02_08	2	2	1	y6	490.258382	759.424696	6.29	5335	494.265481	767.438895	6.33	72330
sp|P02771|FETA_HUMAN	GYQELLEK	MT02_08	3	2	1	y6	490.258382	759.424696	6.29	1923	494.265481	767.438895	6.29	20536
sp|P02771|FETA_HUMAN	GYQELLEK	MT03_01	1	2	1	y6	490.258382	759.424696	5.89	3166	494.265481	767.438895	5.85	464
sp|P02771|FETA_HUMAN	GYQELLEK	MT03_01	2	2	1	y6	490.258382	759.424696	5.76	1124	494.265481	767.438895	5.76	175
sp|P02771|FETA_HUMAN	GYQELLEK	MT03_01	3	2	1	y6	490.258382	759.424696	5.68	124	494.265481	767.438895	5.68	18
sp|P02771|FETA_HUMAN	GYQELLEK	MT03_02	1	2	1	y6	490.258382	759.424696	5.85	2022	494.265481	767.438895	5.85	780
sp|P02771|FETA_HUMAN	GYQELLEK	MT03_02	2	2	1	y6	490.258382	759.424696	5.85	2080	494.265481	767.438895	5.85	660
sp|P02771|FETA_HUMAN	GYQELLEK	MT03_02	3	2	1	y6	490.258382	759.424696	5.81	2396	494.265481	767.438895	5.81	607
sp|P02771|FETA_HUMAN	GYQELLEK	MT03_03	1	2	1	y6	490.258382	759.424696	5.89	3994	494.265481	767.438895	5.85	1827
sp|P02771|FETA_HUMAN	GYQELLEK	MT03_03	2	2	1	y6	490.258382	759.424696	5.81	4850	494.265481	767.438895	5.81	2733
sp|P02771|FETA_HUMAN	GYQELLEK	MT03_03	3	2	1	y6	490.258382	759.424696	5.81	4973	494.265481	767.438895	5.85	2417
sp|P02771|FETA_HUMAN	GYQELLEK	MT03_04	1	2	1	y6	490.258382	759.424696	5.81	3556	494.265481	767.438895	5.85	3596
sp|P02771|FETA_HUMAN	GYQELLEK	MT03_04	2	2	1	y6	490.258382	759.424696	5.85	4435	494.265481	767.438895	5.85	4179
sp|P02771|FETA_HUMAN	GYQELLEK	MT03_04	3	2	1	y6	490.258382	759.424696	5.85	4406	494.265481	767.438895	5.85	3938
sp|P02771|FETA_HUMAN	GYQELLEK	MT03_05	1	2	1	y6	490.258382	759.424696	5.85	2195	494.265481	767.438895	5.85	4553
sp|P02771|FETA_HUMAN	GYQELLEK	MT03_05	2	2	1	y6	490.258382	759.424696	5.85	2625	494.265481	767.438895	5.85	5245
sp|P02771|FETA_HUMAN	GYQELLEK	MT03_05	3	2	1	y6	490.258382	759.424696	5.89	2716	494.265481	767.438895	5.93	4920
sp|P02771|FETA_HUMAN	GYQELLEK	MT03_06	1	2	1	y6	490.258382	759.424696	5.81	2395	494.265481	767.438895	5.85	7938
sp|P02771|FETA_HUMAN	GYQELLEK	MT03_06	2	2	1	y6	490.258382	759.424696	5.81	1113	494.265481	767.438895	5.81	3883
sp|P02771|FETA_HUMAN	GYQELLEK	MT03_06	3	2	1	y6	490.258382	759.424696	5.89	1259	494.265481	767.438895	5.89	4189
sp|P02771|FETA_HUMAN	GYQELLEK	MT03_07	1	2	1	y6	490.258382	759.424696	5.81	3112	494.265481	767.438895	5.81	16420
sp|P02771|FETA_HUMAN	GYQELLEK	MT03_07	2	2	1	y6	490.258382	759.424696	5.81	3101	494.265481	767.438895	5.85	20097
sp|P02771|FETA_HUMAN	GYQELLEK	MT03_07	3	2	1	y6	490.258382	759.424696	5.76	3091	494.265481	767.438895	5.81	19288
sp|P02771|FETA_HUMAN	GYQELLEK	MT03_08	1	2	1	y6	490.258382	759.424696	5.85	3435	494.265481	767.438895	5.81	37562
sp|P02771|FETA_HUMAN	GYQELLEK	MT03_08	2	2	1	y6	490.258382	759.424696	5.89	3404	494.265481	767.438895	5.85	43023
sp|P02771|FETA_HUMAN	GYQELLEK	MT03_08	3	2	1	y6	490.258382	759.424696	5.85	3890	494.265481	767.438895	5.85	49461
sp|P02771|FETA_HUMAN	GYQELLEK	MT04_01	1	2	1	y6	490.258382	759.424696	5.76	1144	494.265481	767.438895	5.76	163
sp|P02771|FETA_HUMAN	GYQELLEK	MT04_01	2	2	1	y6	490.258382	759.424696	5.72	153	494.265481	767.438895	5.72	22
sp|P02771|FETA_HUMAN	GYQELLEK	MT04_01	3	2	1	y6	490.258382	759.424696	5.81	1197	494.265481	767.438895	5.85	166
sp|P02771|FETA_HUMAN	GYQELLEK	MT04_02	1	2	1	y6	490.258382	759.424696	5.76	2750	494.265481	767.438895	5.76	792
sp|P02771|FETA_HUMAN	GYQELLEK	MT04_02	2	2	1	y6	490.258382	759.424696	5.85	3136	494.265481	767.438895	5.85	706
sp|P02771|FETA_HUMAN	GYQELLEK	MT04_02	3	2	1	y6	490.258382	759.424696	5.76	2892	494.265481	767.438895	5.72	1074
sp|P02771|FETA_HUMAN	GYQELLEK	MT04_03	1	2	1	y6	490.258382	759.424696	5.76	3780	494.265481	767.438895	5.76	2138
sp|P02771|FETA_HUMAN	GYQELLEK	MT04_03	2	2	1	y6	490.258382	759.424696	5.85	4491	494.265481	767.438895	5.81	2512
sp|P02771|FETA_HUMAN	GYQELLEK	MT04_03	3	2	1	y6	490.258382	759.424696	5.85	4025	494.265481	767.438895	5.89	1938
sp|P02771|FETA_HUMAN	GYQELLEK	MT04_04	1	2	1	y6	490.258382	759.424696	5.85	2288	494.265481	767.438895	5.85	2475
sp|P02771|FETA_HUMAN	GYQELLEK	MT04_04	2	2	1	y6	490.258382	759.424696	5.85	2829	494.265481	767.438895	5.81	2228
sp|P02771|FETA_HUMAN	GYQELLEK	MT04_04	3	2	1	y6	490.258382	759.424696	5.81	2512	494.265481	767.438895	5.81	2178
sp|P02771|FETA_HUMAN	GYQELLEK	MT04_05	1	2	1	y6	490.258382	759.424696	5.76	3709	494.265481	767.438895	5.81	6843
sp|P02771|FETA_HUMAN	GYQELLEK	MT04_05	2	2	1	y6	490.258382	759.424696	5.81	4551	494.265481	767.438895	5.81	8747
sp|P02771|FETA_HUMAN	GYQELLEK	MT04_05	3	2	1	y6	490.258382	759.424696	5.76	4090	494.265481	767.438895	5.76	8330
sp|P02771|FETA_HUMAN	GYQELLEK	MT04_06	1	2	1	y6	490.258382	759.424696	5.76	940	494.265481	767.438895	5.76	3033
sp|P02771|FETA_HUMAN	GYQELLEK	MT04_06	2	2	1	y6	490.258382	759.424696	5.85	3509	494.265481	767.438895	5.85	11473
sp|P02771|FETA_HUMAN	GYQELLEK	MT04_06	3	2	1	y6	490.258382	759.424696	5.85	3558	494.265481	767.438895	5.85	11995
sp|P02771|FETA_HUMAN	GYQELLEK	MT04_07	1	2	1	y6	490.258382	759.424696	5.76	3417	494.265481	767.438895	5.76	21965
sp|P02771|FETA_HUMAN	GYQELLEK	MT04_07	2	2	1	y6	490.258382	759.424696	5.76	4251	494.265481	767.438895	5.81	27807
sp|P02771|FETA_HUMAN	GYQELLEK	MT04_07	3	2	1	y6	490.258382	759.424696	5.76	3772	494.265481	767.438895	5.81	27854
sp|P02771|FETA_HUMAN	GYQELLEK	MT04_08	1	2	1	y6	490.258382	759.424696	5.76	3530	494.265481	767.438895	5.76	43527
sp|P02771|FETA_HUMAN	GYQELLEK	MT04_08	2	2	1	y6	490.258382	759.424696	5.81	3853	494.265481	767.438895	5.81	52914
sp|P02771|FETA_HUMAN	GYQELLEK	MT04_08	3	2	1	y6	490.258382	759.424696	5.81	4336	494.265481	767.438895	5.81	56374
sp|P02771|FETA_HUMAN	GYQELLEK	MT05_01	1	2	1	y6	490.258382	759.424696	5.68	956	494.265481	767.438895	5.68	149
sp|P02771|FETA_HUMAN	GYQELLEK	MT05_01	2	2	1	y6	490.258382	759.424696	5.81	2247	494.265481	767.438895	5.81	320
sp|P02771|FETA_HUMAN	GYQELLEK	MT05_01	3	2	1	y6	490.258382	759.424696	5.85	543	494.265481	767.438895	5.85	88
sp|P02771|FETA_HUMAN	GYQELLEK	MT05_02	1	2	1	y6	490.258382	759.424696	5.76	2178	494.265481	767.438895	5.85	749
sp|P02771|FETA_HUMAN	GYQELLEK	MT05_02	2	2	1	y6	490.258382	759.424696	5.81	1865	494.265481	767.438895	5.85	562
sp|P02771|FETA_HUMAN	GYQELLEK	MT05_02	3	2	1	y6	490.258382	759.424696	5.72	2476	494.265481	767.438895	5.72	663
sp|P02771|FETA_HUMAN	GYQELLEK	MT05_03	1	2	1	y6	490.258382	759.424696	5.85	3169	494.265481	767.438895	5.81	1747
sp|P02771|FETA_HUMAN	GYQELLEK	MT05_03	2	2	1	y6	490.258382	759.424696	5.76	3712	494.265481	767.438895	5.76	2353
sp|P02771|FETA_HUMAN	GYQELLEK	MT05_03	3	2	1	y6	490.258382	759.424696	5.76	3541	494.265481	767.438895	5.76	1696
sp|P02771|FETA_HUMAN	GYQELLEK	MT05_04	1	2	1	y6	490.258382	759.424696	5.72	2714	494.265481	767.438895	5.72	2525
sp|P02771|FETA_HUMAN	GYQELLEK	MT05_04	2	2	1	y6	490.258382	759.424696	5.72	2630	494.265481	767.438895	5.72	2466
sp|P02771|FETA_HUMAN	GYQELLEK	MT05_04	3	2	1	y6	490.258382	759.424696	5.81	1838	494.265481	767.438895	5.85	1783
sp|P02771|FETA_HUMAN	GYQELLEK	MT05_05	1	2	1	y6	490.258382	759.424696	5.76	3128	494.265481	767.438895	5.76	5365
sp|P02771|FETA_HUMAN	GYQELLEK	MT05_05	2	2	1	y6	490.258382	759.424696	5.81	3699	494.265481	767.438895	5.81	7134
sp|P02771|FETA_HUMAN	GYQELLEK	MT05_05	3	2	1	y6	490.258382	759.424696	5.85	3950	494.265481	767.438895	5.85	7448
sp|P02771|FETA_HUMAN	GYQELLEK	MT05_06	1	2	1	y6	490.258382	759.424696	5.85	193	494.265481	767.438895	5.85	629
sp|P02771|FETA_HUMAN	GYQELLEK	MT05_06	2	2	1	y6	490.258382	759.424696	5.72	1234	494.265481	767.438895	5.72	4103
sp|P02771|FETA_HUMAN	GYQELLEK	MT05_06	3	2	1	y6	490.258382	759.424696	5.68	790	494.265481	767.438895	5.68	2492
sp|P02771|FETA_HUMAN	GYQELLEK	MT05_07	1	2	1	y6	490.258382	759.424696	5.76	5021	494.265481	767.438895	5.76	32024
sp|P02771|FETA_HUMAN	GYQELLEK	MT05_07	2	2	1	y6	490.258382	759.424696	5.76	6460	494.265481	767.438895	5.76	42977
sp|P02771|FETA_HUMAN	GYQELLEK	MT05_07	3	2	1	y6	490.258382	759.424696	5.81	5991	494.265481	767.438895	5.81	37354
sp|P02771|FETA_HUMAN	GYQELLEK	MT05_08	1	2	1	y6	490.258382	759.424696	5.76	6340	494.265481	767.438895	5.76	77544
sp|P02771|FETA_HUMAN	GYQELLEK	MT05_08	2	2	1	y6	490.258382	759.424696	5.81	6825	494.265481	767.438895	5.81	87557
sp|P02771|FETA_HUMAN	GYQELLEK	MT05_08	3	2	1	y6	490.258382	759.424696	5.72	6158	494.265481	767.438895	5.72	76011
sp|P02771|FETA_HUMAN	GYQELLEK	MT06_01	1	2	1	y6	490.258382	759.424696	5.72	1941	494.265481	767.438895	5.72	286
sp|P02771|FETA_HUMAN	GYQELLEK	MT06_01	2	2	1	y6	490.258382	759.424696	5.81	2241	494.265481	767.438895	5.85	313
sp|P02771|FETA_HUMAN	GYQELLEK	MT06_01	3	2	1	y6	490.258382	759.424696	5.89	1321	494.265481	767.438895	5.89	187
sp|P02771|FETA_HUMAN	GYQELLEK	MT06_02	1	2	1	y6	490.258382	759.424696	5.81	3801	494.265481	767.438895	5.81	1004
sp|P02771|FETA_HUMAN	GYQELLEK	MT06_02	2	2	1	y6	490.258382	759.424696	5.89	4699	494.265481	767.438895	5.85	1322
sp|P02771|FETA_HUMAN	GYQELLEK	MT06_02	3	2	1	y6	490.258382	759.424696	5.76	3755	494.265481	767.438895	5.76	1111
sp|P02771|FETA_HUMAN	GYQELLEK	MT06_03	1	2	1	y6	490.258382	759.424696	5.76	2106	494.265481	767.438895	5.81	914
sp|P02771|FETA_HUMAN	GYQELLEK	MT06_03	2	2	1	y6	490.258382	759.424696	5.85	3501	494.265481	767.438895	5.85	1852
sp|P02771|FETA_HUMAN	GYQELLEK	MT06_03	3	2	1	y6	490.258382	759.424696	5.81	2249	494.265481	767.438895	5.76	1294
sp|P02771|FETA_HUMAN	GYQELLEK	MT06_04	1	2	1	y6	490.258382	759.424696	5.76	2762	494.265481	767.438895	5.76	2679
sp|P02771|FETA_HUMAN	GYQELLEK	MT06_04	2	2	1	y6	490.258382	759.424696	5.85	3775	494.265481	767.438895	5.85	3526
sp|P02771|FETA_HUMAN	GYQELLEK	MT06_04	3	2	1	y6	490.258382	759.424696	5.81	2982	494.265481	767.438895	5.81	3024
sp|P02771|FETA_HUMAN	GYQELLEK	MT06_05	1	2	1	y6	490.258382	759.424696	5.81	1943	494.265481	767.438895	5.76	3749
sp|P02771|FETA_HUMAN	GYQELLEK	MT06_05	2	2	1	y6	490.258382	759.424696	5.81	3461	494.265481	767.438895	5.85	5395
sp|P02771|FETA_HUMAN	GYQELLEK	MT06_05	3	2	1	y6	490.258382	759.424696	5.85	2873	494.265481	767.438895	5.76	4744
sp|P02771|FETA_HUMAN	GYQELLEK	MT06_06	1	2	1	y6	490.258382	759.424696	5.76	4979	494.265481	767.438895	5.76	15567
sp|P02771|FETA_HUMAN	GYQELLEK	MT06_06	2	2	1	y6	490.258382	759.424696	5.72	1641	494.265481	767.438895	5.72	5225
sp|P02771|FETA_HUMAN	GYQELLEK	MT06_06	3	2	1	y6	490.258382	759.424696	5.81	5488	494.265481	767.438895	5.85	18792
sp|P02771|FETA_HUMAN	GYQELLEK	MT06_07	1	2	1	y6	490.258382	759.424696	5.81	5038	494.265481	767.438895	5.76	29325
sp|P02771|FETA_HUMAN	GYQELLEK	MT06_07	2	2	1	y6	490.258382	759.424696	5.85	5925	494.265481	767.438895	5.85	35445
sp|P02771|FETA_HUMAN	GYQELLEK	MT06_07	3	2	1	y6	490.258382	759.424696	5.81	3851	494.265481	767.438895	5.81	23562
sp|P02771|FETA_HUMAN	GYQELLEK	MT06_08	1	2	1	y6	490.258382	759.424696	5.81	3625	494.265481	767.438895	5.76	45171
sp|P02771|FETA_HUMAN	GYQELLEK	MT06_08	2	2	1	y6	490.258382	759.424696	5.76	4465	494.265481	767.438895	5.76	59189
sp|P02771|FETA_HUMAN	GYQELLEK	MT06_08	3	2	1	y6	490.258382	759.424696	5.76	3030	494.265481	767.438895	5.81	37470
sp|P02771|FETA_HUMAN	VDFTEIQK	MT01_01	1	2	1	b2	490.258382	215.102633	6.05	1128	494.265481	215.102633	6.05	102
sp|P02771|FETA_HUMAN	VDFTEIQK	MT01_01	2	2	1	b2	490.258382	215.102633	6.05	3577	494.265481	215.102633	6.05	349
sp|P02771|FETA_HUMAN	VDFTEIQK	MT01_01	3	2	1	b2	490.258382	215.102633	5.85	169	494.265481	215.102633	5.85	15
sp|P02771|FETA_HUMAN	VDFTEIQK	MT01_02	1	2	1	b2	490.258382	215.102633	6.05	5108	494.265481	215.102633	6.05	1050
sp|P02771|FETA_HUMAN	VDFTEIQK	MT01_02	2	2	1	b2	490.258382	215.102633	6.05	6232	494.265481	215.102633	6.01	1435
sp|P02771|FETA_HUMAN	VDFTEIQK	MT01_02	3	2	1	b2	490.258382	215.102633	5.93	6148	494.265481	215.102633	5.93	1371
sp|P02771|FETA_HUMAN	VDFTEIQK	MT01_03	1	2	1	b2	490.258382	215.102633	6.01	10194	494.265481	215.102633	6.01	3048
sp|P02771|FETA_HUMAN	VDFTEIQK	MT01_03	2	2	1	b2	490.258382	215.102633	5.97	1979	494.265481	215.102633	5.97	640
sp|P02771|FETA_HUMAN	VDFTEIQK	MT01_03	3	2	1	b2	490.258382	215.102633	6.01	7138	494.265481	215.102633	6.01	2453
sp|P02771|FETA_HUMAN	VDFTEIQK	MT01_04	1	2	1	b2	490.258382	215.102633	6.05	6810	494.265481	215.102633	6.05	4806
sp|P02771|FETA_HUMAN	VDFTEIQK	MT01_04	2	2	1	b2	490.258382	215.102633	6.09	7336	494.265481	215.102633	6.09	4596
sp|P02771|FETA_HUMAN	VDFTEIQK	MT01_04	3	2	1	b2	490.258382	215.102633	5.97	7092	494.265481	215.102633	5.97	4795
sp|P02771|FETA_HUMAN	VDFTEIQK	MT01_05	1	2	1	b2	490.258382	215.102633	6.01	7976	494.265481	215.102633	6.01	8082
sp|P02771|FETA_HUMAN	VDFTEIQK	MT01_05	2	2	1	b2	490.258382	215.102633	6.01	8677	494.265481	215.102633	6.01	9299
sp|P02771|FETA_HUMAN	VDFTEIQK	MT01_05	3	2	1	b2	490.258382	215.102633	5.97	8711	494.265481	215.102633	5.97	9444
sp|P02771|FETA_HUMAN	VDFTEIQK	MT01_06	1	2	1	b2	490.258382	215.102633	5.97	5994	494.265481	215.102633	5.97	13401
sp|P02771|FETA_HUMAN	VDFTEIQK	MT01_06	2	2	1	b2	490.258382	215.102633	5.97	6311	494.265481	215.102633	5.97	15211
sp|P02771|FETA_HUMAN	VDFTEIQK	MT01_06	3	2	1	b2	490.258382	215.102633	6.01	6728	494.265481	215.102633	6.01	15988
sp|P02771|FETA_HUMAN	VDFTEIQK	MT01_07	1	2	1	b2	490.258382	215.102633	5.97	12985	494.265481	215.102633	5.97	57749
sp|P02771|FETA_HUMAN	VDFTEIQK	MT01_07	2	2	1	b2	490.258382	215.102633	6.01	13351	494.265481	215.102633	6.01	61837
sp|P02771|FETA_HUMAN	VDFTEIQK	MT01_07	3	2	1	b2	490.258382	215.102633	6.05	13607	494.265481	215.102633	6.05	61419
sp|P02771|FETA_HUMAN	VDFTEIQK	MT01_08	1	2	1	b2	490.258382	215.102633	5.97	12987	494.265481	215.102633	5.97	102559
sp|P02771|FETA_HUMAN	VDFTEIQK	MT01_08	2	2	1	b2	490.258382	215.102633	6.01	13322	494.265481	215.102633	6.01	107180
sp|P02771|FETA_HUMAN	VDFTEIQK	MT01_08	3	2	1	b2	490.258382	215.102633	6.05	12598	494.265481	215.102633	6.05	101080
sp|P02771|FETA_HUMAN	VDFTEIQK	MT02_01	1	2	1	b2	490.258382	215.102633	6.17	2788	494.265481	215.102633	6.17	277
sp|P02771|FETA_HUMAN	VDFTEIQK	MT02_01	2	2	1	b2	490.258382	215.102633	6.09	1125	494.265481	215.102633	6.09	114
sp|P02771|FETA_HUMAN	VDFTEIQK	MT02_01	3	2	1	b2	490.258382	215.102633	6.13	4443	494.265481	215.102633	6.13	434
sp|P02771|FETA_HUMAN	VDFTEIQK	MT02_02	1	2	1	b2	490.258382	215.102633	6.13	8771	494.265481	215.102633	6.13	1675
sp|P02771|FETA_HUMAN	VDFTEIQK	MT02_02	2	2	1	b2	490.258382	215.102633	6.13	9195	494.265481	215.102633	6.09	1854
sp|P02771|FETA_HUMAN	VDFTEIQK	MT02_02	3	2	1	b2	490.258382	215.102633	6.13	5317	494.265481	215.102633	6.17	910
sp|P02771|FETA_HUMAN	VDFTEIQK	MT02_03	1	2	1	b2	490.258382	215.102633	6.05	1990	494.265481	215.102633	6.05	689
sp|P02771|FETA_HUMAN	VDFTEIQK	MT02_03	2	2	1	b2	490.258382	215.102633	6.09	6841	494.265481	215.102633	6.13	2185
sp|P02771|FETA_HUMAN	VDFTEIQK	MT02_03	3	2	1	b2	490.258382	215.102633	6.13	3586	494.265481	215.102633	6.17	1277
sp|P02771|FETA_HUMAN	VDFTEIQK	MT02_04	1	2	1	b2	490.258382	215.102633	6.13	12551	494.265481	215.102633	6.13	5840
sp|P02771|FETA_HUMAN	VDFTEIQK	MT02_04	2	2	1	b2	490.258382	215.102633	6.09	13124	494.265481	215.102633	6.09	6214
sp|P02771|FETA_HUMAN	VDFTEIQK	MT02_04	3	2	1	b2	490.258382	215.102633	6.13	5158	494.265481	215.102633	6.13	3264
sp|P02771|FETA_HUMAN	VDFTEIQK	MT02_05	1	2	1	b2	490.258382	215.102633	6.09	4620	494.265481	215.102633	6.09	4972
sp|P02771|FETA_HUMAN	VDFTEIQK	MT02_05	2	2	1	b2	490.258382	215.102633	6.13	4921	494.265481	215.102633	6.13	5353
sp|P02771|FETA_HUMAN	VDFTEIQK	MT02_05	3	2	1	b2	490.258382	215.102633	6.09	486	494.265481	215.102633	6.09	523
sp|P02771|FETA_HUMAN	VDFTEIQK	MT02_06	1	2	1	b2	490.258382	215.102633	6.09	5914	494.265481	215.102633	6.09	12156
sp|P02771|FETA_HUMAN	VDFTEIQK	MT02_06	2	2	1	b2	490.258382	215.102633	6.17	9118	494.265481	215.102633	6.17	20612
sp|P02771|FETA_HUMAN	VDFTEIQK	MT02_06	3	2	1	b2	490.258382	215.102633	6.13	7406	494.265481	215.102633	6.13	16311
sp|P02771|FETA_HUMAN	VDFTEIQK	MT02_07	1	2	1	b2	490.258382	215.102633	6.13	6473	494.265481	215.102633	6.13	24740
sp|P02771|FETA_HUMAN	VDFTEIQK	MT02_07	2	2	1	b2	490.258382	215.102633	6.13	5836	494.265481	215.102633	6.13	24884
sp|P02771|FETA_HUMAN	VDFTEIQK	MT02_07	3	2	1	b2	490.258382	215.102633	6.13	4987	494.265481	215.102633	6.13	21656
sp|P02771|FETA_HUMAN	VDFTEIQK	MT02_08	1	2	1	b2	490.258382	215.102633	6.09	6017	494.265481	215.102633	6.09	42827
sp|P02771|FETA_HUMAN	VDFTEIQK	MT02_08	2	2	1	b2	490.258382	215.102633	6.17	8347	494.265481	215.102633	6.17	71014
sp|P02771|FETA_HUMAN	VDFTEIQK	MT02_08	3	2	1	b2	490.258382	215.102633	6.13	8142	494.265481	215.102633	6.13	61258
sp|P02771|FETA_HUMAN	VDFTEIQK	MT03_01	1	2	1	b2	490.258382	215.102633	5.4	1446	494.265481	215.102633	5.4	140
sp|P02771|FETA_HUMAN	VDFTEIQK	MT03_01	2	2	1	b2	490.258382	215.102633	5.2	7253	494.265481	215.102633	5.4	686
sp|P02771|FETA_HUMAN	VDFTEIQK	MT03_01	3	2	1	b2	490.258382	215.102633	5.24	7615	494.265481	215.102633	5.24	758
sp|P02771|FETA_HUMAN	VDFTEIQK	MT03_02	1	2	1	b2	490.258382	215.102633	5.36	5368	494.265481	215.102633	5.24	953
sp|P02771|FETA_HUMAN	VDFTEIQK	MT03_02	2	2	1	b2	490.258382	215.102633	5.24	6100	494.265481	215.102633	5.32	993
sp|P02771|FETA_HUMAN	VDFTEIQK	MT03_02	3	2	1	b2	490.258382	215.102633	5.2	6399	494.265481	215.102633	5.32	1075
sp|P02771|FETA_HUMAN	VDFTEIQK	MT03_03	1	2	1	b2	490.258382	215.102633	5.28	2613	494.265481	215.102633	5.2	893
sp|P02771|FETA_HUMAN	VDFTEIQK	MT03_03	2	2	1	b2	490.258382	215.102633	5.24	8824	494.265481	215.102633	5.12	3153
sp|P02771|FETA_HUMAN	VDFTEIQK	MT03_03	3	2	1	b2	490.258382	215.102633	5.24	2916	494.265481	215.102633	5.24	1063
sp|P02771|FETA_HUMAN	VDFTEIQK	MT03_04	1	2	1	b2	490.258382	215.102633	5.24	6770	494.265481	215.102633	5.28	4549
sp|P02771|FETA_HUMAN	VDFTEIQK	MT03_04	2	2	1	b2	490.258382	215.102633	5.24	8133	494.265481	215.102633	5.28	4755
sp|P02771|FETA_HUMAN	VDFTEIQK	MT03_04	3	2	1	b2	490.258382	215.102633	5.24	8414	494.265481	215.102633	5.24	5452
sp|P02771|FETA_HUMAN	VDFTEIQK	MT03_05	1	2	1	b2	490.258382	215.102633	5.32	2740	494.265481	215.102633	5.36	2769
sp|P02771|FETA_HUMAN	VDFTEIQK	MT03_05	2	2	1	b2	490.258382	215.102633	5.4	3667	494.265481	215.102633	5.36	3837
sp|P02771|FETA_HUMAN	VDFTEIQK	MT03_05	3	2	1	b2	490.258382	215.102633	5.6	1120	494.265481	215.102633	5.6	1157
sp|P02771|FETA_HUMAN	VDFTEIQK	MT03_06	1	2	1	b2	490.258382	215.102633	5.2	5031	494.265481	215.102633	5.24	11982
sp|P02771|FETA_HUMAN	VDFTEIQK	MT03_06	2	2	1	b2	490.258382	215.102633	5.04	6539	494.265481	215.102633	5.08	14464
sp|P02771|FETA_HUMAN	VDFTEIQK	MT03_06	3	2	1	b2	490.258382	215.102633	5.48	7319	494.265481	215.102633	5.36	15435
sp|P02771|FETA_HUMAN	VDFTEIQK	MT03_07	1	2	1	b2	490.258382	215.102633	5.28	6373	494.265481	215.102633	5.28	27886
sp|P02771|FETA_HUMAN	VDFTEIQK	MT03_07	2	2	1	b2	490.258382	215.102633	5.2	7496	494.265481	215.102633	5.16	32883
sp|P02771|FETA_HUMAN	VDFTEIQK	MT03_07	3	2	1	b2	490.258382	215.102633	5.16	7869	494.265481	215.102633	5.12	34149
sp|P02771|FETA_HUMAN	VDFTEIQK	MT03_08	1	2	1	b2	490.258382	215.102633	5.24	6131	494.265481	215.102633	5.28	45916
sp|P02771|FETA_HUMAN	VDFTEIQK	MT03_08	2	2	1	b2	490.258382	215.102633	5.4	6973	494.265481	215.102633	5.36	53638
sp|P02771|FETA_HUMAN	VDFTEIQK	MT03_08	3	2	1	b2	490.258382	215.102633	5.32	7634	494.265481	215.102633	5.28	55792
sp|P02771|FETA_HUMAN	VDFTEIQK	MT04_01	1	2	1	b2	490.258382	215.102633	4.95	1098	494.265481	215.102633	4.87	98
sp|P02771|FETA_HUMAN	VDFTEIQK	MT04_01	2	2	1	b2	490.258382	215.102633	5.2	4582	494.265481	215.102633	5.24	454
sp|P02771|FETA_HUMAN	VDFTEIQK	MT04_01	3	2	1	b2	490.258382	215.102633	5	467	494.265481	215.102633	4.83	46
sp|P02771|FETA_HUMAN	VDFTEIQK	MT04_02	1	2	1	b2	490.258382	215.102633	5.16	5982	494.265481	215.102633	5.08	1103
sp|P02771|FETA_HUMAN	VDFTEIQK	MT04_02	2	2	1	b2	490.258382	215.102633	5.24	7367	494.265481	215.102633	5.2	1416
sp|P02771|FETA_HUMAN	VDFTEIQK	MT04_02	3	2	1	b2	490.258382	215.102633	5.12	7064	494.265481	215.102633	5	1292
sp|P02771|FETA_HUMAN	VDFTEIQK	MT04_03	1	2	1	b2	490.258382	215.102633	5.04	4809	494.265481	215.102633	5	1516
sp|P02771|FETA_HUMAN	VDFTEIQK	MT04_03	2	2	1	b2	490.258382	215.102633	5.32	1991	494.265481	215.102633	5.32	625
sp|P02771|FETA_HUMAN	VDFTEIQK	MT04_03	3	2	1	b2	490.258382	215.102633	5.32	2246	494.265481	215.102633	5.32	759
sp|P02771|FETA_HUMAN	VDFTEIQK	MT04_04	1	2	1	b2	490.258382	215.102633	5.16	6411	494.265481	215.102633	5.28	3964
sp|P02771|FETA_HUMAN	VDFTEIQK	MT04_04	2	2	1	b2	490.258382	215.102633	5.16	7236	494.265481	215.102633	5.16	3997
sp|P02771|FETA_HUMAN	VDFTEIQK	MT04_04	3	2	1	b2	490.258382	215.102633	5.16	7274	494.265481	215.102633	5.12	4764
sp|P02771|FETA_HUMAN	VDFTEIQK	MT04_05	1	2	1	b2	490.258382	215.102633	5.16	6942	494.265481	215.102633	5.12	7469
sp|P02771|FETA_HUMAN	VDFTEIQK	MT04_05	2	2	1	b2	490.258382	215.102633	5.2	8273	494.265481	215.102633	5.16	8887
sp|P02771|FETA_HUMAN	VDFTEIQK	MT04_05	3	2	1	b2	490.258382	215.102633	5	8634	494.265481	215.102633	5.08	8971
sp|P02771|FETA_HUMAN	VDFTEIQK	MT04_06	1	2	1	b2	490.258382	215.102633	5.08	4652	494.265481	215.102633	5.04	11479
sp|P02771|FETA_HUMAN	VDFTEIQK	MT04_06	2	2	1	b2	490.258382	215.102633	5.28	5749	494.265481	215.102633	5.28	14157
sp|P02771|FETA_HUMAN	VDFTEIQK	MT04_06	3	2	1	b2	490.258382	215.102633	5.32	6742	494.265481	215.102633	5.24	15116
sp|P02771|FETA_HUMAN	VDFTEIQK	MT04_07	1	2	1	b2	490.258382	215.102633	5.12	6036	494.265481	215.102633	5.08	25527
sp|P02771|FETA_HUMAN	VDFTEIQK	MT04_07	2	2	1	b2	490.258382	215.102633	5.08	7413	494.265481	215.102633	5.12	31818
sp|P02771|FETA_HUMAN	VDFTEIQK	MT04_07	3	2	1	b2	490.258382	215.102633	5.16	7542	494.265481	215.102633	5.16	33514
sp|P02771|FETA_HUMAN	VDFTEIQK	MT04_08	1	2	1	b2	490.258382	215.102633	5.16	9080	494.265481	215.102633	5.12	73331
sp|P02771|FETA_HUMAN	VDFTEIQK	MT04_08	2	2	1	b2	490.258382	215.102633	5.12	10327	494.265481	215.102633	5.12	78371
sp|P02771|FETA_HUMAN	VDFTEIQK	MT04_08	3	2	1	b2	490.258382	215.102633	5.16	10033	494.265481	215.102633	5.16	78145
sp|P02771|FETA_HUMAN	VDFTEIQK	MT05_01	1	2	1	b2	490.258382	215.102633	5.04	6022	494.265481	215.102633	5	594
sp|P02771|FETA_HUMAN	VDFTEIQK	MT05_01	2	2	1	b2	490.258382	215.102633	5.04	8971	494.265481	215.102633	5.16	784
sp|P02771|FETA_HUMAN	VDFTEIQK	MT05_01	3	2	1	b2	490.258382	215.102633	5	5976	494.265481	215.102633	5	544
sp|P02771|FETA_HUMAN	VDFTEIQK	MT05_02	1	2	1	b2	490.258382	215.102633	5.08	7262	494.265481	215.102633	5.12	1313
sp|P02771|FETA_HUMAN	VDFTEIQK	MT05_02	2	2	1	b2	490.258382	215.102633	5.16	7468	494.265481	215.102633	5.16	1316
sp|P02771|FETA_HUMAN	VDFTEIQK	MT05_02	3	2	1	b2	490.258382	215.102633	4.95	8992	494.265481	215.102633	5	1579
sp|P02771|FETA_HUMAN	VDFTEIQK	MT05_03	1	2	1	b2	490.258382	215.102633	5.12	4698	494.265481	215.102633	5.12	1554
sp|P02771|FETA_HUMAN	VDFTEIQK	MT05_03	2	2	1	b2	490.258382	215.102633	5.08	8253	494.265481	215.102633	5.08	2963
sp|P02771|FETA_HUMAN	VDFTEIQK	MT05_03	3	2	1	b2	490.258382	215.102633	5.08	4997	494.265481	215.102633	5.04	1732
sp|P02771|FETA_HUMAN	VDFTEIQK	MT05_04	1	2	1	b2	490.258382	215.102633	4.91	6736	494.265481	215.102633	5	4214
sp|P02771|FETA_HUMAN	VDFTEIQK	MT05_04	2	2	1	b2	490.258382	215.102633	5	7493	494.265481	215.102633	4.95	4701
sp|P02771|FETA_HUMAN	VDFTEIQK	MT05_04	3	2	1	b2	490.258382	215.102633	5.24	6823	494.265481	215.102633	5.16	4216
sp|P02771|FETA_HUMAN	VDFTEIQK	MT05_05	1	2	1	b2	490.258382	215.102633	5.04	2117	494.265481	215.102633	5.04	2190
sp|P02771|FETA_HUMAN	VDFTEIQK	MT05_05	2	2	1	b2	490.258382	215.102633	5.2	2314	494.265481	215.102633	5.2	2484
sp|P02771|FETA_HUMAN	VDFTEIQK	MT05_05	3	2	1	b2	490.258382	215.102633	5.28	3681	494.265481	215.102633	5.32	3924
sp|P02771|FETA_HUMAN	VDFTEIQK	MT05_06	1	2	1	b2	490.258382	215.102633	4.95	5977	494.265481	215.102633	5	11248
sp|P02771|FETA_HUMAN	VDFTEIQK	MT05_06	2	2	1	b2	490.258382	215.102633	5.04	7743	494.265481	215.102633	5.12	14561
sp|P02771|FETA_HUMAN	VDFTEIQK	MT05_06	3	2	1	b2	490.258382	215.102633	5.16	8238	494.265481	215.102633	5.16	15235
sp|P02771|FETA_HUMAN	VDFTEIQK	MT05_07	1	2	1	b2	490.258382	215.102633	4.95	9428	494.265481	215.102633	5	33509
sp|P02771|FETA_HUMAN	VDFTEIQK	MT05_07	2	2	1	b2	490.258382	215.102633	5.08	10527	494.265481	215.102633	5.04	40717
sp|P02771|FETA_HUMAN	VDFTEIQK	MT05_07	3	2	1	b2	490.258382	215.102633	5.12	10584	494.265481	215.102633	5.16	38971
sp|P02771|FETA_HUMAN	VDFTEIQK	MT05_08	1	2	1	b2	490.258382	215.102633	5.08	11605	494.265481	215.102633	5.04	76225
sp|P02771|FETA_HUMAN	VDFTEIQK	MT05_08	2	2	1	b2	490.258382	215.102633	5.24	11260	494.265481	215.102633	5.2	81017
sp|P02771|FETA_HUMAN	VDFTEIQK	MT05_08	3	2	1	b2	490.258382	215.102633	5	12505	494.265481	215.102633	5.04	81763
sp|P02771|FETA_HUMAN	VDFTEIQK	MT06_01	1	2	1	b2	490.258382	215.102633	4.91	2022	494.265481	215.102633	4.87	180
sp|P02771|FETA_HUMAN	VDFTEIQK	MT06_01	2	2	1	b2	490.258382	215.102633	5.12	7656	494.265481	215.102633	5.28	682
sp|P02771|FETA_HUMAN	VDFTEIQK	MT06_01	3	2	1	b2	490.258382	215.102633	5.2	5239	494.265481	215.102633	5.2	485
sp|P02771|FETA_HUMAN	VDFTEIQK	MT06_02	1	2	1	b2	490.258382	215.102633	5.16	7741	494.265481	215.102633	5.24	926
sp|P02771|FETA_HUMAN	VDFTEIQK	MT06_02	2	2	1	b2	490.258382	215.102633	5.32	9957	494.265481	215.102633	5.24	1805
sp|P02771|FETA_HUMAN	VDFTEIQK	MT06_02	3	2	1	b2	490.258382	215.102633	5.16	10701	494.265481	215.102633	5.2	1561
sp|P02771|FETA_HUMAN	VDFTEIQK	MT06_03	1	2	1	b2	490.258382	215.102633	5.12	2113	494.265481	215.102633	5.12	710
sp|P02771|FETA_HUMAN	VDFTEIQK	MT06_03	2	2	1	b2	490.258382	215.102633	5.28	10762	494.265481	215.102633	5.28	3497
sp|P02771|FETA_HUMAN	VDFTEIQK	MT06_03	3	2	1	b2	490.258382	215.102633	5.12	4786	494.265481	215.102633	5	1491
sp|P02771|FETA_HUMAN	VDFTEIQK	MT06_04	1	2	1	b2	490.258382	215.102633	5.04	5845	494.265481	215.102633	5	3622
sp|P02771|FETA_HUMAN	VDFTEIQK	MT06_04	2	2	1	b2	490.258382	215.102633	5.24	8008	494.265481	215.102633	5.2	4155
sp|P02771|FETA_HUMAN	VDFTEIQK	MT06_04	3	2	1	b2	490.258382	215.102633	5.2	8718	494.265481	215.102633	5.16	4739
sp|P02771|FETA_HUMAN	VDFTEIQK	MT06_05	1	2	1	b2	490.258382	215.102633	5.28	1063	494.265481	215.102633	5.28	1075
sp|P02771|FETA_HUMAN	VDFTEIQK	MT06_05	2	2	1	b2	490.258382	215.102633	5.44	1322	494.265481	215.102633	5.48	1407
sp|P02771|FETA_HUMAN	VDFTEIQK	MT06_05	3	2	1	b2	490.258382	215.102633	5.48	986	494.265481	215.102633	5.48	967
sp|P02771|FETA_HUMAN	VDFTEIQK	MT06_06	1	2	1	b2	490.258382	215.102633	5.04	9542	494.265481	215.102633	5.08	16367
sp|P02771|FETA_HUMAN	VDFTEIQK	MT06_06	2	2	1	b2	490.258382	215.102633	5.2	11304	494.265481	215.102633	5.12	23156
sp|P02771|FETA_HUMAN	VDFTEIQK	MT06_06	3	2	1	b2	490.258382	215.102633	5.24	11499	494.265481	215.102633	5.2	21478
sp|P02771|FETA_HUMAN	VDFTEIQK	MT06_07	1	2	1	b2	490.258382	215.102633	5.2	12745	494.265481	215.102633	5.16	46016
sp|P02771|FETA_HUMAN	VDFTEIQK	MT06_07	2	2	1	b2	490.258382	215.102633	5.32	12478	494.265481	215.102633	5.32	46148
sp|P02771|FETA_HUMAN	VDFTEIQK	MT06_07	3	2	1	b2	490.258382	215.102633	5.16	12334	494.265481	215.102633	5.16	46059
sp|P02771|FETA_HUMAN	VDFTEIQK	MT06_08	1	2	1	b2	490.258382	215.102633	5.08	7690	494.265481	215.102633	5.12	52288
sp|P02771|FETA_HUMAN	VDFTEIQK	MT06_08	2	2	1	b2	490.258382	215.102633	5.12	9315	494.265481	215.102633	5.12	59410
sp|P02771|FETA_HUMAN	VDFTEIQK	MT06_08	3	2	1	b2	490.258382	215.102633	5	8706	494.265481	215.102633	5.12	57766
sp|P02771|FETA_HUMAN	GYQELLEK	nMT_01	1	2	1	y6	490.258382	759.424696	6.33	75	494.265481	767.438895	6.33	11
sp|P02771|FETA_HUMAN	GYQELLEK	nMT_01	2	2	1	y6	490.258382	759.424696	6.25	55	494.265481	767.438895	6.25	10
sp|P02771|FETA_HUMAN	GYQELLEK	nMT_01	3	2	1	y6	490.258382	759.424696	6.25	23	494.265481	767.438895	6.25	6
sp|P02771|FETA_HUMAN	GYQELLEK	nMT_02	1	2	1	y6	490.258382	759.424696	6.33	6574	494.265481	767.438895	6.33	1921
sp|P02771|FETA_HUMAN	GYQELLEK	nMT_02	2	2	1	y6	490.258382	759.424696	6.33	5980	494.265481	767.438895	6.33	1724
sp|P02771|FETA_HUMAN	GYQELLEK	nMT_02	3	2	1	y6	490.258382	759.424696	6.33	6587	494.265481	767.438895	6.33	2031
sp|P02771|FETA_HUMAN	GYQELLEK	nMT_03	1	2	1	y6	490.258382	759.424696	6.25	1727	494.265481	767.438895	6.25	893
sp|P02771|FETA_HUMAN	GYQELLEK	nMT_03	2	2	1	y6	490.258382	759.424696	6.33	2732	494.265481	767.438895	6.33	1441
sp|P02771|FETA_HUMAN	GYQELLEK	nMT_03	3	2	1	y6	490.258382	759.424696	6.33	5355	494.265481	767.438895	6.33	2701
sp|P02771|FETA_HUMAN	GYQELLEK	nMT_04	1	2	1	y6	490.258382	759.424696	6.29	17081	494.265481	767.438895	6.29	15348
sp|P02771|FETA_HUMAN	GYQELLEK	nMT_04	2	2	1	y6	490.258382	759.424696	6.33	18539	494.265481	767.438895	6.33	16293
sp|P02771|FETA_HUMAN	GYQELLEK	nMT_04	3	2	1	y6	490.258382	759.424696	6.33	18407	494.265481	767.438895	6.33	16740
sp|P02771|FETA_HUMAN	GYQELLEK	nMT_05	1	2	1	y6	490.258382	759.424696	6.29	5303	494.265481	767.438895	6.29	9306
sp|P02771|FETA_HUMAN	GYQELLEK	nMT_05	2	2	1	y6	490.258382	759.424696	6.33	4797	494.265481	767.438895	6.33	8507
sp|P02771|FETA_HUMAN	GYQELLEK	nMT_05	3	2	1	y6	490.258382	759.424696	6.29	2211	494.265481	767.438895	6.29	4179
sp|P02771|FETA_HUMAN	GYQELLEK	nMT_06	1	2	1	y6	490.258382	759.424696	6.29	2486	494.265481	767.438895	6.29	8220
sp|P02771|FETA_HUMAN	GYQELLEK	nMT_06	2	2	1	y6	490.258382	759.424696	6.33	4223	494.265481	767.438895	6.33	14021
sp|P02771|FETA_HUMAN	GYQELLEK	nMT_06	3	2	1	y6	490.258382	759.424696	6.29	4281	494.265481	767.438895	6.33	14688
sp|P02771|FETA_HUMAN	GYQELLEK	nMT_07	1	2	1	y6	490.258382	759.424696	6.33	2293	494.265481	767.438895	6.33	14587
sp|P02771|FETA_HUMAN	GYQELLEK	nMT_07	2	2	1	y6	490.258382	759.424696	6.33	1718	494.265481	767.438895	6.33	10584
sp|P02771|FETA_HUMAN	GYQELLEK	nMT_07	3	2	1	y6	490.258382	759.424696	6.33	3019	494.265481	767.438895	6.33	18593
sp|P02771|FETA_HUMAN	GYQELLEK	nMT_08	1	2	1	y6	490.258382	759.424696	6.33	5198	494.265481	767.438895	6.33	65254
sp|P02771|FETA_HUMAN	GYQELLEK	nMT_08	2	2	1	y6	490.258382	759.424696	6.29	6247	494.265481	767.438895	6.33	79355
sp|P02771|FETA_HUMAN	GYQELLEK	nMT_08	3	2	1	y6	490.258382	759.424696	6.33	6704	494.265481	767.438895	6.29	82451
sp|P02771|FETA_HUMAN	VDFTEIQK	nMT_01	1	2	1	b2	490.258382	215.102633	6.13	486	494.265481	215.102633	6.13	47
sp|P02771|FETA_HUMAN	VDFTEIQK	nMT_01	2	2	1	b2	490.258382	215.102633	6.13	90	494.265481	215.102633	6.13	9
sp|P02771|FETA_HUMAN	VDFTEIQK	nMT_01	3	2	1	b2	490.258382	215.102633	6.17	264	494.265481	215.102633	6.17	28
sp|P02771|FETA_HUMAN	VDFTEIQK	nMT_02	1	2	1	b2	490.258382	215.102633	6.21	9507	494.265481	215.102633	6.21	1609
sp|P02771|FETA_HUMAN	VDFTEIQK	nMT_02	2	2	1	b2	490.258382	215.102633	6.17	4674	494.265481	215.102633	6.21	747
sp|P02771|FETA_HUMAN	VDFTEIQK	nMT_02	3	2	1	b2	490.258382	215.102633	6.21	6321	494.265481	215.102633	6.21	1053
sp|P02771|FETA_HUMAN	VDFTEIQK	nMT_03	1	2	1	b2	490.258382	215.102633	6.13	2102	494.265481	215.102633	6.17	761
sp|P02771|FETA_HUMAN	VDFTEIQK	nMT_03	2	2	1	b2	490.258382	215.102633	6.13	682	494.265481	215.102633	6.13	240
sp|P02771|FETA_HUMAN	VDFTEIQK	nMT_03	3	2	1	b2	490.258382	215.102633	6.21	4660	494.265481	215.102633	6.21	1721
sp|P02771|FETA_HUMAN	VDFTEIQK	nMT_04	1	2	1	b2	490.258382	215.102633	6.17	11134	494.265481	215.102633	6.17	6293
sp|P02771|FETA_HUMAN	VDFTEIQK	nMT_04	2	2	1	b2	490.258382	215.102633	6.21	5216	494.265481	215.102633	6.21	3076
sp|P02771|FETA_HUMAN	VDFTEIQK	nMT_04	3	2	1	b2	490.258382	215.102633	6.17	14137	494.265481	215.102633	6.17	8172
sp|P02771|FETA_HUMAN	VDFTEIQK	nMT_05	1	2	1	b2	490.258382	215.102633	6.17	2357	494.265481	215.102633	6.17	2111
sp|P02771|FETA_HUMAN	VDFTEIQK	nMT_05	2	2	1	b2	490.258382	215.102633	6.21	781	494.265481	215.102633	6.21	722
sp|P02771|FETA_HUMAN	VDFTEIQK	nMT_05	3	2	1	b2	490.258382	215.102633	6.21	727	494.265481	215.102633	6.21	702
sp|P02771|FETA_HUMAN	VDFTEIQK	nMT_06	1	2	1	b2	490.258382	215.102633	6.13	2779	494.265481	215.102633	6.17	5716
sp|P02771|FETA_HUMAN	VDFTEIQK	nMT_06	2	2	1	b2	490.258382	215.102633	6.17	3718	494.265481	215.102633	6.17	8185
sp|P02771|FETA_HUMAN	VDFTEIQK	nMT_06	3	2	1	b2	490.258382	215.102633	6.17	3509	494.265481	215.102633	6.17	7533
sp|P02771|FETA_HUMAN	VDFTEIQK	nMT_07	1	2	1	b2	490.258382	215.102633	6.21	1455	494.265481	215.102633	6.21	6034
sp|P02771|FETA_HUMAN	VDFTEIQK	nMT_07	2	2	1	b2	490.258382	215.102633	6.33	174	494.265481	215.102633	6.33	705
sp|P02771|FETA_HUMAN	VDFTEIQK	nMT_07	3	2	1	b2	490.258382	215.102633	6.17	3177	494.265481	215.102633	6.17	13064
sp|P02771|FETA_HUMAN	VDFTEIQK	nMT_08	1	2	1	b2	490.258382	215.102633	6.21	2990	494.265481	215.102633	6.21	21997
sp|P02771|FETA_HUMAN	VDFTEIQK	nMT_08	2	2	1	b2	490.258382	215.102633	6.17	6502	494.265481	215.102633	6.17	46660
sp|P02771|FETA_HUMAN	VDFTEIQK	nMT_08	3	2	1	b2	490.258382	215.102633	6.17	3952	494.265481	215.102633	6.17	29337
sp|P02771|FETA_HUMAN	GYQELLEK	MT01_QC01	1	2	1	y6	490.258382	759.424696	6.09	5294	494.265481	767.438895	6.09	813
sp|P02771|FETA_HUMAN	GYQELLEK	MT01_QC01	2	2	1	y6	490.258382	759.424696	6.13	3202	494.265481	767.438895	6.13	493
sp|P02771|FETA_HUMAN	GYQELLEK	MT01_QC01	3	2	1	y6	490.258382	759.424696	6.09	547	494.265481	767.438895	6.09	81
sp|P02771|FETA_HUMAN	GYQELLEK	MT01_QC01	4	2	1	y6	490.258382	759.424696	6.17	916	494.265481	767.438895	6.17	138
sp|P02771|FETA_HUMAN	GYQELLEK	MT01_QC01	5	2	1	y6	490.258382	759.424696	6.09	3544	494.265481	767.438895	6.09	563
sp|P02771|FETA_HUMAN	GYQELLEK	MT01_QC01	6	2	1	y6	490.258382	759.424696	6.09	9205	494.265481	767.438895	6.09	1353
sp|P02771|FETA_HUMAN	GYQELLEK	MT02_QC01	1	2	1	y6	490.258382	759.424696	6.17	2342	494.265481	767.438895	6.17	380
sp|P02771|FETA_HUMAN	GYQELLEK	MT02_QC01	2	2	1	y6	490.258382	759.424696	6.29	7590	494.265481	767.438895	6.25	1155
sp|P02771|FETA_HUMAN	GYQELLEK	MT02_QC01	3	2	1	y6	490.258382	759.424696	6.17	7368	494.265481	767.438895	6.17	1122
sp|P02771|FETA_HUMAN	GYQELLEK	MT02_QC01	4	2	1	y6	490.258382	759.424696	6.25	781	494.265481	767.438895	6.25	121
sp|P02771|FETA_HUMAN	GYQELLEK	MT02_QC01	5	2	1	y6	490.258382	759.424696	6.13	1124	494.265481	767.438895	6.13	189
sp|P02771|FETA_HUMAN	GYQELLEK	MT02_QC01	6	2	1	y6	490.258382	759.424696	6.25	593	494.265481	767.438895	6.25	100
sp|P02771|FETA_HUMAN	GYQELLEK	MT03_QC01	1	2	1	y6	490.258382	759.424696	6.25	2268	494.265481	767.438895	6.25	354
sp|P02771|FETA_HUMAN	GYQELLEK	MT03_QC01	2	2	1	y6	490.258382	759.424696	6.25	2440	494.265481	767.438895	6.25	386
sp|P02771|FETA_HUMAN	GYQELLEK	MT03_QC01	3	2	1	y6	490.258382	759.424696	6.37	99	494.265481	767.438895	6.37	16
sp|P02771|FETA_HUMAN	GYQELLEK	MT03_QC01	4	2	1	y6	490.258382	759.424696	6.29	803	494.265481	767.438895	6.29	137
sp|P02771|FETA_HUMAN	GYQELLEK	MT03_QC01	5	2	1	y6	490.258382	759.424696	6.25	811	494.265481	767.438895	6.25	119
sp|P02771|FETA_HUMAN	GYQELLEK	MT03_QC01	6	2	1	y6	490.258382	759.424696	6.41	164	494.265481	767.438895	6.41	23
sp|P02771|FETA_HUMAN	GYQELLEK	MT04_QC01	1	2	1	y6	490.258382	759.424696	6.33	2745	494.265481	767.438895	6.33	418
sp|P02771|FETA_HUMAN	GYQELLEK	MT04_QC01	2	2	1	y6	490.258382	759.424696	6.25	2362	494.265481	767.438895	6.25	374
sp|P02771|FETA_HUMAN	GYQELLEK	MT04_QC01	3	2	1	y6	490.258382	759.424696	6.29	1582	494.265481	767.438895	6.29	248
sp|P02771|FETA_HUMAN	GYQELLEK	MT04_QC01	4	2	1	y6	490.258382	759.424696	6.29	1128	494.265481	767.438895	6.29	173
sp|P02771|FETA_HUMAN	GYQELLEK	MT04_QC01	5	2	1	y6	490.258382	759.424696	6.29	1422	494.265481	767.438895	6.25	234
sp|P02771|FETA_HUMAN	GYQELLEK	MT04_QC01	6	2	1	y6	490.258382	759.424696	6.33	1240	494.265481	767.438895	6.33	186
sp|P02771|FETA_HUMAN	GYQELLEK	MT05_QC01	1	2	1	y6	490.258382	759.424696	5.72	2842	494.265481	767.438895	5.76	445
sp|P02771|FETA_HUMAN	GYQELLEK	MT05_QC01	2	2	1	y6	490.258382	759.424696	5.81	7256	494.265481	767.438895	5.81	1169
sp|P02771|FETA_HUMAN	GYQELLEK	MT05_QC01	3	2	1	y6	490.258382	759.424696	5.76	5264	494.265481	767.438895	5.81	793
sp|P02771|FETA_HUMAN	GYQELLEK	MT05_QC01	4	2	1	y6	490.258382	759.424696	5.76	3102	494.265481	767.438895	5.81	465
sp|P02771|FETA_HUMAN	GYQELLEK	MT05_QC01	5	2	1	y6	490.258382	759.424696	5.72	4340	494.265481	767.438895	5.72	646
sp|P02771|FETA_HUMAN	GYQELLEK	MT05_QC01	6	2	1	y6	490.258382	759.424696	5.68	5539	494.265481	767.438895	5.64	857
sp|P02771|FETA_HUMAN	GYQELLEK	MT06_QC01	1	2	1	y6	490.258382	759.424696	5.72	5132	494.265481	767.438895	5.72	800
sp|P02771|FETA_HUMAN	GYQELLEK	MT06_QC01	2	2	1	y6	490.258382	759.424696	5.85	5212	494.265481	767.438895	5.89	848
sp|P02771|FETA_HUMAN	GYQELLEK	MT06_QC01	3	2	1	y6	490.258382	759.424696	5.76	5382	494.265481	767.438895	5.76	874
sp|P02771|FETA_HUMAN	GYQELLEK	MT06_QC01	4	2	1	y6	490.258382	759.424696	5.81	4144	494.265481	767.438895	5.76	670
sp|P02771|FETA_HUMAN	GYQELLEK	MT06_QC01	5	2	1	y6	490.258382	759.424696	5.68	5164	494.265481	767.438895	5.68	803
sp|P02771|FETA_HUMAN	GYQELLEK	MT06_QC01	6	2	1	y6	490.258382	759.424696	5.72	5829	494.265481	767.438895	5.81	968
sp|P02771|FETA_HUMAN	GYQELLEK	nMT_QC01	1	2	1	y6	490.258382	759.424696	5.85	1765	494.265481	767.438895	5.81	258
sp|P02771|FETA_HUMAN	GYQELLEK	nMT_QC01	2	2	1	y6	490.258382	759.424696	5.81	2045	494.265481	767.438895	5.81	317
sp|P02771|FETA_HUMAN	GYQELLEK	nMT_QC01	3	2	1	y6	490.258382	759.424696	5.93	1761	494.265481	767.438895	5.93	286
sp|P02771|FETA_HUMAN	GYQELLEK	nMT_QC01	4	2	1	y6	490.258382	759.424696	5.85	5044	494.265481	767.438895	5.85	821
sp|P02771|FETA_HUMAN	GYQELLEK	nMT_QC01	5	2	1	y6	490.258382	759.424696	5.89	4823	494.265481	767.438895	5.93	720
sp|P02771|FETA_HUMAN	GYQELLEK	nMT_QC01	6	2	1	y6	490.258382	759.424696	5.93	3634	494.265481	767.438895	5.97	572
sp|P02771|FETA_HUMAN	VDFTEIQK	MT01_QC01	1	2	1	b2	490.258382	215.102633	5.81	2173	494.265481	215.102633	5.81	214
sp|P02771|FETA_HUMAN	VDFTEIQK	MT01_QC01	2	2	1	b2	490.258382	215.102633	5.85	5355	494.265481	215.102633	5.85	531
sp|P02771|FETA_HUMAN	VDFTEIQK	MT01_QC01	3	2	1	b2	490.258382	215.102633	5.81	2260	494.265481	215.102633	5.81	212
sp|P02771|FETA_HUMAN	VDFTEIQK	MT01_QC01	4	2	1	b2	490.258382	215.102633	5.85	1283	494.265481	215.102633	5.85	124
sp|P02771|FETA_HUMAN	VDFTEIQK	MT01_QC01	5	2	1	b2	490.258382	215.102633	5.93	4407	494.265481	215.102633	5.93	412
sp|P02771|FETA_HUMAN	VDFTEIQK	MT01_QC01	6	2	1	b2	490.258382	215.102633	5.85	5548	494.265481	215.102633	5.85	520
sp|P02771|FETA_HUMAN	VDFTEIQK	MT02_QC01	1	2	1	b2	490.258382	215.102633	6.01	2551	494.265481	215.102633	6.01	246
sp|P02771|FETA_HUMAN	VDFTEIQK	MT02_QC01	2	2	1	b2	490.258382	215.102633	6.13	8029	494.265481	215.102633	6.13	753
sp|P02771|FETA_HUMAN	VDFTEIQK	MT02_QC01	3	2	1	b2	490.258382	215.102633	5.97	4949	494.265481	215.102633	5.97	474
sp|P02771|FETA_HUMAN	VDFTEIQK	MT02_QC01	4	2	1	b2	490.258382	215.102633	5.93	972	494.265481	215.102633	5.93	95
sp|P02771|FETA_HUMAN	VDFTEIQK	MT02_QC01	5	2	1	b2	490.258382	215.102633	5.93	682	494.265481	215.102633	5.93	64
sp|P02771|FETA_HUMAN	VDFTEIQK	MT02_QC01	6	2	1	b2	490.258382	215.102633	6.05	7346	494.265481	215.102633	6.05	701
sp|P02771|FETA_HUMAN	VDFTEIQK	MT03_QC01	1	2	1	b2	490.258382	215.102633	6.09	3413	494.265481	215.102633	6.09	306
sp|P02771|FETA_HUMAN	VDFTEIQK	MT03_QC01	2	2	1	b2	490.258382	215.102633	6.09	3192	494.265481	215.102633	6.09	318
sp|P02771|FETA_HUMAN	VDFTEIQK	MT03_QC01	3	2	1	b2	490.258382	215.102633	6.09	4122	494.265481	215.102633	6.09	405
sp|P02771|FETA_HUMAN	VDFTEIQK	MT03_QC01	4	2	1	b2	490.258382	215.102633	6.09	6144	494.265481	215.102633	6.09	614
sp|P02771|FETA_HUMAN	VDFTEIQK	MT03_QC01	5	2	1	b2	490.258382	215.102633	6.01	4482	494.265481	215.102633	6.05	464
sp|P02771|FETA_HUMAN	VDFTEIQK	MT03_QC01	6	2	1	b2	490.258382	215.102633	6.13	2351	494.265481	215.102633	6.13	228
sp|P02771|FETA_HUMAN	VDFTEIQK	MT04_QC01	1	2	1	b2	490.258382	215.102633	6.17	4429	494.265481	215.102633	6.21	399
sp|P02771|FETA_HUMAN	VDFTEIQK	MT04_QC01	2	2	1	b2	490.258382	215.102633	6.09	3565	494.265481	215.102633	6.09	363
sp|P02771|FETA_HUMAN	VDFTEIQK	MT04_QC01	3	2	1	b2	490.258382	215.102633	6.05	789	494.265481	215.102633	6.05	71
sp|P02771|FETA_HUMAN	VDFTEIQK	MT04_QC01	4	2	1	b2	490.258382	215.102633	6.13	5268	494.265481	215.102633	6.13	524
sp|P02771|FETA_HUMAN	VDFTEIQK	MT04_QC01	5	2	1	b2	490.258382	215.102633	6.09	2373	494.265481	215.102633	6.09	227
sp|P02771|FETA_HUMAN	VDFTEIQK	MT04_QC01	6	2	1	b2	490.258382	215.102633	6.17	3055	494.265481	215.102633	6.17	307
sp|P02771|FETA_HUMAN	VDFTEIQK	MT05_QC01	1	2	1	b2	490.258382	215.102633	4.83	8345	494.265481	215.102633	4.83	835
sp|P02771|FETA_HUMAN	VDFTEIQK	MT05_QC01	2	2	1	b2	490.258382	215.102633	4.87	1433	494.265481	215.102633	4.87	142
sp|P02771|FETA_HUMAN	VDFTEIQK	MT05_QC01	3	2	1	b2	490.258382	215.102633	5	8721	494.265481	215.102633	5.16	800
sp|P02771|FETA_HUMAN	VDFTEIQK	MT05_QC01	4	2	1	b2	490.258382	215.102633	5.08	8750	494.265481	215.102633	5.16	804
sp|P02771|FETA_HUMAN	VDFTEIQK	MT05_QC01	5	2	1	b2	490.258382	215.102633	5.04	5554	494.265481	215.102633	4.87	529
sp|P02771|FETA_HUMAN	VDFTEIQK	MT05_QC01	6	2	1	b2	490.258382	215.102633	4.71	5503	494.265481	215.102633	4.79	533
sp|P02771|FETA_HUMAN	VDFTEIQK	MT06_QC01	1	2	1	b2	490.258382	215.102633	4.87	5992	494.265481	215.102633	4.91	565
sp|P02771|FETA_HUMAN	VDFTEIQK	MT06_QC01	2	2	1	b2	490.258382	215.102633	5.12	4809	494.265481	215.102633	5.12	437
sp|P02771|FETA_HUMAN	VDFTEIQK	MT06_QC01	3	2	1	b2	490.258382	215.102633	5.04	10686	494.265481	215.102633	4.79	995
sp|P02771|FETA_HUMAN	VDFTEIQK	MT06_QC01	4	2	1	b2	490.258382	215.102633	5.04	6441	494.265481	215.102633	4.95	662
sp|P02771|FETA_HUMAN	VDFTEIQK	MT06_QC01	5	2	1	b2	490.258382	215.102633	4.75	5780	494.265481	215.102633	4.67	554
sp|P02771|FETA_HUMAN	VDFTEIQK	MT06_QC01	6	2	1	b2	490.258382	215.102633	4.87	4965	494.265481	215.102633	4.83	502
sp|P02771|FETA_HUMAN	VDFTEIQK	nMT_QC01	1	2	1	b2	490.258382	215.102633	5.24	3902	494.265481	215.102633	5.24	393
sp|P02771|FETA_HUMAN	VDFTEIQK	nMT_QC01	2	2	1	b2	490.258382	215.102633	5.2	3443	494.265481	215.102633	5.16	356
sp|P02771|FETA_HUMAN	VDFTEIQK	nMT_QC01	3	2	1	b2	490.258382	215.102633	5.24	4060	494.265481	215.102633	5.24	410
sp|P02771|FETA_HUMAN	VDFTEIQK	nMT_QC01	4	2	1	b2	490.258382	215.102633	5.28	6756	494.265481	215.102633	5.24	635
sp|P02771|FETA_HUMAN	VDFTEIQK	nMT_QC01	5	2	1	b2	490.258382	215.102633	5.16	2606	494.265481	215.102633	5.12	244
sp|P02771|FETA_HUMAN	VDFTEIQK	nMT_QC01	6	2	1	b2	490.258382	215.102633	5.36	4821	494.265481	215.102633	5.36	443
sp|P02771|FETA_HUMAN	GYQELLEK	MT01_QC02	1	2	1	y6	490.258382	759.424696	6.01	7047	494.265481	767.438895	6.05	1556
sp|P02771|FETA_HUMAN	GYQELLEK	MT01_QC02	2	2	1	y6	490.258382	759.424696	6.13	4482	494.265481	767.438895	6.13	965
sp|P02771|FETA_HUMAN	GYQELLEK	MT01_QC02	3	2	1	y6	490.258382	759.424696	6.09	5529	494.265481	767.438895	6.09	1188
sp|P02771|FETA_HUMAN	GYQELLEK	MT01_QC02	4	2	1	y6	490.258382	759.424696	6.13	8251	494.265481	767.438895	6.13	1724
sp|P02771|FETA_HUMAN	GYQELLEK	MT01_QC02	5	2	1	y6	490.258382	759.424696	6.13	6366	494.265481	767.438895	6.13	1398
sp|P02771|FETA_HUMAN	GYQELLEK	MT01_QC02	6	2	1	y6	490.258382	759.424696	6.13	6880	494.265481	767.438895	6.13	1550
sp|P02771|FETA_HUMAN	GYQELLEK	MT02_QC02	1	2	1	y6	490.258382	759.424696	6.21	369	494.265481	767.438895	6.21	84
sp|P02771|FETA_HUMAN	GYQELLEK	MT02_QC02	2	2	1	y6	490.258382	759.424696	6.25	3400	494.265481	767.438895	6.21	731
sp|P02771|FETA_HUMAN	GYQELLEK	MT02_QC02	3	2	1	y6	490.258382	759.424696	6.17	6954	494.265481	767.438895	6.17	1423
sp|P02771|FETA_HUMAN	GYQELLEK	MT02_QC02	4	2	1	y6	490.258382	759.424696	6.25	5149	494.265481	767.438895	6.25	1198
sp|P02771|FETA_HUMAN	GYQELLEK	MT02_QC02	5	2	1	y6	490.258382	759.424696	6.21	7964	494.265481	767.438895	6.21	1844
sp|P02771|FETA_HUMAN	GYQELLEK	MT02_QC02	6	2	1	y6	490.258382	759.424696	6.21	8468	494.265481	767.438895	6.21	1875
sp|P02771|FETA_HUMAN	GYQELLEK	MT03_QC02	1	2	1	y6	490.258382	759.424696	6.25	5524	494.265481	767.438895	6.25	1263
sp|P02771|FETA_HUMAN	GYQELLEK	MT03_QC02	2	2	1	y6	490.258382	759.424696	6.21	1613	494.265481	767.438895	6.21	332
sp|P02771|FETA_HUMAN	GYQELLEK	MT03_QC02	3	2	1	y6	490.258382	759.424696	6.29	5392	494.265481	767.438895	6.25	1188
sp|P02771|FETA_HUMAN	GYQELLEK	MT03_QC02	4	2	1	y6	490.258382	759.424696	6.29	762	494.265481	767.438895	6.29	172
sp|P02771|FETA_HUMAN	GYQELLEK	MT03_QC02	5	2	1	y6	490.258382	759.424696	6.25	4623	494.265481	767.438895	6.25	1024
sp|P02771|FETA_HUMAN	GYQELLEK	MT03_QC02	6	2	1	y6	490.258382	759.424696	6.29	3675	494.265481	767.438895	6.29	785
sp|P02771|FETA_HUMAN	GYQELLEK	MT04_QC02	1	2	1	y6	490.258382	759.424696	6.25	197	494.265481	767.438895	6.25	44
sp|P02771|FETA_HUMAN	GYQELLEK	MT04_QC02	2	2	1	y6	490.258382	759.424696	6.25	604	494.265481	767.438895	6.25	144
sp|P02771|FETA_HUMAN	GYQELLEK	MT04_QC02	3	2	1	y6	490.258382	759.424696	6.25	2121	494.265481	767.438895	6.29	467
sp|P02771|FETA_HUMAN	GYQELLEK	MT04_QC02	4	2	1	y6	490.258382	759.424696	6.21	213	494.265481	767.438895	6.21	48
sp|P02771|FETA_HUMAN	GYQELLEK	MT04_QC02	5	2	1	y6	490.258382	759.424696	6.21	68	494.265481	767.438895	6.21	15
sp|P02771|FETA_HUMAN	GYQELLEK	MT04_QC02	6	2	1	y6	490.258382	759.424696	6.25	296	494.265481	767.438895	6.25	72
sp|P02771|FETA_HUMAN	GYQELLEK	MT05_QC02	1	2	1	y6	490.258382	759.424696	5.72	1726	494.265481	767.438895	5.72	392
sp|P02771|FETA_HUMAN	GYQELLEK	MT05_QC02	2	2	1	y6	490.258382	759.424696	5.72	4566	494.265481	767.438895	5.68	1102
sp|P02771|FETA_HUMAN	GYQELLEK	MT05_QC02	3	2	1	y6	490.258382	759.424696	5.72	4814	494.265481	767.438895	5.72	1041
sp|P02771|FETA_HUMAN	GYQELLEK	MT05_QC02	4	2	1	y6	490.258382	759.424696	5.76	7230	494.265481	767.438895	5.68	1631
sp|P02771|FETA_HUMAN	GYQELLEK	MT05_QC02	5	2	1	y6	490.258382	759.424696	5.72	2675	494.265481	767.438895	5.76	601
sp|P02771|FETA_HUMAN	GYQELLEK	MT05_QC02	6	2	1	y6	490.258382	759.424696	5.72	3080	494.265481	767.438895	5.72	698
sp|P02771|FETA_HUMAN	GYQELLEK	MT06_QC02	1	2	1	y6	490.258382	759.424696	5.89	2915	494.265481	767.438895	5.93	668
sp|P02771|FETA_HUMAN	GYQELLEK	MT06_QC02	2	2	1	y6	490.258382	759.424696	5.68	2041	494.265481	767.438895	5.68	453
sp|P02771|FETA_HUMAN	GYQELLEK	MT06_QC02	3	2	1	y6	490.258382	759.424696	5.64	1700	494.265481	767.438895	5.6	386
sp|P02771|FETA_HUMAN	GYQELLEK	MT06_QC02	4	2	1	y6	490.258382	759.424696	5.72	1395	494.265481	767.438895	5.81	323
sp|P02771|FETA_HUMAN	GYQELLEK	MT06_QC02	5	2	1	y6	490.258382	759.424696	5.76	3379	494.265481	767.438895	5.72	806
sp|P02771|FETA_HUMAN	GYQELLEK	MT06_QC02	6	2	1	y6	490.258382	759.424696	5.76	1596	494.265481	767.438895	5.72	368
sp|P02771|FETA_HUMAN	GYQELLEK	nMT_QC02	1	2	1	y6	490.258382	759.424696	5.93	2548	494.265481	767.438895	5.89	585
sp|P02771|FETA_HUMAN	GYQELLEK	nMT_QC02	2	2	1	y6	490.258382	759.424696	6.01	6712	494.265481	767.438895	6.01	1464
sp|P02771|FETA_HUMAN	GYQELLEK	nMT_QC02	3	2	1	y6	490.258382	759.424696	5.97	3128	494.265481	767.438895	5.93	742
sp|P02771|FETA_HUMAN	GYQELLEK	nMT_QC02	4	2	1	y6	490.258382	759.424696	5.89	5995	494.265481	767.438895	5.85	1287
sp|P02771|FETA_HUMAN	GYQELLEK	nMT_QC02	5	2	1	y6	490.258382	759.424696	5.97	4136	494.265481	767.438895	5.97	932
sp|P02771|FETA_HUMAN	GYQELLEK	nMT_QC02	6	2	1	y6	490.258382	759.424696	5.89	3024	494.265481	767.438895	5.89	688
sp|P02771|FETA_HUMAN	VDFTEIQK	MT01_QC02	1	2	1	b2	490.258382	215.102633	5.76	8728	494.265481	215.102633	5.76	1198
sp|P02771|FETA_HUMAN	VDFTEIQK	MT01_QC02	2	2	1	b2	490.258382	215.102633	5.93	7735	494.265481	215.102633	5.93	1104
sp|P02771|FETA_HUMAN	VDFTEIQK	MT01_QC02	3	2	1	b2	490.258382	215.102633	5.85	8259	494.265481	215.102633	5.89	1122
sp|P02771|FETA_HUMAN	VDFTEIQK	MT01_QC02	4	2	1	b2	490.258382	215.102633	5.89	3418	494.265481	215.102633	5.89	502
sp|P02771|FETA_HUMAN	VDFTEIQK	MT01_QC02	5	2	1	b2	490.258382	215.102633	5.93	3173	494.265481	215.102633	5.93	450
sp|P02771|FETA_HUMAN	VDFTEIQK	MT01_QC02	6	2	1	b2	490.258382	215.102633	5.89	2847	494.265481	215.102633	5.89	394
sp|P02771|FETA_HUMAN	VDFTEIQK	MT02_QC02	1	2	1	b2	490.258382	215.102633	6.05	268	494.265481	215.102633	6.05	34
sp|P02771|FETA_HUMAN	VDFTEIQK	MT02_QC02	2	2	1	b2	490.258382	215.102633	6.05	7499	494.265481	215.102633	6.05	1112
sp|P02771|FETA_HUMAN	VDFTEIQK	MT02_QC02	3	2	1	b2	490.258382	215.102633	5.89	753	494.265481	215.102633	5.89	110
sp|P02771|FETA_HUMAN	VDFTEIQK	MT02_QC02	4	2	1	b2	490.258382	215.102633	6.05	9120	494.265481	215.102633	6.05	1341
sp|P02771|FETA_HUMAN	VDFTEIQK	MT02_QC02	5	2	1	b2	490.258382	215.102633	5.93	409	494.265481	215.102633	5.93	61
sp|P02771|FETA_HUMAN	VDFTEIQK	MT02_QC02	6	2	1	b2	490.258382	215.102633	6.01	9153	494.265481	215.102633	6.01	1327
sp|P02771|FETA_HUMAN	VDFTEIQK	MT03_QC02	1	2	1	b2	490.258382	215.102633	6.09	8558	494.265481	215.102633	6.09	1262
sp|P02771|FETA_HUMAN	VDFTEIQK	MT03_QC02	2	2	1	b2	490.258382	215.102633	5.93	1184	494.265481	215.102633	5.93	168
sp|P02771|FETA_HUMAN	VDFTEIQK	MT03_QC02	3	2	1	b2	490.258382	215.102633	6.13	8522	494.265481	215.102633	6.09	1227
sp|P02771|FETA_HUMAN	VDFTEIQK	MT03_QC02	4	2	1	b2	490.258382	215.102633	6.05	2512	494.265481	215.102633	6.09	325
sp|P02771|FETA_HUMAN	VDFTEIQK	MT03_QC02	5	2	1	b2	490.258382	215.102633	6.09	8534	494.265481	215.102633	6.09	1258
sp|P02771|FETA_HUMAN	VDFTEIQK	MT03_QC02	6	2	1	b2	490.258382	215.102633	6.21	1333	494.265481	215.102633	6.21	176
sp|P02771|FETA_HUMAN	VDFTEIQK	MT04_QC02	1	2	1	b2	490.258382	215.102633	6.17	4367	494.265481	215.102633	6.21	646
sp|P02771|FETA_HUMAN	VDFTEIQK	MT04_QC02	2	2	1	b2	490.258382	215.102633	6.13	4245	494.265481	215.102633	6.17	588
sp|P02771|FETA_HUMAN	VDFTEIQK	MT04_QC02	3	2	1	b2	490.258382	215.102633	6.13	4050	494.265481	215.102633	6.17	569
sp|P02771|FETA_HUMAN	VDFTEIQK	MT04_QC02	4	2	1	b2	490.258382	215.102633	6.09	3758	494.265481	215.102633	6.13	505
sp|P02771|FETA_HUMAN	VDFTEIQK	MT04_QC02	5	2	1	b2	490.258382	215.102633	6.09	1796	494.265481	215.102633	6.09	263
sp|P02771|FETA_HUMAN	VDFTEIQK	MT04_QC02	6	2	1	b2	490.258382	215.102633	6.09	759	494.265481	215.102633	6.09	116
sp|P02771|FETA_HUMAN	VDFTEIQK	MT05_QC02	1	2	1	b2	490.258382	215.102633	4.95	8384	494.265481	215.102633	4.91	1288
sp|P02771|FETA_HUMAN	VDFTEIQK	MT05_QC02	2	2	1	b2	490.258382	215.102633	4.71	1299	494.265481	215.102633	4.59	188
sp|P02771|FETA_HUMAN	VDFTEIQK	MT05_QC02	3	2	1	b2	490.258382	215.102633	4.79	7968	494.265481	215.102633	4.71	1175
sp|P02771|FETA_HUMAN	VDFTEIQK	MT05_QC02	4	2	1	b2	490.258382	215.102633	4.91	3619	494.265481	215.102633	4.91	535
sp|P02771|FETA_HUMAN	VDFTEIQK	MT05_QC02	5	2	1	b2	490.258382	215.102633	4.83	7750	494.265481	215.102633	5	1081
sp|P02771|FETA_HUMAN	VDFTEIQK	MT05_QC02	6	2	1	b2	490.258382	215.102633	4.87	7692	494.265481	215.102633	4.87	1010
sp|P02771|FETA_HUMAN	VDFTEIQK	MT06_QC02	1	2	1	b2	490.258382	215.102633	5.2	754	494.265481	215.102633	5.2	103
sp|P02771|FETA_HUMAN	VDFTEIQK	MT06_QC02	2	2	1	b2	490.258382	215.102633	4.79	6912	494.265481	215.102633	5.08	921
sp|P02771|FETA_HUMAN	VDFTEIQK	MT06_QC02	3	2	1	b2	490.258382	215.102633	4.95	1208	494.265481	215.102633	5	181
sp|P02771|FETA_HUMAN	VDFTEIQK	MT06_QC02	4	2	1	b2	490.258382	215.102633	4.75	7066	494.265481	215.102633	4.95	989
sp|P02771|FETA_HUMAN	VDFTEIQK	MT06_QC02	5	2	1	b2	490.258382	215.102633	5	6856	494.265481	215.102633	5.16	1024
sp|P02771|FETA_HUMAN	VDFTEIQK	MT06_QC02	6	2	1	b2	490.258382	215.102633	4.91	3694	494.265481	215.102633	4.91	497
sp|P02771|FETA_HUMAN	VDFTEIQK	nMT_QC02	1	2	1	b2	490.258382	215.102633	5.32	6575	494.265481	215.102633	5.28	960
sp|P02771|FETA_HUMAN	VDFTEIQK	nMT_QC02	2	2	1	b2	490.258382	215.102633	5.56	3276	494.265481	215.102633	5.56	514
sp|P02771|FETA_HUMAN	VDFTEIQK	nMT_QC02	3	2	1	b2	490.258382	215.102633	5.4	3179	494.265481	215.102633	5.4	474
sp|P02771|FETA_HUMAN	VDFTEIQK	nMT_QC02	4	2	1	b2	490.258382	215.102633	5.32	3456	494.265481	215.102633	5.32	519
sp|P02771|FETA_HUMAN	VDFTEIQK	nMT_QC02	5	2	1	b2	490.258382	215.102633	5.48	7630	494.265481	215.102633	5.48	1088
sp|P02771|FETA_HUMAN	VDFTEIQK	nMT_QC02	6	2	1	b2	490.258382	215.102633	5.4	8780	494.265481	215.102633	5.4	1312
sp|P02771|FETA_HUMAN	GYQELLEK	MT01_QC03	1	2	1	y6	490.258382	759.424696	6.01	3885	494.265481	767.438895	6.05	36276
sp|P02771|FETA_HUMAN	GYQELLEK	MT01_QC03	2	2	1	y6	490.258382	759.424696	6.13	3072	494.265481	767.438895	6.13	29709
sp|P02771|FETA_HUMAN	GYQELLEK	MT01_QC03	3	2	1	y6	490.258382	759.424696	6.09	682	494.265481	767.438895	6.09	6435
sp|P02771|FETA_HUMAN	GYQELLEK	MT01_QC03	4	2	1	y6	490.258382	759.424696	6.13	2749	494.265481	767.438895	6.13	24444
sp|P02771|FETA_HUMAN	GYQELLEK	MT01_QC03	5	2	1	y6	490.258382	759.424696	6.17	2954	494.265481	767.438895	6.17	26998
sp|P02771|FETA_HUMAN	GYQELLEK	MT01_QC03	6	2	1	y6	490.258382	759.424696	6.13	628	494.265481	767.438895	6.13	5509
sp|P02771|FETA_HUMAN	GYQELLEK	MT02_QC03	1	2	1	y6	490.258382	759.424696	6.25	2638	494.265481	767.438895	6.25	22693
sp|P02771|FETA_HUMAN	GYQELLEK	MT02_QC03	2	2	1	y6	490.258382	759.424696	6.21	476	494.265481	767.438895	6.21	4245
sp|P02771|FETA_HUMAN	GYQELLEK	MT02_QC03	3	2	1	y6	490.258382	759.424696	6.13	4687	494.265481	767.438895	6.17	38256
sp|P02771|FETA_HUMAN	GYQELLEK	MT02_QC03	4	2	1	y6	490.258382	759.424696	6.21	534	494.265481	767.438895	6.21	4662
sp|P02771|FETA_HUMAN	GYQELLEK	MT02_QC03	5	2	1	y6	490.258382	759.424696	6.21	693	494.265481	767.438895	6.21	5788
sp|P02771|FETA_HUMAN	GYQELLEK	MT02_QC03	6	2	1	y6	490.258382	759.424696	6.17	2474	494.265481	767.438895	6.17	21711
sp|P02771|FETA_HUMAN	GYQELLEK	MT03_QC03	1	2	1	y6	490.258382	759.424696	6.29	261	494.265481	767.438895	6.29	2372
sp|P02771|FETA_HUMAN	GYQELLEK	MT03_QC03	2	2	1	y6	490.258382	759.424696	6.25	326	494.265481	767.438895	6.25	2616
sp|P02771|FETA_HUMAN	GYQELLEK	MT03_QC03	3	2	1	y6	490.258382	759.424696	6.37	140	494.265481	767.438895	6.37	1077
sp|P02771|FETA_HUMAN	GYQELLEK	MT03_QC03	4	2	1	y6	490.258382	759.424696	6.21	545	494.265481	767.438895	6.21	4950
sp|P02771|FETA_HUMAN	GYQELLEK	MT03_QC03	5	2	1	y6	490.258382	759.424696	6.25	260	494.265481	767.438895	6.25	2196
sp|P02771|FETA_HUMAN	GYQELLEK	MT03_QC03	6	2	1	y6	490.258382	759.424696	6.33	356	494.265481	767.438895	6.33	3076
sp|P02771|FETA_HUMAN	GYQELLEK	MT04_QC03	1	2	1	y6	490.258382	759.424696	6.29	986	494.265481	767.438895	6.29	8449
sp|P02771|FETA_HUMAN	GYQELLEK	MT04_QC03	2	2	1	y6	490.258382	759.424696	6.29	939	494.265481	767.438895	6.29	8063
sp|P02771|FETA_HUMAN	GYQELLEK	MT04_QC03	3	2	1	y6	490.258382	759.424696	6.21	153	494.265481	767.438895	6.21	1401
sp|P02771|FETA_HUMAN	GYQELLEK	MT04_QC03	4	2	1	y6	490.258382	759.424696	6.29	415	494.265481	767.438895	6.29	3754
sp|P02771|FETA_HUMAN	GYQELLEK	MT04_QC03	5	2	1	y6	490.258382	759.424696	6.21	115	494.265481	767.438895	6.21	1094
sp|P02771|FETA_HUMAN	GYQELLEK	MT04_QC03	6	2	1	y6	490.258382	759.424696	6.25	407	494.265481	767.438895	6.25	3230
sp|P02771|FETA_HUMAN	GYQELLEK	MT05_QC03	1	2	1	y6	490.258382	759.424696	5.64	219	494.265481	767.438895	5.64	1831
sp|P02771|FETA_HUMAN	GYQELLEK	MT05_QC03	2	2	1	y6	490.258382	759.424696	5.93	216	494.265481	767.438895	5.93	1985
sp|P02771|FETA_HUMAN	GYQELLEK	MT05_QC03	3	2	1	y6	490.258382	759.424696	5.64	516	494.265481	767.438895	5.64	4670
sp|P02771|FETA_HUMAN	GYQELLEK	MT05_QC03	4	2	1	y6	490.258382	759.424696	5.56	466	494.265481	767.438895	5.56	4406
sp|P02771|FETA_HUMAN	GYQELLEK	MT05_QC03	5	2	1	y6	490.258382	759.424696	5.68	532	494.265481	767.438895	5.64	5013
sp|P02771|FETA_HUMAN	GYQELLEK	MT05_QC03	6	2	1	y6	490.258382	759.424696	5.76	643	494.265481	767.438895	5.76	5633
sp|P02771|FETA_HUMAN	GYQELLEK	MT06_QC03	1	2	1	y6	490.258382	759.424696	5.85	545	494.265481	767.438895	5.85	5100
sp|P02771|FETA_HUMAN	GYQELLEK	MT06_QC03	2	2	1	y6	490.258382	759.424696	5.64	107	494.265481	767.438895	5.64	944
sp|P02771|FETA_HUMAN	GYQELLEK	MT06_QC03	3	2	1	y6	490.258382	759.424696	5.52	147	494.265481	767.438895	5.52	1191
sp|P02771|FETA_HUMAN	GYQELLEK	MT06_QC03	4	2	1	y6	490.258382	759.424696	5.85	536	494.265481	767.438895	5.85	4834
sp|P02771|FETA_HUMAN	GYQELLEK	MT06_QC03	5	2	1	y6	490.258382	759.424696	5.76	105	494.265481	767.438895	5.76	945
sp|P02771|FETA_HUMAN	GYQELLEK	MT06_QC03	6	2	1	y6	490.258382	759.424696	5.72	418	494.265481	767.438895	5.72	3544
sp|P02771|FETA_HUMAN	GYQELLEK	nMT_QC03	1	2	1	y6	490.258382	759.424696	5.93	10324	494.265481	767.438895	5.93	86058
sp|P02771|FETA_HUMAN	GYQELLEK	nMT_QC03	2	2	1	y6	490.258382	759.424696	5.85	5735	494.265481	767.438895	5.85	52998
sp|P02771|FETA_HUMAN	GYQELLEK	nMT_QC03	3	2	1	y6	490.258382	759.424696	5.93	8194	494.265481	767.438895	5.89	69681
sp|P02771|FETA_HUMAN	GYQELLEK	nMT_QC03	4	2	1	y6	490.258382	759.424696	5.89	1981	494.265481	767.438895	5.89	18409
sp|P02771|FETA_HUMAN	GYQELLEK	nMT_QC03	5	2	1	y6	490.258382	759.424696	5.89	7545	494.265481	767.438895	5.89	69326
sp|P02771|FETA_HUMAN	GYQELLEK	nMT_QC03	6	2	1	y6	490.258382	759.424696	5.89	1711	494.265481	767.438895	5.89	14587
sp|P02771|FETA_HUMAN	VDFTEIQK	MT01_QC03	1	2	1	b2	490.258382	215.102633	5.68	10843	494.265481	215.102633	5.72	61388
sp|P02771|FETA_HUMAN	VDFTEIQK	MT01_QC03	2	2	1	b2	490.258382	215.102633	6.01	266	494.265481	215.102633	6.01	1479
sp|P02771|FETA_HUMAN	VDFTEIQK	MT01_QC03	3	2	1	b2	490.258382	215.102633	5.93	10079	494.265481	215.102633	5.93	56533
sp|P02771|FETA_HUMAN	VDFTEIQK	MT01_QC03	4	2	1	b2	490.258382	215.102633	5.93	9426	494.265481	215.102633	5.93	54337
sp|P02771|FETA_HUMAN	VDFTEIQK	MT01_QC03	5	2	1	b2	490.258382	215.102633	6.05	9016	494.265481	215.102633	6.05	51060
sp|P02771|FETA_HUMAN	VDFTEIQK	MT01_QC03	6	2	1	b2	490.258382	215.102633	5.89	9485	494.265481	215.102633	5.89	54100
sp|P02771|FETA_HUMAN	VDFTEIQK	MT02_QC03	1	2	1	b2	490.258382	215.102633	6.09	11169	494.265481	215.102633	6.09	60805
sp|P02771|FETA_HUMAN	VDFTEIQK	MT02_QC03	2	2	1	b2	490.258382	215.102633	6.05	11241	494.265481	215.102633	6.05	61609
sp|P02771|FETA_HUMAN	VDFTEIQK	MT02_QC03	3	2	1	b2	490.258382	215.102633	5.97	1567	494.265481	215.102633	5.97	8404
sp|P02771|FETA_HUMAN	VDFTEIQK	MT02_QC03	4	2	1	b2	490.258382	215.102633	6.05	6219	494.265481	215.102633	6.05	33323
sp|P02771|FETA_HUMAN	VDFTEIQK	MT02_QC03	5	2	1	b2	490.258382	215.102633	6.01	5498	494.265481	215.102633	6.01	29697
sp|P02771|FETA_HUMAN	VDFTEIQK	MT02_QC03	6	2	1	b2	490.258382	215.102633	6.01	3382	494.265481	215.102633	6.01	18688
sp|P02771|FETA_HUMAN	VDFTEIQK	MT03_QC03	1	2	1	b2	490.258382	215.102633	6.13	4604	494.265481	215.102633	6.09	26299
sp|P02771|FETA_HUMAN	VDFTEIQK	MT03_QC03	2	2	1	b2	490.258382	215.102633	6.09	4687	494.265481	215.102633	6.09	26249
sp|P02771|FETA_HUMAN	VDFTEIQK	MT03_QC03	3	2	1	b2	490.258382	215.102633	6.09	6364	494.265481	215.102633	6.13	34183
sp|P02771|FETA_HUMAN	VDFTEIQK	MT03_QC03	4	2	1	b2	490.258382	215.102633	6.09	8390	494.265481	215.102633	6.09	44607
sp|P02771|FETA_HUMAN	VDFTEIQK	MT03_QC03	5	2	1	b2	490.258382	215.102633	6.09	8587	494.265481	215.102633	6.09	46037
sp|P02771|FETA_HUMAN	VDFTEIQK	MT03_QC03	6	2	1	b2	490.258382	215.102633	6.13	8374	494.265481	215.102633	6.13	44111
sp|P02771|FETA_HUMAN	VDFTEIQK	MT04_QC03	1	2	1	b2	490.258382	215.102633	6.13	4501	494.265481	215.102633	6.13	24832
sp|P02771|FETA_HUMAN	VDFTEIQK	MT04_QC03	2	2	1	b2	490.258382	215.102633	6.13	3066	494.265481	215.102633	6.13	16816
sp|P02771|FETA_HUMAN	VDFTEIQK	MT04_QC03	3	2	1	b2	490.258382	215.102633	6.13	5443	494.265481	215.102633	6.13	29043
sp|P02771|FETA_HUMAN	VDFTEIQK	MT04_QC03	4	2	1	b2	490.258382	215.102633	6.13	589	494.265481	215.102633	6.13	3211
sp|P02771|FETA_HUMAN	VDFTEIQK	MT04_QC03	5	2	1	b2	490.258382	215.102633	6.09	2852	494.265481	215.102633	6.09	14816
sp|P02771|FETA_HUMAN	VDFTEIQK	MT04_QC03	6	2	1	b2	490.258382	215.102633	6.09	5060	494.265481	215.102633	6.09	27648
sp|P02771|FETA_HUMAN	VDFTEIQK	MT05_QC03	1	2	1	b2	490.258382	215.102633	5.32	4036	494.265481	215.102633	5.2	22405
sp|P02771|FETA_HUMAN	VDFTEIQK	MT05_QC03	2	2	1	b2	490.258382	215.102633	4.95	3593	494.265481	215.102633	4.95	18902
sp|P02771|FETA_HUMAN	VDFTEIQK	MT05_QC03	3	2	1	b2	490.258382	215.102633	4.75	1458	494.265481	215.102633	4.71	7975
sp|P02771|FETA_HUMAN	VDFTEIQK	MT05_QC03	4	2	1	b2	490.258382	215.102633	4.83	916	494.265481	215.102633	4.83	5052
sp|P02771|FETA_HUMAN	VDFTEIQK	MT05_QC03	5	2	1	b2	490.258382	215.102633	4.83	3587	494.265481	215.102633	4.79	18639
sp|P02771|FETA_HUMAN	VDFTEIQK	MT05_QC03	6	2	1	b2	490.258382	215.102633	5.08	1297	494.265481	215.102633	5.08	7305
sp|P02771|FETA_HUMAN	VDFTEIQK	MT06_QC03	1	2	1	b2	490.258382	215.102633	5.04	2493	494.265481	215.102633	5.04	13054
sp|P02771|FETA_HUMAN	VDFTEIQK	MT06_QC03	2	2	1	b2	490.258382	215.102633	5.44	128	494.265481	215.102633	5.68	677
sp|P02771|FETA_HUMAN	VDFTEIQK	MT06_QC03	3	2	1	b2	490.258382	215.102633	5.16	4429	494.265481	215.102633	5.12	23305
sp|P02771|FETA_HUMAN	VDFTEIQK	MT06_QC03	4	2	1	b2	490.258382	215.102633	5.24	953	494.265481	215.102633	5.24	4951
sp|P02771|FETA_HUMAN	VDFTEIQK	MT06_QC03	5	2	1	b2	490.258382	215.102633	5.48	387	494.265481	215.102633	5.48	2107
sp|P02771|FETA_HUMAN	VDFTEIQK	MT06_QC03	6	2	1	b2	490.258382	215.102633	5.52	1359	494.265481	215.102633	5.52	7434
sp|P02771|FETA_HUMAN	VDFTEIQK	nMT_QC03	1	2	1	b2	490.258382	215.102633	5.48	3365	494.265481	215.102633	5.48	17416
sp|P02771|FETA_HUMAN	VDFTEIQK	nMT_QC03	2	2	1	b2	490.258382	215.102633	5.36	1521	494.265481	215.102633	5.36	8210
sp|P02771|FETA_HUMAN	VDFTEIQK	nMT_QC03	3	2	1	b2	490.258382	215.102633	5.36	9012	494.265481	215.102633	5.4	47140
sp|P02771|FETA_HUMAN	VDFTEIQK	nMT_QC03	4	2	1	b2	490.258382	215.102633	5.32	3913	494.265481	215.102633	5.32	20272
sp|P02771|FETA_HUMAN	VDFTEIQK	nMT_QC03	5	2	1	b2	490.258382	215.102633	5.36	2222	494.265481	215.102633	5.36	11459
sp|P02771|FETA_HUMAN	VDFTEIQK	nMT_QC03	6	2	1	b2	490.258382	215.102633	5.32	2602	494.265481	215.102633	5.32	13596
sp|P02771|FETA_HUMAN	GYQELLEK	MT01_QC04	1	2	1	y6	490.258382	759.424696	6.13	2709	494.265481	767.438895	6.13	29446
sp|P02771|FETA_HUMAN	GYQELLEK	MT01_QC04	2	2	1	y6	490.258382	759.424696	6.17	3109	494.265481	767.438895	6.17	33265
sp|P02771|FETA_HUMAN	GYQELLEK	MT01_QC04	3	2	1	y6	490.258382	759.424696	6.09	9084	494.265481	767.438895	6.09	103103
sp|P02771|FETA_HUMAN	GYQELLEK	MT01_QC04	4	2	1	y6	490.258382	759.424696	6.13	12058	494.265481	767.438895	6.13	135867
sp|P02771|FETA_HUMAN	GYQELLEK	MT01_QC04	5	2	1	y6	490.258382	759.424696	6.13	9350	494.265481	767.438895	6.13	101245
sp|P02771|FETA_HUMAN	GYQELLEK	MT01_QC04	6	2	1	y6	490.258382	759.424696	6.13	8481	494.265481	767.438895	6.09	94946
sp|P02771|FETA_HUMAN	GYQELLEK	MT02_QC04	1	2	1	y6	490.258382	759.424696	6.21	5676	494.265481	767.438895	6.21	63135
sp|P02771|FETA_HUMAN	GYQELLEK	MT02_QC04	2	2	1	y6	490.258382	759.424696	6.13	7153	494.265481	767.438895	6.13	81369
sp|P02771|FETA_HUMAN	GYQELLEK	MT02_QC04	3	2	1	y6	490.258382	759.424696	6.21	5897	494.265481	767.438895	6.21	63667
sp|P02771|FETA_HUMAN	GYQELLEK	MT02_QC04	4	2	1	y6	490.258382	759.424696	6.17	9868	494.265481	767.438895	6.17	107535
sp|P02771|FETA_HUMAN	GYQELLEK	MT02_QC04	5	2	1	y6	490.258382	759.424696	6.21	5579	494.265481	767.438895	6.21	58979
sp|P02771|FETA_HUMAN	GYQELLEK	MT02_QC04	6	2	1	y6	490.258382	759.424696	6.17	10653	494.265481	767.438895	6.17	113660
sp|P02771|FETA_HUMAN	GYQELLEK	MT03_QC04	1	2	1	y6	490.258382	759.424696	6.29	1587	494.265481	767.438895	6.29	17384
sp|P02771|FETA_HUMAN	GYQELLEK	MT03_QC04	2	2	1	y6	490.258382	759.424696	6.25	7530	494.265481	767.438895	6.25	82465
sp|P02771|FETA_HUMAN	GYQELLEK	MT03_QC04	3	2	1	y6	490.258382	759.424696	6.25	6889	494.265481	767.438895	6.25	72958
sp|P02771|FETA_HUMAN	GYQELLEK	MT03_QC04	4	2	1	y6	490.258382	759.424696	6.29	1880	494.265481	767.438895	6.29	19699
sp|P02771|FETA_HUMAN	GYQELLEK	MT03_QC04	5	2	1	y6	490.258382	759.424696	6.25	1020	494.265481	767.438895	6.25	11814
sp|P02771|FETA_HUMAN	GYQELLEK	MT03_QC04	6	2	1	y6	490.258382	759.424696	6.29	7237	494.265481	767.438895	6.29	78473
sp|P02771|FETA_HUMAN	GYQELLEK	MT04_QC04	1	2	1	y6	490.258382	759.424696	6.29	2603	494.265481	767.438895	6.29	28787
sp|P02771|FETA_HUMAN	GYQELLEK	MT04_QC04	2	2	1	y6	490.258382	759.424696	6.25	2371	494.265481	767.438895	6.25	26010
sp|P02771|FETA_HUMAN	GYQELLEK	MT04_QC04	3	2	1	y6	490.258382	759.424696	6.29	1741	494.265481	767.438895	6.29	18087
sp|P02771|FETA_HUMAN	GYQELLEK	MT04_QC04	4	2	1	y6	490.258382	759.424696	6.25	929	494.265481	767.438895	6.25	9812
sp|P02771|FETA_HUMAN	GYQELLEK	MT04_QC04	5	2	1	y6	490.258382	759.424696	6.33	198	494.265481	767.438895	6.33	2088
sp|P02771|FETA_HUMAN	GYQELLEK	MT04_QC04	6	2	1	y6	490.258382	759.424696	6.25	1045	494.265481	767.438895	6.25	11117
sp|P02771|FETA_HUMAN	GYQELLEK	MT05_QC04	1	2	1	y6	490.258382	759.424696	5.68	4826	494.265481	767.438895	5.72	53453
sp|P02771|FETA_HUMAN	GYQELLEK	MT05_QC04	2	2	1	y6	490.258382	759.424696	5.72	5268	494.265481	767.438895	5.72	54472
sp|P02771|FETA_HUMAN	GYQELLEK	MT05_QC04	3	2	1	y6	490.258382	759.424696	5.64	3826	494.265481	767.438895	5.68	39290
sp|P02771|FETA_HUMAN	GYQELLEK	MT05_QC04	4	2	1	y6	490.258382	759.424696	5.85	2399	494.265481	767.438895	5.85	25794
sp|P02771|FETA_HUMAN	GYQELLEK	MT05_QC04	5	2	1	y6	490.258382	759.424696	5.72	4323	494.265481	767.438895	5.72	46005
sp|P02771|FETA_HUMAN	GYQELLEK	MT05_QC04	6	2	1	y6	490.258382	759.424696	5.72	1057	494.265481	767.438895	5.68	11468
sp|P02771|FETA_HUMAN	GYQELLEK	MT06_QC04	1	2	1	y6	490.258382	759.424696	5.76	3643	494.265481	767.438895	5.76	39871
sp|P02771|FETA_HUMAN	GYQELLEK	MT06_QC04	2	2	1	y6	490.258382	759.424696	5.68	3674	494.265481	767.438895	5.68	40856
sp|P02771|FETA_HUMAN	GYQELLEK	MT06_QC04	3	2	1	y6	490.258382	759.424696	5.76	5254	494.265481	767.438895	5.81	56403
sp|P02771|FETA_HUMAN	GYQELLEK	MT06_QC04	4	2	1	y6	490.258382	759.424696	5.85	14442	494.265481	767.438895	5.81	157271
sp|P02771|FETA_HUMAN	GYQELLEK	MT06_QC04	5	2	1	y6	490.258382	759.424696	5.81	14386	494.265481	767.438895	5.81	149745
sp|P02771|FETA_HUMAN	GYQELLEK	MT06_QC04	6	2	1	y6	490.258382	759.424696	5.76	14603	494.265481	767.438895	5.81	150752
sp|P02771|FETA_HUMAN	GYQELLEK	nMT_QC04	1	2	1	y6	490.258382	759.424696	5.93	1095	494.265481	767.438895	5.93	11989
sp|P02771|FETA_HUMAN	GYQELLEK	nMT_QC04	2	2	1	y6	490.258382	759.424696	6.01	321	494.265481	767.438895	6.01	3608
sp|P02771|FETA_HUMAN	GYQELLEK	nMT_QC04	3	2	1	y6	490.258382	759.424696	5.93	544	494.265481	767.438895	5.97	6002
sp|P02771|FETA_HUMAN	GYQELLEK	nMT_QC04	4	2	1	y6	490.258382	759.424696	5.81	3124	494.265481	767.438895	5.81	34155
sp|P02771|FETA_HUMAN	GYQELLEK	nMT_QC04	5	2	1	y6	490.258382	759.424696	6.01	369	494.265481	767.438895	6.01	4225
sp|P02771|FETA_HUMAN	GYQELLEK	nMT_QC04	6	2	1	y6	490.258382	759.424696	6.05	443	494.265481	767.438895	6.05	4898
sp|P02771|FETA_HUMAN	VDFTEIQK	MT01_QC04	1	2	1	b2	490.258382	215.102633	5.85	12047	494.265481	215.102633	5.85	89359
sp|P02771|FETA_HUMAN	VDFTEIQK	MT01_QC04	2	2	1	b2	490.258382	215.102633	5.93	11340	494.265481	215.102633	5.93	85417
sp|P02771|FETA_HUMAN	VDFTEIQK	MT01_QC04	3	2	1	b2	490.258382	215.102633	5.85	11208	494.265481	215.102633	5.85	83322
sp|P02771|FETA_HUMAN	VDFTEIQK	MT01_QC04	4	2	1	b2	490.258382	215.102633	5.85	5426	494.265481	215.102633	5.85	40222
sp|P02771|FETA_HUMAN	VDFTEIQK	MT01_QC04	5	2	1	b2	490.258382	215.102633	5.93	5825	494.265481	215.102633	5.93	43391
sp|P02771|FETA_HUMAN	VDFTEIQK	MT01_QC04	6	2	1	b2	490.258382	215.102633	5.89	9139	494.265481	215.102633	5.89	68620
sp|P02771|FETA_HUMAN	VDFTEIQK	MT02_QC04	1	2	1	b2	490.258382	215.102633	6.05	10256	494.265481	215.102633	6.09	73568
sp|P02771|FETA_HUMAN	VDFTEIQK	MT02_QC04	2	2	1	b2	490.258382	215.102633	5.93	12294	494.265481	215.102633	5.93	86769
sp|P02771|FETA_HUMAN	VDFTEIQK	MT02_QC04	3	2	1	b2	490.258382	215.102633	6.05	11912	494.265481	215.102633	6.05	81274
sp|P02771|FETA_HUMAN	VDFTEIQK	MT02_QC04	4	2	1	b2	490.258382	215.102633	5.97	13291	494.265481	215.102633	5.97	92109
sp|P02771|FETA_HUMAN	VDFTEIQK	MT02_QC04	5	2	1	b2	490.258382	215.102633	6.05	14094	494.265481	215.102633	6.05	97910
sp|P02771|FETA_HUMAN	VDFTEIQK	MT02_QC04	6	2	1	b2	490.258382	215.102633	5.97	8047	494.265481	215.102633	5.97	55115
sp|P02771|FETA_HUMAN	VDFTEIQK	MT03_QC04	1	2	1	b2	490.258382	215.102633	6.13	3688	494.265481	215.102633	6.13	24855
sp|P02771|FETA_HUMAN	VDFTEIQK	MT03_QC04	2	2	1	b2	490.258382	215.102633	6.09	4951	494.265481	215.102633	6.09	35069
sp|P02771|FETA_HUMAN	VDFTEIQK	MT03_QC04	3	2	1	b2	490.258382	215.102633	6.09	4985	494.265481	215.102633	6.09	34054
sp|P02771|FETA_HUMAN	VDFTEIQK	MT03_QC04	4	2	1	b2	490.258382	215.102633	6.09	4658	494.265481	215.102633	6.09	33958
sp|P02771|FETA_HUMAN	VDFTEIQK	MT03_QC04	5	2	1	b2	490.258382	215.102633	6.01	4918	494.265481	215.102633	6.01	35575
sp|P02771|FETA_HUMAN	VDFTEIQK	MT03_QC04	6	2	1	b2	490.258382	215.102633	6.17	8698	494.265481	215.102633	6.17	59603
sp|P02771|FETA_HUMAN	VDFTEIQK	MT04_QC04	1	2	1	b2	490.258382	215.102633	6.13	4291	494.265481	215.102633	6.13	30205
sp|P02771|FETA_HUMAN	VDFTEIQK	MT04_QC04	2	2	1	b2	490.258382	215.102633	6.13	4637	494.265481	215.102633	6.13	33238
sp|P02771|FETA_HUMAN	VDFTEIQK	MT04_QC04	3	2	1	b2	490.258382	215.102633	6.13	5518	494.265481	215.102633	6.13	39029
sp|P02771|FETA_HUMAN	VDFTEIQK	MT04_QC04	4	2	1	b2	490.258382	215.102633	6.09	3079	494.265481	215.102633	6.09	22597
sp|P02771|FETA_HUMAN	VDFTEIQK	MT04_QC04	5	2	1	b2	490.258382	215.102633	6.09	6570	494.265481	215.102633	6.09	45042
sp|P02771|FETA_HUMAN	VDFTEIQK	MT04_QC04	6	2	1	b2	490.258382	215.102633	6.13	3205	494.265481	215.102633	6.13	22399
sp|P02771|FETA_HUMAN	VDFTEIQK	MT05_QC04	1	2	1	b2	490.258382	215.102633	5.08	835	494.265481	215.102633	5.08	6093
sp|P02771|FETA_HUMAN	VDFTEIQK	MT05_QC04	2	2	1	b2	490.258382	215.102633	5	4068	494.265481	215.102633	4.95	27094
sp|P02771|FETA_HUMAN	VDFTEIQK	MT05_QC04	3	2	1	b2	490.258382	215.102633	4.71	2888	494.265481	215.102633	4.75	20884
sp|P02771|FETA_HUMAN	VDFTEIQK	MT05_QC04	4	2	1	b2	490.258382	215.102633	5.16	8274	494.265481	215.102633	5.24	57742
sp|P02771|FETA_HUMAN	VDFTEIQK	MT05_QC04	5	2	1	b2	490.258382	215.102633	4.83	8853	494.265481	215.102633	4.87	59581
sp|P02771|FETA_HUMAN	VDFTEIQK	MT05_QC04	6	2	1	b2	490.258382	215.102633	4.83	5213	494.265481	215.102633	4.79	34756
sp|P02771|FETA_HUMAN	VDFTEIQK	MT06_QC04	1	2	1	b2	490.258382	215.102633	5	8863	494.265481	215.102633	5.08	59312
sp|P02771|FETA_HUMAN	VDFTEIQK	MT06_QC04	2	2	1	b2	490.258382	215.102633	4.87	6875	494.265481	215.102633	4.87	46147
sp|P02771|FETA_HUMAN	VDFTEIQK	MT06_QC04	3	2	1	b2	490.258382	215.102633	5.04	4755	494.265481	215.102633	5.12	32154
sp|P02771|FETA_HUMAN	VDFTEIQK	MT06_QC04	4	2	1	b2	490.258382	215.102633	5.2	2397	494.265481	215.102633	5.24	16174
sp|P02771|FETA_HUMAN	VDFTEIQK	MT06_QC04	5	2	1	b2	490.258382	215.102633	5.76	305	494.265481	215.102633	5.81	1972
sp|P02771|FETA_HUMAN	VDFTEIQK	MT06_QC04	6	2	1	b2	490.258382	215.102633	5.4	1641	494.265481	215.102633	5.4	11659
sp|P02771|FETA_HUMAN	VDFTEIQK	nMT_QC04	1	2	1	b2	490.258382	215.102633	5.2	3788	494.265481	215.102633	5.2	24694
sp|P02771|FETA_HUMAN	VDFTEIQK	nMT_QC04	2	2	1	b2	490.258382	215.102633	5.48	1055	494.265481	215.102633	5.48	6857
sp|P02771|FETA_HUMAN	VDFTEIQK	nMT_QC04	3	2	1	b2	490.258382	215.102633	5.48	5170	494.265481	215.102633	5.52	33772
sp|P02771|FETA_HUMAN	VDFTEIQK	nMT_QC04	4	2	1	b2	490.258382	215.102633	5.4	2002	494.265481	215.102633	5.4	13315
sp|P02771|FETA_HUMAN	VDFTEIQK	nMT_QC04	5	2	1	b2	490.258382	215.102633	5.2	4614	494.265481	215.102633	5.2	29347
sp|P02771|FETA_HUMAN	VDFTEIQK	nMT_QC04	6	2	1	b2	490.258382	215.102633	5.44	10395	494.265481	215.102633	5.44	67819
