# Supplementary material for: Web portal for analytical validation of MRM-MS assay abided with integrative multinational guidelines
Source: Sci Rep. 2020 Jul 2;10:10848. doi: 10.1038/s41598-020-67731-x (PMC7331696; doi:10.1038/s41598-020-67731-x)
Supplement: Supplementary file 2 — Supplementary file2 (ZIP 100 kb) [file 41598_2020_67731_MOESM2_ESM.zip › csv_file/Data_precision & accuracy.csv]

PROTEIN_NAME	PEPTIDE_SEQUENCE	REPLICATE_NAME	REPLICATES	PRECURSOR_CHARGE	PRODUCT_CHARGE	FRAGMENT_ION	LIGHT_PRECURSOR_MZ	LIGHT_PRODUCT_MZ	LIGHT_RETENTION_TIME	LIGHT_AREA	HEAVY_PRECURSOR_MZ	HEAVY_PRODUCT_MZ	HEAVY_RETENTION_TIME	HEAVY_AREA
sp|P02771|FETA_HUMAN	GYQELLEK	1-days_QC01	1	2	1	y6	490.258382	759.424696	6.05	10878	494.265481	767.438895	6.09	1551
sp|P02771|FETA_HUMAN	GYQELLEK	1-days_QC01	2	2	1	y6	490.258382	759.424696	6.09	14566	494.265481	767.438895	6.09	2292
sp|P02771|FETA_HUMAN	GYQELLEK	1-days_QC01	3	2	1	y6	490.258382	759.424696	6.13	12979	494.265481	767.438895	6.13	1919
sp|P02771|FETA_HUMAN	GYQELLEK	1-days_QC01	4	2	1	y6	490.258382	759.424696	6.09	14970	494.265481	767.438895	6.09	2423
sp|P02771|FETA_HUMAN	GYQELLEK	1-days_QC01	5	2	1	y6	490.258382	759.424696	6.05	7608	494.265481	767.438895	6.05	1167
sp|P02771|FETA_HUMAN	GYQELLEK	1-days_QC01	6	2	1	y6	490.258382	759.424696	6.13	16308	494.265481	767.438895	6.13	2795
sp|P02771|FETA_HUMAN	GYQELLEK	1-days_QC02	1	2	1	y6	490.258382	759.424696	6.13	13946	494.265481	767.438895	6.13	3238
sp|P02771|FETA_HUMAN	GYQELLEK	1-days_QC02	2	2	1	y6	490.258382	759.424696	6.09	7392	494.265481	767.438895	6.09	1677
sp|P02771|FETA_HUMAN	GYQELLEK	1-days_QC02	3	2	1	y6	490.258382	759.424696	6.09	3179	494.265481	767.438895	6.05	758
sp|P02771|FETA_HUMAN	GYQELLEK	1-days_QC02	4	2	1	y6	490.258382	759.424696	6.13	7169	494.265481	767.438895	6.13	1731
sp|P02771|FETA_HUMAN	GYQELLEK	1-days_QC02	5	2	1	y6	490.258382	759.424696	6.09	10979	494.265481	767.438895	6.09	2910
sp|P02771|FETA_HUMAN	GYQELLEK	1-days_QC02	6	2	1	y6	490.258382	759.424696	6.09	10755	494.265481	767.438895	6.09	2831
sp|P02771|FETA_HUMAN	GYQELLEK	1-days_QC03	1	2	1	y6	490.258382	759.424696	6.05	5784	494.265481	767.438895	6.05	53352
sp|P02771|FETA_HUMAN	GYQELLEK	1-days_QC03	2	2	1	y6	490.258382	759.424696	6.13	3582	494.265481	767.438895	6.13	31583
sp|P02771|FETA_HUMAN	GYQELLEK	1-days_QC03	3	2	1	y6	490.258382	759.424696	6.13	8643	494.265481	767.438895	6.17	76764
sp|P02771|FETA_HUMAN	GYQELLEK	1-days_QC03	4	2	1	y6	490.258382	759.424696	6.13	2273	494.265481	767.438895	6.13	21095
sp|P02771|FETA_HUMAN	GYQELLEK	1-days_QC03	5	2	1	y6	490.258382	759.424696	6.05	3717	494.265481	767.438895	6.05	34688
sp|P02771|FETA_HUMAN	GYQELLEK	1-days_QC03	6	2	1	y6	490.258382	759.424696	6.13	9609	494.265481	767.438895	6.13	84732
sp|P02771|FETA_HUMAN	GYQELLEK	1-days_QC04	1	2	1	y6	490.258382	759.424696	6.09	11868	494.265481	767.438895	6.09	129475
sp|P02771|FETA_HUMAN	GYQELLEK	1-days_QC04	2	2	1	y6	490.258382	759.424696	6.09	15677	494.265481	767.438895	6.09	176735
sp|P02771|FETA_HUMAN	GYQELLEK	1-days_QC04	3	2	1	y6	490.258382	759.424696	6.13	15767	494.265481	767.438895	6.13	174492
sp|P02771|FETA_HUMAN	GYQELLEK	1-days_QC04	4	2	1	y6	490.258382	759.424696	6.09	11560	494.265481	767.438895	6.09	131658
sp|P02771|FETA_HUMAN	GYQELLEK	1-days_QC04	5	2	1	y6	490.258382	759.424696	6.09	15061	494.265481	767.438895	6.09	169535
sp|P02771|FETA_HUMAN	GYQELLEK	1-days_QC04	6	2	1	y6	490.258382	759.424696	6.09	16060	494.265481	767.438895	6.09	176402
sp|P02771|FETA_HUMAN	GYQELLEK	2-days_QC01	1	2	1	y6	490.258382	759.424696	6.29	5927	494.265481	767.438895	6.29	898
sp|P02771|FETA_HUMAN	GYQELLEK	2-days_QC01	2	2	1	y6	490.258382	759.424696	6.21	9765	494.265481	767.438895	6.21	1579
sp|P02771|FETA_HUMAN	GYQELLEK	2-days_QC01	3	2	1	y6	490.258382	759.424696	6.33	1908	494.265481	767.438895	6.33	280
sp|P02771|FETA_HUMAN	GYQELLEK	2-days_QC01	4	2	1	y6	490.258382	759.424696	6.21	9104	494.265481	767.438895	6.21	1392
sp|P02771|FETA_HUMAN	GYQELLEK	2-days_QC01	5	2	1	y6	490.258382	759.424696	6.21	11476	494.265481	767.438895	6.21	1624
sp|P02771|FETA_HUMAN	GYQELLEK	2-days_QC01	6	2	1	y6	490.258382	759.424696	6.29	14536	494.265481	767.438895	6.29	2260
sp|P02771|FETA_HUMAN	GYQELLEK	2-days_QC02	1	2	1	y6	490.258382	759.424696	6.25	3412	494.265481	767.438895	6.25	791
sp|P02771|FETA_HUMAN	GYQELLEK	2-days_QC02	2	2	1	y6	490.258382	759.424696	6.25	2491	494.265481	767.438895	6.25	560
sp|P02771|FETA_HUMAN	GYQELLEK	2-days_QC02	3	2	1	y6	490.258382	759.424696	6.25	7376	494.265481	767.438895	6.29	1698
sp|P02771|FETA_HUMAN	GYQELLEK	2-days_QC02	4	2	1	y6	490.258382	759.424696	6.21	8595	494.265481	767.438895	6.21	1991
sp|P02771|FETA_HUMAN	GYQELLEK	2-days_QC02	5	2	1	y6	490.258382	759.424696	6.25	11577	494.265481	767.438895	6.25	2704
sp|P02771|FETA_HUMAN	GYQELLEK	2-days_QC02	6	2	1	y6	490.258382	759.424696	6.25	12098	494.265481	767.438895	6.25	2917
sp|P02771|FETA_HUMAN	GYQELLEK	2-days_QC03	1	2	1	y6	490.258382	759.424696	6.25	3888	494.265481	767.438895	6.25	33962
sp|P02771|FETA_HUMAN	GYQELLEK	2-days_QC03	2	2	1	y6	490.258382	759.424696	6.25	4164	494.265481	767.438895	6.25	36419
sp|P02771|FETA_HUMAN	GYQELLEK	2-days_QC03	3	2	1	y6	490.258382	759.424696	6.25	5652	494.265481	767.438895	6.25	48495
sp|P02771|FETA_HUMAN	GYQELLEK	2-days_QC03	4	2	1	y6	490.258382	759.424696	6.21	4337	494.265481	767.438895	6.21	36593
sp|P02771|FETA_HUMAN	GYQELLEK	2-days_QC03	5	2	1	y6	490.258382	759.424696	6.25	5826	494.265481	767.438895	6.25	50694
sp|P02771|FETA_HUMAN	GYQELLEK	2-days_QC03	6	2	1	y6	490.258382	759.424696	6.25	7557	494.265481	767.438895	6.25	65489
sp|P02771|FETA_HUMAN	GYQELLEK	2-days_QC04	1	2	1	y6	490.258382	759.424696	6.21	5690	494.265481	767.438895	6.21	62398
sp|P02771|FETA_HUMAN	GYQELLEK	2-days_QC04	2	2	1	y6	490.258382	759.424696	6.25	7020	494.265481	767.438895	6.25	75779
sp|P02771|FETA_HUMAN	GYQELLEK	2-days_QC04	3	2	1	y6	490.258382	759.424696	6.25	7711	494.265481	767.438895	6.25	84691
sp|P02771|FETA_HUMAN	GYQELLEK	2-days_QC04	4	2	1	y6	490.258382	759.424696	6.29	7899	494.265481	767.438895	6.29	85528
sp|P02771|FETA_HUMAN	GYQELLEK	2-days_QC04	5	2	1	y6	490.258382	759.424696	6.25	9022	494.265481	767.438895	6.25	97598
sp|P02771|FETA_HUMAN	GYQELLEK	2-days_QC04	6	2	1	y6	490.258382	759.424696	6.21	13069	494.265481	767.438895	6.21	139185
sp|P02771|FETA_HUMAN	GYQELLEK	3-days_QC01	1	2	1	y6	490.258382	759.424696	6.21	4084	494.265481	767.438895	6.21	611
sp|P02771|FETA_HUMAN	GYQELLEK	3-days_QC01	2	2	1	y6	490.258382	759.424696	6.13	4678	494.265481	767.438895	6.13	698
sp|P02771|FETA_HUMAN	GYQELLEK	3-days_QC01	3	2	1	y6	490.258382	759.424696	6.17	5460	494.265481	767.438895	6.17	880
sp|P02771|FETA_HUMAN	GYQELLEK	3-days_QC01	4	2	1	y6	490.258382	759.424696	6.21	9130	494.265481	767.438895	6.21	1410
sp|P02771|FETA_HUMAN	GYQELLEK	3-days_QC01	5	2	1	y6	490.258382	759.424696	6.25	15221	494.265481	767.438895	6.21	2465
sp|P02771|FETA_HUMAN	GYQELLEK	3-days_QC01	6	2	1	y6	490.258382	759.424696	6.21	16523	494.265481	767.438895	6.21	2675
sp|P02771|FETA_HUMAN	GYQELLEK	3-days_QC02	1	2	1	y6	490.258382	759.424696	6.21	7513	494.265481	767.438895	6.21	1778
sp|P02771|FETA_HUMAN	GYQELLEK	3-days_QC02	2	2	1	y6	490.258382	759.424696	6.21	8926	494.265481	767.438895	6.17	2005
sp|P02771|FETA_HUMAN	GYQELLEK	3-days_QC02	3	2	1	y6	490.258382	759.424696	6.17	12603	494.265481	767.438895	6.17	3010
sp|P02771|FETA_HUMAN	GYQELLEK	3-days_QC02	4	2	1	y6	490.258382	759.424696	6.25	13303	494.265481	767.438895	6.25	3050
sp|P02771|FETA_HUMAN	GYQELLEK	3-days_QC02	5	2	1	y6	490.258382	759.424696	6.21	8847	494.265481	767.438895	6.21	2012
sp|P02771|FETA_HUMAN	GYQELLEK	3-days_QC02	6	2	1	y6	490.258382	759.424696	6.25	13439	494.265481	767.438895	6.25	3314
sp|P02771|FETA_HUMAN	GYQELLEK	3-days_QC03	1	2	1	y6	490.258382	759.424696	6.17	2882	494.265481	767.438895	6.17	25135
sp|P02771|FETA_HUMAN	GYQELLEK	3-days_QC03	2	2	1	y6	490.258382	759.424696	6.21	6138	494.265481	767.438895	6.21	52444
sp|P02771|FETA_HUMAN	GYQELLEK	3-days_QC03	3	2	1	y6	490.258382	759.424696	6.21	8232	494.265481	767.438895	6.21	70035
sp|P02771|FETA_HUMAN	GYQELLEK	3-days_QC03	4	2	1	y6	490.258382	759.424696	6.25	6931	494.265481	767.438895	6.25	59288
sp|P02771|FETA_HUMAN	GYQELLEK	3-days_QC03	5	2	1	y6	490.258382	759.424696	6.21	8496	494.265481	767.438895	6.21	75622
sp|P02771|FETA_HUMAN	GYQELLEK	3-days_QC03	6	2	1	y6	490.258382	759.424696	6.17	1379	494.265481	767.438895	6.17	12407
sp|P02771|FETA_HUMAN	GYQELLEK	3-days_QC04	1	2	1	y6	490.258382	759.424696	6.21	11076	494.265481	767.438895	6.21	117785
sp|P02771|FETA_HUMAN	GYQELLEK	3-days_QC04	2	2	1	y6	490.258382	759.424696	6.13	2770	494.265481	767.438895	6.13	30701
sp|P02771|FETA_HUMAN	GYQELLEK	3-days_QC04	3	2	1	y6	490.258382	759.424696	6.21	10210	494.265481	767.438895	6.21	110631
sp|P02771|FETA_HUMAN	GYQELLEK	3-days_QC04	4	2	1	y6	490.258382	759.424696	6.29	4172	494.265481	767.438895	6.29	44943
sp|P02771|FETA_HUMAN	GYQELLEK	3-days_QC04	5	2	1	y6	490.258382	759.424696	6.21	11482	494.265481	767.438895	6.21	126089
sp|P02771|FETA_HUMAN	GYQELLEK	3-days_QC04	6	2	1	y6	490.258382	759.424696	6.25	13590	494.265481	767.438895	6.25	145631
sp|P02771|FETA_HUMAN	GYQELLEK	7-days_QC01	1	2	1	y6	490.258382	759.424696	6.33	11303	494.265481	767.438895	6.33	1810
sp|P02771|FETA_HUMAN	GYQELLEK	7-days_QC01	2	2	1	y6	490.258382	759.424696	6.29	3458	494.265481	767.438895	6.29	518
sp|P02771|FETA_HUMAN	GYQELLEK	7-days_QC01	3	2	1	y6	490.258382	759.424696	6.37	1320	494.265481	767.438895	6.37	206
sp|P02771|FETA_HUMAN	GYQELLEK	7-days_QC01	4	2	1	y6	490.258382	759.424696	6.25	1924	494.265481	767.438895	6.25	305
sp|P02771|FETA_HUMAN	GYQELLEK	7-days_QC01	5	2	1	y6	490.258382	759.424696	6.29	3908	494.265481	767.438895	6.29	606
sp|P02771|FETA_HUMAN	GYQELLEK	7-days_QC01	6	2	1	y6	490.258382	759.424696	6.25	2152	494.265481	767.438895	6.25	321
sp|P02771|FETA_HUMAN	GYQELLEK	7-days_QC02	1	2	1	y6	490.258382	759.424696	6.37	11143	494.265481	767.438895	6.37	2508
sp|P02771|FETA_HUMAN	GYQELLEK	7-days_QC02	2	2	1	y6	490.258382	759.424696	6.33	10311	494.265481	767.438895	6.33	2292
sp|P02771|FETA_HUMAN	GYQELLEK	7-days_QC02	3	2	1	y6	490.258382	759.424696	6.33	12384	494.265481	767.438895	6.33	2844
sp|P02771|FETA_HUMAN	GYQELLEK	7-days_QC02	4	2	1	y6	490.258382	759.424696	6.33	11575	494.265481	767.438895	6.33	2648
sp|P02771|FETA_HUMAN	GYQELLEK	7-days_QC02	5	2	1	y6	490.258382	759.424696	6.29	11572	494.265481	767.438895	6.29	2659
sp|P02771|FETA_HUMAN	GYQELLEK	7-days_QC02	6	2	1	y6	490.258382	759.424696	6.29	12441	494.265481	767.438895	6.29	2759
sp|P02771|FETA_HUMAN	GYQELLEK	7-days_QC03	1	2	1	y6	490.258382	759.424696	6.29	1195	494.265481	767.438895	6.29	11170
sp|P02771|FETA_HUMAN	GYQELLEK	7-days_QC03	2	2	1	y6	490.258382	759.424696	6.29	912	494.265481	767.438895	6.29	8056
sp|P02771|FETA_HUMAN	GYQELLEK	7-days_QC03	3	2	1	y6	490.258382	759.424696	6.33	4464	494.265481	767.438895	6.33	38036
sp|P02771|FETA_HUMAN	GYQELLEK	7-days_QC03	4	2	1	y6	490.258382	759.424696	6.25	1535	494.265481	767.438895	6.25	13915
sp|P02771|FETA_HUMAN	GYQELLEK	7-days_QC03	5	2	1	y6	490.258382	759.424696	6.33	3556	494.265481	767.438895	6.33	32952
sp|P02771|FETA_HUMAN	GYQELLEK	7-days_QC03	6	2	1	y6	490.258382	759.424696	6.37	993	494.265481	767.438895	6.37	9492
sp|P02771|FETA_HUMAN	GYQELLEK	7-days_QC04	1	2	1	y6	490.258382	759.424696	6.33	9623	494.265481	767.438895	6.33	105507
sp|P02771|FETA_HUMAN	GYQELLEK	7-days_QC04	2	2	1	y6	490.258382	759.424696	6.33	9115	494.265481	767.438895	6.33	103035
sp|P02771|FETA_HUMAN	GYQELLEK	7-days_QC04	3	2	1	y6	490.258382	759.424696	6.33	13148	494.265481	767.438895	6.33	144748
sp|P02771|FETA_HUMAN	GYQELLEK	7-days_QC04	4	2	1	y6	490.258382	759.424696	6.33	9233	494.265481	767.438895	6.33	102201
sp|P02771|FETA_HUMAN	GYQELLEK	7-days_QC04	5	2	1	y6	490.258382	759.424696	6.29	11208	494.265481	767.438895	6.29	128898
sp|P02771|FETA_HUMAN	GYQELLEK	7-days_QC04	6	2	1	y6	490.258382	759.424696	6.33	13577	494.265481	767.438895	6.29	149646
sp|P02771|FETA_HUMAN	GYQELLEK	14-days_QC01	1	2	1	y6	490.258382	759.424696	6.25	6532	494.265481	767.438895	6.25	955
sp|P02771|FETA_HUMAN	GYQELLEK	14-days_QC01	2	2	1	y6	490.258382	759.424696	6.25	6494	494.265481	767.438895	6.25	997
sp|P02771|FETA_HUMAN	GYQELLEK	14-days_QC01	3	2	1	y6	490.258382	759.424696	6.25	6669	494.265481	767.438895	6.25	1072
sp|P02771|FETA_HUMAN	GYQELLEK	14-days_QC01	4	2	1	y6	490.258382	759.424696	6.29	14032	494.265481	767.438895	6.29	2072
sp|P02771|FETA_HUMAN	GYQELLEK	14-days_QC01	5	2	1	y6	490.258382	759.424696	6.25	3765	494.265481	767.438895	6.25	597
sp|P02771|FETA_HUMAN	GYQELLEK	14-days_QC01	6	2	1	y6	490.258382	759.424696	6.37	805	494.265481	767.438895	6.37	133
sp|P02771|FETA_HUMAN	GYQELLEK	14-days_QC02	1	2	1	y6	490.258382	759.424696	6.29	7068	494.265481	767.438895	6.29	1591
sp|P02771|FETA_HUMAN	GYQELLEK	14-days_QC02	2	2	1	y6	490.258382	759.424696	6.29	9203	494.265481	767.438895	6.29	2118
sp|P02771|FETA_HUMAN	GYQELLEK	14-days_QC02	3	2	1	y6	490.258382	759.424696	6.29	9914	494.265481	767.438895	6.29	2255
sp|P02771|FETA_HUMAN	GYQELLEK	14-days_QC02	4	2	1	y6	490.258382	759.424696	6.29	9411	494.265481	767.438895	6.29	2297
sp|P02771|FETA_HUMAN	GYQELLEK	14-days_QC02	5	2	1	y6	490.258382	759.424696	6.33	5039	494.265481	767.438895	6.33	1205
sp|P02771|FETA_HUMAN	GYQELLEK	14-days_QC02	6	2	1	y6	490.258382	759.424696	6.29	11119	494.265481	767.438895	6.29	2552
sp|P02771|FETA_HUMAN	GYQELLEK	14-days_QC03	1	2	1	y6	490.258382	759.424696	6.29	7494	494.265481	767.438895	6.29	67631
sp|P02771|FETA_HUMAN	GYQELLEK	14-days_QC03	2	2	1	y6	490.258382	759.424696	6.29	8193	494.265481	767.438895	6.29	73556
sp|P02771|FETA_HUMAN	GYQELLEK	14-days_QC03	3	2	1	y6	490.258382	759.424696	6.29	3372	494.265481	767.438895	6.29	31421
sp|P02771|FETA_HUMAN	GYQELLEK	14-days_QC03	4	2	1	y6	490.258382	759.424696	6.33	10169	494.265481	767.438895	6.33	88660
sp|P02771|FETA_HUMAN	GYQELLEK	14-days_QC03	5	2	1	y6	490.258382	759.424696	6.29	683	494.265481	767.438895	6.29	6267
sp|P02771|FETA_HUMAN	GYQELLEK	14-days_QC03	6	2	1	y6	490.258382	759.424696	6.33	3808	494.265481	767.438895	6.33	32490
sp|P02771|FETA_HUMAN	GYQELLEK	14-days_QC04	1	2	1	y6	490.258382	759.424696	6.29	17686	494.265481	767.438895	6.33	192233
sp|P02771|FETA_HUMAN	GYQELLEK	14-days_QC04	2	2	1	y6	490.258382	759.424696	6.33	14161	494.265481	767.438895	6.29	153571
sp|P02771|FETA_HUMAN	GYQELLEK	14-days_QC04	3	2	1	y6	490.258382	759.424696	6.29	16929	494.265481	767.438895	6.29	182211
sp|P02771|FETA_HUMAN	GYQELLEK	14-days_QC04	4	2	1	y6	490.258382	759.424696	6.29	12792	494.265481	767.438895	6.29	139511
sp|P02771|FETA_HUMAN	GYQELLEK	14-days_QC04	5	2	1	y6	490.258382	759.424696	6.33	7759	494.265481	767.438895	6.33	86755
sp|P02771|FETA_HUMAN	GYQELLEK	14-days_QC04	6	2	1	y6	490.258382	759.424696	6.29	13316	494.265481	767.438895	6.29	145407
sp|P02771|FETA_HUMAN	GYQELLEK	21-days_QC01	1	2	1	y6	490.258382	759.424696	6.41	6354	494.265481	767.438895	6.41	999
sp|P02771|FETA_HUMAN	GYQELLEK	21-days_QC01	2	2	1	y6	490.258382	759.424696	6.37	3823	494.265481	767.438895	6.37	648
sp|P02771|FETA_HUMAN	GYQELLEK	21-days_QC01	3	2	1	y6	490.258382	759.424696	6.41	5930	494.265481	767.438895	6.45	952
sp|P02771|FETA_HUMAN	GYQELLEK	21-days_QC01	4	2	1	y6	490.258382	759.424696	6.41	6864	494.265481	767.438895	6.41	1040
sp|P02771|FETA_HUMAN	GYQELLEK	21-days_QC01	5	2	1	y6	490.258382	759.424696	6.41	5760	494.265481	767.438895	6.45	888
sp|P02771|FETA_HUMAN	GYQELLEK	21-days_QC01	6	2	1	y6	490.258382	759.424696	6.45	3604	494.265481	767.438895	6.45	626
sp|P02771|FETA_HUMAN	GYQELLEK	21-days_QC02	1	2	1	y6	490.258382	759.424696	6.41	8804	494.265481	767.438895	6.41	1969
sp|P02771|FETA_HUMAN	GYQELLEK	21-days_QC02	2	2	1	y6	490.258382	759.424696	6.37	3824	494.265481	767.438895	6.37	968
sp|P02771|FETA_HUMAN	GYQELLEK	21-days_QC02	3	2	1	y6	490.258382	759.424696	6.41	7026	494.265481	767.438895	6.41	1766
sp|P02771|FETA_HUMAN	GYQELLEK	21-days_QC02	4	2	1	y6	490.258382	759.424696	6.41	7907	494.265481	767.438895	6.41	1911
sp|P02771|FETA_HUMAN	GYQELLEK	21-days_QC02	5	2	1	y6	490.258382	759.424696	6.41	7857	494.265481	767.438895	6.41	1789
sp|P02771|FETA_HUMAN	GYQELLEK	21-days_QC02	6	2	1	y6	490.258382	759.424696	6.49	6055	494.265481	767.438895	6.45	1307
sp|P02771|FETA_HUMAN	GYQELLEK	21-days_QC03	1	2	1	y6	490.258382	759.424696	6.37	3013	494.265481	767.438895	6.41	28729
sp|P02771|FETA_HUMAN	GYQELLEK	21-days_QC03	2	2	1	y6	490.258382	759.424696	6.37	1019	494.265481	767.438895	6.37	10002
sp|P02771|FETA_HUMAN	GYQELLEK	21-days_QC03	3	2	1	y6	490.258382	759.424696	6.45	970	494.265481	767.438895	6.45	9324
sp|P02771|FETA_HUMAN	GYQELLEK	21-days_QC03	4	2	1	y6	490.258382	759.424696	6.41	3239	494.265481	767.438895	6.45	29911
sp|P02771|FETA_HUMAN	GYQELLEK	21-days_QC03	5	2	1	y6	490.258382	759.424696	6.41	2975	494.265481	767.438895	6.41	25894
sp|P02771|FETA_HUMAN	GYQELLEK	21-days_QC03	6	2	1	y6	490.258382	759.424696	6.41	3662	494.265481	767.438895	6.41	32019
sp|P02771|FETA_HUMAN	GYQELLEK	21-days_QC04	1	2	1	y6	490.258382	759.424696	6.41	11385	494.265481	767.438895	6.41	124677
sp|P02771|FETA_HUMAN	GYQELLEK	21-days_QC04	2	2	1	y6	490.258382	759.424696	6.37	8088	494.265481	767.438895	6.41	92595
sp|P02771|FETA_HUMAN	GYQELLEK	21-days_QC04	3	2	1	y6	490.258382	759.424696	6.41	10605	494.265481	767.438895	6.41	113609
sp|P02771|FETA_HUMAN	GYQELLEK	21-days_QC04	4	2	1	y6	490.258382	759.424696	6.45	10005	494.265481	767.438895	6.41	110641
sp|P02771|FETA_HUMAN	GYQELLEK	21-days_QC04	5	2	1	y6	490.258382	759.424696	6.45	10008	494.265481	767.438895	6.41	106459
sp|P02771|FETA_HUMAN	GYQELLEK	21-days_QC04	6	2	1	y6	490.258382	759.424696	6.41	10523	494.265481	767.438895	6.41	112359
sp|P02771|FETA_HUMAN	VDFTEIQK	1-days_QC01	1	2	1	b2	490.258382	215.102633	5.81	3192	494.265481	215.102633	5.81	292
sp|P02771|FETA_HUMAN	VDFTEIQK	1-days_QC01	2	2	1	b2	490.258382	215.102633	5.81	6562	494.265481	215.102633	5.81	623
sp|P02771|FETA_HUMAN	VDFTEIQK	1-days_QC01	3	2	1	b2	490.258382	215.102633	5.93	14202	494.265481	215.102633	5.93	1344
sp|P02771|FETA_HUMAN	VDFTEIQK	1-days_QC01	4	2	1	b2	490.258382	215.102633	5.81	4814	494.265481	215.102633	5.81	471
sp|P02771|FETA_HUMAN	VDFTEIQK	1-days_QC01	5	2	1	b2	490.258382	215.102633	5.81	10212	494.265481	215.102633	5.81	968
sp|P02771|FETA_HUMAN	VDFTEIQK	1-days_QC01	6	2	1	b2	490.258382	215.102633	5.85	5043	494.265481	215.102633	5.85	459
sp|P02771|FETA_HUMAN	VDFTEIQK	1-days_QC02	1	2	1	b2	490.258382	215.102633	5.89	6575	494.265481	215.102633	5.89	914
sp|P02771|FETA_HUMAN	VDFTEIQK	1-days_QC02	2	2	1	b2	490.258382	215.102633	5.85	12589	494.265481	215.102633	5.81	1768
sp|P02771|FETA_HUMAN	VDFTEIQK	1-days_QC02	3	2	1	b2	490.258382	215.102633	5.85	8169	494.265481	215.102633	5.85	1217
sp|P02771|FETA_HUMAN	VDFTEIQK	1-days_QC02	4	2	1	b2	490.258382	215.102633	5.93	9996	494.265481	215.102633	5.93	1394
sp|P02771|FETA_HUMAN	VDFTEIQK	1-days_QC02	5	2	1	b2	490.258382	215.102633	5.85	6498	494.265481	215.102633	5.85	890
sp|P02771|FETA_HUMAN	VDFTEIQK	1-days_QC02	6	2	1	b2	490.258382	215.102633	5.89	10449	494.265481	215.102633	5.89	1359
sp|P02771|FETA_HUMAN	VDFTEIQK	1-days_QC03	1	2	1	b2	490.258382	215.102633	5.81	14775	494.265481	215.102633	5.81	81060
sp|P02771|FETA_HUMAN	VDFTEIQK	1-days_QC03	2	2	1	b2	490.258382	215.102633	5.89	10918	494.265481	215.102633	5.89	59438
sp|P02771|FETA_HUMAN	VDFTEIQK	1-days_QC03	3	2	1	b2	490.258382	215.102633	5.97	6452	494.265481	215.102633	5.97	35830
sp|P02771|FETA_HUMAN	VDFTEIQK	1-days_QC03	4	2	1	b2	490.258382	215.102633	5.89	8870	494.265481	215.102633	5.89	47586
sp|P02771|FETA_HUMAN	VDFTEIQK	1-days_QC03	5	2	1	b2	490.258382	215.102633	5.81	7266	494.265481	215.102633	5.81	40315
sp|P02771|FETA_HUMAN	VDFTEIQK	1-days_QC03	6	2	1	b2	490.258382	215.102633	5.93	9711	494.265481	215.102633	5.93	54196
sp|P02771|FETA_HUMAN	VDFTEIQK	1-days_QC04	1	2	1	b2	490.258382	215.102633	5.85	12098	494.265481	215.102633	5.85	85118
sp|P02771|FETA_HUMAN	VDFTEIQK	1-days_QC04	2	2	1	b2	490.258382	215.102633	5.85	14680	494.265481	215.102633	5.85	105580
sp|P02771|FETA_HUMAN	VDFTEIQK	1-days_QC04	3	2	1	b2	490.258382	215.102633	5.93	11333	494.265481	215.102633	5.93	79134
sp|P02771|FETA_HUMAN	VDFTEIQK	1-days_QC04	4	2	1	b2	490.258382	215.102633	5.81	13577	494.265481	215.102633	5.81	95756
sp|P02771|FETA_HUMAN	VDFTEIQK	1-days_QC04	5	2	1	b2	490.258382	215.102633	5.89	12544	494.265481	215.102633	5.89	88230
sp|P02771|FETA_HUMAN	VDFTEIQK	1-days_QC04	6	2	1	b2	490.258382	215.102633	5.85	14484	494.265481	215.102633	5.85	101487
sp|P02771|FETA_HUMAN	VDFTEIQK	2-days_QC01	1	2	1	b2	490.258382	215.102633	6.13	7317	494.265481	215.102633	6.13	677
sp|P02771|FETA_HUMAN	VDFTEIQK	2-days_QC01	2	2	1	b2	490.258382	215.102633	5.97	2192	494.265481	215.102633	5.97	176
sp|P02771|FETA_HUMAN	VDFTEIQK	2-days_QC01	3	2	1	b2	490.258382	215.102633	6.17	9586	494.265481	215.102633	6.21	897
sp|P02771|FETA_HUMAN	VDFTEIQK	2-days_QC01	4	2	1	b2	490.258382	215.102633	6.09	2533	494.265481	215.102633	6.09	219
sp|P02771|FETA_HUMAN	VDFTEIQK	2-days_QC01	5	2	1	b2	490.258382	215.102633	6.05	8890	494.265481	215.102633	6.05	781
sp|P02771|FETA_HUMAN	VDFTEIQK	2-days_QC01	6	2	1	b2	490.258382	215.102633	6.09	8225	494.265481	215.102633	6.09	695
sp|P02771|FETA_HUMAN	VDFTEIQK	2-days_QC02	1	2	1	b2	490.258382	215.102633	6.13	5142	494.265481	215.102633	6.13	705
sp|P02771|FETA_HUMAN	VDFTEIQK	2-days_QC02	2	2	1	b2	490.258382	215.102633	6.09	6927	494.265481	215.102633	6.09	927
sp|P02771|FETA_HUMAN	VDFTEIQK	2-days_QC02	3	2	1	b2	490.258382	215.102633	6.09	11893	494.265481	215.102633	6.09	1661
sp|P02771|FETA_HUMAN	VDFTEIQK	2-days_QC02	4	2	1	b2	490.258382	215.102633	5.97	14147	494.265481	215.102633	6.01	1947
sp|P02771|FETA_HUMAN	VDFTEIQK	2-days_QC02	5	2	1	b2	490.258382	215.102633	6.05	5785	494.265481	215.102633	6.05	845
sp|P02771|FETA_HUMAN	VDFTEIQK	2-days_QC02	6	2	1	b2	490.258382	215.102633	6.05	13001	494.265481	215.102633	6.05	1782
sp|P02771|FETA_HUMAN	VDFTEIQK	2-days_QC03	1	2	1	b2	490.258382	215.102633	6.09	7786	494.265481	215.102633	6.09	43581
sp|P02771|FETA_HUMAN	VDFTEIQK	2-days_QC03	2	2	1	b2	490.258382	215.102633	6.13	11744	494.265481	215.102633	6.13	66418
sp|P02771|FETA_HUMAN	VDFTEIQK	2-days_QC03	3	2	1	b2	490.258382	215.102633	6.09	11477	494.265481	215.102633	6.09	65577
sp|P02771|FETA_HUMAN	VDFTEIQK	2-days_QC03	4	2	1	b2	490.258382	215.102633	6.05	12696	494.265481	215.102633	6.05	72986
sp|P02771|FETA_HUMAN	VDFTEIQK	2-days_QC03	5	2	1	b2	490.258382	215.102633	6.09	13102	494.265481	215.102633	6.09	74171
sp|P02771|FETA_HUMAN	VDFTEIQK	2-days_QC03	6	2	1	b2	490.258382	215.102633	6.09	14158	494.265481	215.102633	6.09	80192
sp|P02771|FETA_HUMAN	VDFTEIQK	2-days_QC04	1	2	1	b2	490.258382	215.102633	6.05	5448	494.265481	215.102633	6.05	37697
sp|P02771|FETA_HUMAN	VDFTEIQK	2-days_QC04	2	2	1	b2	490.258382	215.102633	6.05	9434	494.265481	215.102633	6.05	67208
sp|P02771|FETA_HUMAN	VDFTEIQK	2-days_QC04	3	2	1	b2	490.258382	215.102633	6.09	14248	494.265481	215.102633	6.05	100078
sp|P02771|FETA_HUMAN	VDFTEIQK	2-days_QC04	4	2	1	b2	490.258382	215.102633	6.17	5765	494.265481	215.102633	6.17	40522
sp|P02771|FETA_HUMAN	VDFTEIQK	2-days_QC04	5	2	1	b2	490.258382	215.102633	6.09	14420	494.265481	215.102633	6.09	99860
sp|P02771|FETA_HUMAN	VDFTEIQK	2-days_QC04	6	2	1	b2	490.258382	215.102633	6.05	14900	494.265481	215.102633	6.05	104820
sp|P02771|FETA_HUMAN	VDFTEIQK	3-days_QC01	1	2	1	b2	490.258382	215.102633	6.05	17193	494.265481	215.102633	6.05	1598
sp|P02771|FETA_HUMAN	VDFTEIQK	3-days_QC01	2	2	1	b2	490.258382	215.102633	5.89	1356	494.265481	215.102633	5.89	113
sp|P02771|FETA_HUMAN	VDFTEIQK	3-days_QC01	3	2	1	b2	490.258382	215.102633	6.05	18052	494.265481	215.102633	6.01	1645
sp|P02771|FETA_HUMAN	VDFTEIQK	3-days_QC01	4	2	1	b2	490.258382	215.102633	6.05	16952	494.265481	215.102633	6.09	1535
sp|P02771|FETA_HUMAN	VDFTEIQK	3-days_QC01	5	2	1	b2	490.258382	215.102633	6.09	9517	494.265481	215.102633	6.09	847
sp|P02771|FETA_HUMAN	VDFTEIQK	3-days_QC01	6	2	1	b2	490.258382	215.102633	6.05	17773	494.265481	215.102633	6.05	1587
sp|P02771|FETA_HUMAN	VDFTEIQK	3-days_QC02	1	2	1	b2	490.258382	215.102633	6.01	15249	494.265481	215.102633	5.97	2028
sp|P02771|FETA_HUMAN	VDFTEIQK	3-days_QC02	2	2	1	b2	490.258382	215.102633	6.01	14034	494.265481	215.102633	6.01	1898
sp|P02771|FETA_HUMAN	VDFTEIQK	3-days_QC02	3	2	1	b2	490.258382	215.102633	5.97	13448	494.265481	215.102633	5.97	1949
sp|P02771|FETA_HUMAN	VDFTEIQK	3-days_QC02	4	2	1	b2	490.258382	215.102633	6.09	6906	494.265481	215.102633	6.09	972
sp|P02771|FETA_HUMAN	VDFTEIQK	3-days_QC02	5	2	1	b2	490.258382	215.102633	6.01	16505	494.265481	215.102633	6.01	2285
sp|P02771|FETA_HUMAN	VDFTEIQK	3-days_QC02	6	2	1	b2	490.258382	215.102633	6.05	16136	494.265481	215.102633	6.05	2311
sp|P02771|FETA_HUMAN	VDFTEIQK	3-days_QC03	1	2	1	b2	490.258382	215.102633	6.01	12620	494.265481	215.102633	6.01	68361
sp|P02771|FETA_HUMAN	VDFTEIQK	3-days_QC03	2	2	1	b2	490.258382	215.102633	6.01	15748	494.265481	215.102633	6.01	87849
sp|P02771|FETA_HUMAN	VDFTEIQK	3-days_QC03	3	2	1	b2	490.258382	215.102633	6.05	13569	494.265481	215.102633	6.05	74281
sp|P02771|FETA_HUMAN	VDFTEIQK	3-days_QC03	4	2	1	b2	490.258382	215.102633	6.09	14149	494.265481	215.102633	6.09	78464
sp|P02771|FETA_HUMAN	VDFTEIQK	3-days_QC03	5	2	1	b2	490.258382	215.102633	6.01	11925	494.265481	215.102633	6.01	66392
sp|P02771|FETA_HUMAN	VDFTEIQK	3-days_QC03	6	2	1	b2	490.258382	215.102633	6.05	10824	494.265481	215.102633	6.05	61061
sp|P02771|FETA_HUMAN	VDFTEIQK	3-days_QC04	1	2	1	b2	490.258382	215.102633	6.05	15947	494.265481	215.102633	6.05	113807
sp|P02771|FETA_HUMAN	VDFTEIQK	3-days_QC04	2	2	1	b2	490.258382	215.102633	6.01	11374	494.265481	215.102633	6.01	81750
sp|P02771|FETA_HUMAN	VDFTEIQK	3-days_QC04	3	2	1	b2	490.258382	215.102633	6.01	16558	494.265481	215.102633	6.01	119504
sp|P02771|FETA_HUMAN	VDFTEIQK	3-days_QC04	4	2	1	b2	490.258382	215.102633	6.13	16513	494.265481	215.102633	6.13	120026
sp|P02771|FETA_HUMAN	VDFTEIQK	3-days_QC04	5	2	1	b2	490.258382	215.102633	6.01	17309	494.265481	215.102633	6.01	124121
sp|P02771|FETA_HUMAN	VDFTEIQK	3-days_QC04	6	2	1	b2	490.258382	215.102633	6.09	17581	494.265481	215.102633	6.09	125682
sp|P02771|FETA_HUMAN	VDFTEIQK	7-days_QC01	1	2	1	b2	490.258382	215.102633	6.17	14695	494.265481	215.102633	6.17	1384
sp|P02771|FETA_HUMAN	VDFTEIQK	7-days_QC01	2	2	1	b2	490.258382	215.102633	6.21	17013	494.265481	215.102633	6.21	1593
sp|P02771|FETA_HUMAN	VDFTEIQK	7-days_QC01	3	2	1	b2	490.258382	215.102633	6.17	12085	494.265481	215.102633	6.17	1154
sp|P02771|FETA_HUMAN	VDFTEIQK	7-days_QC01	4	2	1	b2	490.258382	215.102633	6.17	4381	494.265481	215.102633	6.17	433
sp|P02771|FETA_HUMAN	VDFTEIQK	7-days_QC01	5	2	1	b2	490.258382	215.102633	6.21	15837	494.265481	215.102633	6.21	1521
sp|P02771|FETA_HUMAN	VDFTEIQK	7-days_QC01	6	2	1	b2	490.258382	215.102633	6.13	4429	494.265481	215.102633	6.13	427
sp|P02771|FETA_HUMAN	VDFTEIQK	7-days_QC02	1	2	1	b2	490.258382	215.102633	6.25	4403	494.265481	215.102633	6.25	589
sp|P02771|FETA_HUMAN	VDFTEIQK	7-days_QC02	2	2	1	b2	490.258382	215.102633	6.17	16885	494.265481	215.102633	6.21	2295
sp|P02771|FETA_HUMAN	VDFTEIQK	7-days_QC02	3	2	1	b2	490.258382	215.102633	6.21	15101	494.265481	215.102633	6.21	2152
sp|P02771|FETA_HUMAN	VDFTEIQK	7-days_QC02	4	2	1	b2	490.258382	215.102633	6.21	16285	494.265481	215.102633	6.21	2241
sp|P02771|FETA_HUMAN	VDFTEIQK	7-days_QC02	5	2	1	b2	490.258382	215.102633	6.17	12200	494.265481	215.102633	6.17	1662
sp|P02771|FETA_HUMAN	VDFTEIQK	7-days_QC02	6	2	1	b2	490.258382	215.102633	6.17	16352	494.265481	215.102633	6.17	2320
sp|P02771|FETA_HUMAN	VDFTEIQK	7-days_QC03	1	2	1	b2	490.258382	215.102633	6.21	14751	494.265481	215.102633	6.21	82109
sp|P02771|FETA_HUMAN	VDFTEIQK	7-days_QC03	2	2	1	b2	490.258382	215.102633	6.21	12948	494.265481	215.102633	6.17	72152
sp|P02771|FETA_HUMAN	VDFTEIQK	7-days_QC03	3	2	1	b2	490.258382	215.102633	6.21	10695	494.265481	215.102633	6.21	61268
sp|P02771|FETA_HUMAN	VDFTEIQK	7-days_QC03	4	2	1	b2	490.258382	215.102633	6.17	14287	494.265481	215.102633	6.17	82068
sp|P02771|FETA_HUMAN	VDFTEIQK	7-days_QC03	5	2	1	b2	490.258382	215.102633	6.17	16336	494.265481	215.102633	6.17	91859
sp|P02771|FETA_HUMAN	VDFTEIQK	7-days_QC03	6	2	1	b2	490.258382	215.102633	6.21	15711	494.265481	215.102633	6.21	88992
sp|P02771|FETA_HUMAN	VDFTEIQK	7-days_QC04	1	2	1	b2	490.258382	215.102633	6.21	17804	494.265481	215.102633	6.21	128860
sp|P02771|FETA_HUMAN	VDFTEIQK	7-days_QC04	2	2	1	b2	490.258382	215.102633	6.21	4326	494.265481	215.102633	6.21	30836
sp|P02771|FETA_HUMAN	VDFTEIQK	7-days_QC04	3	2	1	b2	490.258382	215.102633	6.17	17461	494.265481	215.102633	6.17	125780
sp|P02771|FETA_HUMAN	VDFTEIQK	7-days_QC04	4	2	1	b2	490.258382	215.102633	6.17	10649	494.265481	215.102633	6.17	75894
sp|P02771|FETA_HUMAN	VDFTEIQK	7-days_QC04	5	2	1	b2	490.258382	215.102633	6.13	11795	494.265481	215.102633	6.13	86838
sp|P02771|FETA_HUMAN	VDFTEIQK	7-days_QC04	6	2	1	b2	490.258382	215.102633	6.17	13343	494.265481	215.102633	6.17	94849
sp|P02771|FETA_HUMAN	VDFTEIQK	14-days_QC01	1	2	1	b2	490.258382	215.102633	6.17	16355	494.265481	215.102633	6.13	1509
sp|P02771|FETA_HUMAN	VDFTEIQK	14-days_QC01	2	2	1	b2	490.258382	215.102633	6.13	16121	494.265481	215.102633	6.13	1459
sp|P02771|FETA_HUMAN	VDFTEIQK	14-days_QC01	3	2	1	b2	490.258382	215.102633	6.13	9814	494.265481	215.102633	6.13	853
sp|P02771|FETA_HUMAN	VDFTEIQK	14-days_QC01	4	2	1	b2	490.258382	215.102633	6.17	5513	494.265481	215.102633	6.17	470
sp|P02771|FETA_HUMAN	VDFTEIQK	14-days_QC01	5	2	1	b2	490.258382	215.102633	6.09	2575	494.265481	215.102633	6.09	237
sp|P02771|FETA_HUMAN	VDFTEIQK	14-days_QC01	6	2	1	b2	490.258382	215.102633	6.13	9050	494.265481	215.102633	6.13	777
sp|P02771|FETA_HUMAN	VDFTEIQK	14-days_QC02	1	2	1	b2	490.258382	215.102633	6.13	18267	494.265481	215.102633	6.13	2501
sp|P02771|FETA_HUMAN	VDFTEIQK	14-days_QC02	2	2	1	b2	490.258382	215.102633	6.13	11468	494.265481	215.102633	6.13	1533
sp|P02771|FETA_HUMAN	VDFTEIQK	14-days_QC02	3	2	1	b2	490.258382	215.102633	6.09	4750	494.265481	215.102633	6.09	639
sp|P02771|FETA_HUMAN	VDFTEIQK	14-days_QC02	4	2	1	b2	490.258382	215.102633	6.13	16894	494.265481	215.102633	6.13	2437
sp|P02771|FETA_HUMAN	VDFTEIQK	14-days_QC02	5	2	1	b2	490.258382	215.102633	6.17	15987	494.265481	215.102633	6.17	2155
sp|P02771|FETA_HUMAN	VDFTEIQK	14-days_QC02	6	2	1	b2	490.258382	215.102633	6.17	16365	494.265481	215.102633	6.17	2324
sp|P02771|FETA_HUMAN	VDFTEIQK	14-days_QC03	1	2	1	b2	490.258382	215.102633	6.17	15971	494.265481	215.102633	6.17	87279
sp|P02771|FETA_HUMAN	VDFTEIQK	14-days_QC03	2	2	1	b2	490.258382	215.102633	6.17	15429	494.265481	215.102633	6.17	83871
sp|P02771|FETA_HUMAN	VDFTEIQK	14-days_QC03	3	2	1	b2	490.258382	215.102633	6.17	13822	494.265481	215.102633	6.17	76710
sp|P02771|FETA_HUMAN	VDFTEIQK	14-days_QC03	4	2	1	b2	490.258382	215.102633	6.21	17356	494.265481	215.102633	6.21	99260
sp|P02771|FETA_HUMAN	VDFTEIQK	14-days_QC03	5	2	1	b2	490.258382	215.102633	6.17	17023	494.265481	215.102633	6.17	93111
sp|P02771|FETA_HUMAN	VDFTEIQK	14-days_QC03	6	2	1	b2	490.258382	215.102633	6.21	11276	494.265481	215.102633	6.21	59645
sp|P02771|FETA_HUMAN	VDFTEIQK	14-days_QC04	1	2	1	b2	490.258382	215.102633	6.17	19674	494.265481	215.102633	6.17	142205
sp|P02771|FETA_HUMAN	VDFTEIQK	14-days_QC04	2	2	1	b2	490.258382	215.102633	6.17	19081	494.265481	215.102633	6.17	134379
sp|P02771|FETA_HUMAN	VDFTEIQK	14-days_QC04	3	2	1	b2	490.258382	215.102633	6.13	8915	494.265481	215.102633	6.13	64480
sp|P02771|FETA_HUMAN	VDFTEIQK	14-days_QC04	4	2	1	b2	490.258382	215.102633	6.17	10183	494.265481	215.102633	6.17	71352
sp|P02771|FETA_HUMAN	VDFTEIQK	14-days_QC04	5	2	1	b2	490.258382	215.102633	6.17	18173	494.265481	215.102633	6.17	128389
sp|P02771|FETA_HUMAN	VDFTEIQK	14-days_QC04	6	2	1	b2	490.258382	215.102633	6.13	16092	494.265481	215.102633	6.13	111150
sp|P02771|FETA_HUMAN	VDFTEIQK	21-days_QC01	1	2	1	b2	490.258382	215.102633	6.29	11448	494.265481	215.102633	6.29	1025
sp|P02771|FETA_HUMAN	VDFTEIQK	21-days_QC01	2	2	1	b2	490.258382	215.102633	6.25	6181	494.265481	215.102633	6.25	492
sp|P02771|FETA_HUMAN	VDFTEIQK	21-days_QC01	3	2	1	b2	490.258382	215.102633	6.29	7014	494.265481	215.102633	6.29	617
sp|P02771|FETA_HUMAN	VDFTEIQK	21-days_QC01	4	2	1	b2	490.258382	215.102633	6.33	13942	494.265481	215.102633	6.33	1223
sp|P02771|FETA_HUMAN	VDFTEIQK	21-days_QC01	5	2	1	b2	490.258382	215.102633	6.33	6956	494.265481	215.102633	6.33	592
sp|P02771|FETA_HUMAN	VDFTEIQK	21-days_QC01	6	2	1	b2	490.258382	215.102633	6.37	3006	494.265481	215.102633	6.37	280
sp|P02771|FETA_HUMAN	VDFTEIQK	21-days_QC02	1	2	1	b2	490.258382	215.102633	6.29	10792	494.265481	215.102633	6.29	1506
sp|P02771|FETA_HUMAN	VDFTEIQK	21-days_QC02	2	2	1	b2	490.258382	215.102633	6.25	8271	494.265481	215.102633	6.25	1251
sp|P02771|FETA_HUMAN	VDFTEIQK	21-days_QC02	3	2	1	b2	490.258382	215.102633	6.33	14523	494.265481	215.102633	6.33	2030
sp|P02771|FETA_HUMAN	VDFTEIQK	21-days_QC02	4	2	1	b2	490.258382	215.102633	6.33	13509	494.265481	215.102633	6.33	2095
sp|P02771|FETA_HUMAN	VDFTEIQK	21-days_QC02	5	2	1	b2	490.258382	215.102633	6.33	13125	494.265481	215.102633	6.33	1785
sp|P02771|FETA_HUMAN	VDFTEIQK	21-days_QC02	6	2	1	b2	490.258382	215.102633	6.37	14167	494.265481	215.102633	6.37	1967
sp|P02771|FETA_HUMAN	VDFTEIQK	21-days_QC03	1	2	1	b2	490.258382	215.102633	6.29	9124	494.265481	215.102633	6.29	51433
sp|P02771|FETA_HUMAN	VDFTEIQK	21-days_QC03	2	2	1	b2	490.258382	215.102633	6.29	15525	494.265481	215.102633	6.29	85647
sp|P02771|FETA_HUMAN	VDFTEIQK	21-days_QC03	3	2	1	b2	490.258382	215.102633	6.33	10697	494.265481	215.102633	6.33	60269
sp|P02771|FETA_HUMAN	VDFTEIQK	21-days_QC03	4	2	1	b2	490.258382	215.102633	6.33	8413	494.265481	215.102633	6.33	46913
sp|P02771|FETA_HUMAN	VDFTEIQK	21-days_QC03	5	2	1	b2	490.258382	215.102633	6.33	14453	494.265481	215.102633	6.33	80745
sp|P02771|FETA_HUMAN	VDFTEIQK	21-days_QC03	6	2	1	b2	490.258382	215.102633	6.33	13947	494.265481	215.102633	6.33	79244
sp|P02771|FETA_HUMAN	VDFTEIQK	21-days_QC04	1	2	1	b2	490.258382	215.102633	6.29	18216	494.265481	215.102633	6.29	127966
sp|P02771|FETA_HUMAN	VDFTEIQK	21-days_QC04	2	2	1	b2	490.258382	215.102633	6.29	13584	494.265481	215.102633	6.29	94371
sp|P02771|FETA_HUMAN	VDFTEIQK	21-days_QC04	3	2	1	b2	490.258382	215.102633	6.33	15028	494.265481	215.102633	6.33	109646
sp|P02771|FETA_HUMAN	VDFTEIQK	21-days_QC04	4	2	1	b2	490.258382	215.102633	6.33	15137	494.265481	215.102633	6.33	112483
sp|P02771|FETA_HUMAN	VDFTEIQK	21-days_QC04	5	2	1	b2	490.258382	215.102633	6.33	15811	494.265481	215.102633	6.33	112209
sp|P02771|FETA_HUMAN	VDFTEIQK	21-days_QC04	6	2	1	b2	490.258382	215.102633	6.33	16387	494.265481	215.102633	6.33	115701
