# Supplementary material for: Web portal for analytical validation of MRM-MS assay abided with integrative multinational guidelines
Source: Sci Rep. 2020 Jul 2;10:10848. doi: 10.1038/s41598-020-67731-x (PMC7331696; doi:10.1038/s41598-020-67731-x)
Supplement: Supplementary file 2 — Supplementary file2 (ZIP 100 kb) [file 41598_2020_67731_MOESM2_ESM.zip › csv_file/Data_quality control.csv]

PROTEIN_NAME	PEPTIDE_SEQUENCE	REPLICATE_NAME	REPLICATES	PRECURSOR_CHARGE	PRODUCT_CHARGE	FRAGMENT_ION	LIGHT_PRECURSOR_MZ	LIGHT_PRODUCT_MZ	LIGHT_RETENTION_TIME	LIGHT_AREA	HEAVY_PRECURSOR_MZ	HEAVY_PRODUCT_MZ	HEAVY_RETENTION_TIME	HEAVY_AREA
sp|P02771|FETA_HUMAN	GYQELLEK	QC01	1	2	1	y6	490.258382	759.424696	6.09	5294	494.265481	767.438895	6.09	813
sp|P02771|FETA_HUMAN	GYQELLEK	QC01	3	2	1	y6	490.258382	759.424696	6.09	547	494.265481	767.438895	6.09	81
sp|P02771|FETA_HUMAN	GYQELLEK	QC01	4	2	1	y6	490.258382	759.424696	6.17	916	494.265481	767.438895	6.17	138
sp|P02771|FETA_HUMAN	GYQELLEK	QC01	5	2	1	y6	490.258382	759.424696	6.09	3544	494.265481	767.438895	6.09	563
sp|P02771|FETA_HUMAN	GYQELLEK	QC01	6	2	1	y6	490.258382	759.424696	6.09	9205	494.265481	767.438895	6.09	1353
sp|P02771|FETA_HUMAN	GYQELLEK	QC01	1	2	1	y6	490.258382	759.424696	6.17	2342	494.265481	767.438895	6.17	380
sp|P02771|FETA_HUMAN	GYQELLEK	QC01	2	2	1	y6	490.258382	759.424696	6.29	7590	494.265481	767.438895	6.25	1155
sp|P02771|FETA_HUMAN	GYQELLEK	QC01	3	2	1	y6	490.258382	759.424696	6.17	7368	494.265481	767.438895	6.17	1122
sp|P02771|FETA_HUMAN	GYQELLEK	QC01	4	2	1	y6	490.258382	759.424696	6.25	781	494.265481	767.438895	6.25	121
sp|P02771|FETA_HUMAN	GYQELLEK	QC01	1	2	1	y6	490.258382	759.424696	6.25	2268	494.265481	767.438895	6.25	354
sp|P02771|FETA_HUMAN	GYQELLEK	QC01	5	2	1	y6	490.258382	759.424696	6.25	811	494.265481	767.438895	6.25	119
sp|P02771|FETA_HUMAN	GYQELLEK	QC01	1	2	1	y6	490.258382	759.424696	6.33	2745	494.265481	767.438895	6.33	418
sp|P02771|FETA_HUMAN	GYQELLEK	QC01	2	2	1	y6	490.258382	759.424696	6.25	2362	494.265481	767.438895	6.25	374
sp|P02771|FETA_HUMAN	GYQELLEK	QC01	4	2	1	y6	490.258382	759.424696	6.29	1128	494.265481	767.438895	6.29	173
sp|P02771|FETA_HUMAN	GYQELLEK	QC01	3	2	1	y6	490.258382	759.424696	5.76	5264	494.265481	767.438895	5.81	793
sp|P02771|FETA_HUMAN	GYQELLEK	QC01	4	2	1	y6	490.258382	759.424696	5.76	3102	494.265481	767.438895	5.81	465
sp|P02771|FETA_HUMAN	GYQELLEK	QC01	5	2	1	y6	490.258382	759.424696	5.72	4340	494.265481	767.438895	5.72	646
sp|P02771|FETA_HUMAN	GYQELLEK	QC01	6	2	1	y6	490.258382	759.424696	5.68	5539	494.265481	767.438895	5.64	857
sp|P02771|FETA_HUMAN	GYQELLEK	QC01	1	2	1	y6	490.258382	759.424696	5.72	5132	494.265481	767.438895	5.72	800
sp|P02771|FETA_HUMAN	GYQELLEK	QC01	2	2	1	y6	490.258382	759.424696	5.85	5212	494.265481	767.438895	5.89	848
sp|P02771|FETA_HUMAN	VDFTEIQK	QC01	1	2	1	b2	490.258382	215.102633	5.81	2173	494.265481	215.102633	5.81	214
sp|P02771|FETA_HUMAN	VDFTEIQK	QC01	3	2	1	b2	490.258382	215.102633	5.81	2260	494.265481	215.102633	5.81	212
sp|P02771|FETA_HUMAN	VDFTEIQK	QC01	4	2	1	b2	490.258382	215.102633	5.85	1283	494.265481	215.102633	5.85	124
sp|P02771|FETA_HUMAN	VDFTEIQK	QC01	5	2	1	b2	490.258382	215.102633	5.93	4407	494.265481	215.102633	5.93	412
sp|P02771|FETA_HUMAN	VDFTEIQK	QC01	6	2	1	b2	490.258382	215.102633	5.85	5548	494.265481	215.102633	5.85	520
sp|P02771|FETA_HUMAN	VDFTEIQK	QC01	1	2	1	b2	490.258382	215.102633	6.01	2551	494.265481	215.102633	6.01	246
sp|P02771|FETA_HUMAN	VDFTEIQK	QC01	2	2	1	b2	490.258382	215.102633	6.13	8029	494.265481	215.102633	6.13	753
sp|P02771|FETA_HUMAN	VDFTEIQK	QC01	3	2	1	b2	490.258382	215.102633	5.97	4949	494.265481	215.102633	5.97	474
sp|P02771|FETA_HUMAN	VDFTEIQK	QC01	4	2	1	b2	490.258382	215.102633	5.93	972	494.265481	215.102633	5.93	95
sp|P02771|FETA_HUMAN	VDFTEIQK	QC01	1	2	1	b2	490.258382	215.102633	6.09	3413	494.265481	215.102633	6.09	306
sp|P02771|FETA_HUMAN	VDFTEIQK	QC01	5	2	1	b2	490.258382	215.102633	6.01	4482	494.265481	215.102633	6.05	464
sp|P02771|FETA_HUMAN	VDFTEIQK	QC01	1	2	1	b2	490.258382	215.102633	6.17	4429	494.265481	215.102633	6.21	399
sp|P02771|FETA_HUMAN	VDFTEIQK	QC01	2	2	1	b2	490.258382	215.102633	6.09	3565	494.265481	215.102633	6.09	363
sp|P02771|FETA_HUMAN	VDFTEIQK	QC01	4	2	1	b2	490.258382	215.102633	6.13	5268	494.265481	215.102633	6.13	524
sp|P02771|FETA_HUMAN	VDFTEIQK	QC01	3	2	1	b2	490.258382	215.102633	5	8721	494.265481	215.102633	5.16	800
sp|P02771|FETA_HUMAN	VDFTEIQK	QC01	4	2	1	b2	490.258382	215.102633	5.08	8750	494.265481	215.102633	5.16	804
sp|P02771|FETA_HUMAN	VDFTEIQK	QC01	5	2	1	b2	490.258382	215.102633	5.04	5554	494.265481	215.102633	4.87	529
sp|P02771|FETA_HUMAN	VDFTEIQK	QC01	6	2	1	b2	490.258382	215.102633	4.71	5503	494.265481	215.102633	4.79	533
sp|P02771|FETA_HUMAN	VDFTEIQK	QC01	1	2	1	b2	490.258382	215.102633	4.87	5992	494.265481	215.102633	4.91	565
sp|P02771|FETA_HUMAN	VDFTEIQK	QC01	2	2	1	b2	490.258382	215.102633	5.12	4809	494.265481	215.102633	5.12	437
sp|P02771|FETA_HUMAN	GYQELLEK	QC02	1	2	1	y6	490.258382	759.424696	6.01	7047	494.265481	767.438895	6.05	1556
sp|P02771|FETA_HUMAN	GYQELLEK	QC02	3	2	1	y6	490.258382	759.424696	6.09	5529	494.265481	767.438895	6.09	1188
sp|P02771|FETA_HUMAN	GYQELLEK	QC02	4	2	1	y6	490.258382	759.424696	6.13	8251	494.265481	767.438895	6.13	1724
sp|P02771|FETA_HUMAN	GYQELLEK	QC02	5	2	1	y6	490.258382	759.424696	6.13	6366	494.265481	767.438895	6.13	1398
sp|P02771|FETA_HUMAN	GYQELLEK	QC02	6	2	1	y6	490.258382	759.424696	6.13	6880	494.265481	767.438895	6.13	1550
sp|P02771|FETA_HUMAN	GYQELLEK	QC02	1	2	1	y6	490.258382	759.424696	6.21	369	494.265481	767.438895	6.21	84
sp|P02771|FETA_HUMAN	GYQELLEK	QC02	2	2	1	y6	490.258382	759.424696	6.25	3400	494.265481	767.438895	6.21	731
sp|P02771|FETA_HUMAN	GYQELLEK	QC02	3	2	1	y6	490.258382	759.424696	6.17	6954	494.265481	767.438895	6.17	1423
sp|P02771|FETA_HUMAN	GYQELLEK	QC02	4	2	1	y6	490.258382	759.424696	6.25	5149	494.265481	767.438895	6.25	1198
sp|P02771|FETA_HUMAN	GYQELLEK	QC02	1	2	1	y6	490.258382	759.424696	6.25	5524	494.265481	767.438895	6.25	1263
sp|P02771|FETA_HUMAN	GYQELLEK	QC02	5	2	1	y6	490.258382	759.424696	6.25	4623	494.265481	767.438895	6.25	1024
sp|P02771|FETA_HUMAN	GYQELLEK	QC02	1	2	1	y6	490.258382	759.424696	6.25	197	494.265481	767.438895	6.25	44
sp|P02771|FETA_HUMAN	GYQELLEK	QC02	2	2	1	y6	490.258382	759.424696	6.25	604	494.265481	767.438895	6.25	144
sp|P02771|FETA_HUMAN	GYQELLEK	QC02	4	2	1	y6	490.258382	759.424696	6.21	213	494.265481	767.438895	6.21	48
sp|P02771|FETA_HUMAN	GYQELLEK	QC02	3	2	1	y6	490.258382	759.424696	5.72	4814	494.265481	767.438895	5.72	1041
sp|P02771|FETA_HUMAN	GYQELLEK	QC02	4	2	1	y6	490.258382	759.424696	5.76	7230	494.265481	767.438895	5.68	1631
sp|P02771|FETA_HUMAN	GYQELLEK	QC02	5	2	1	y6	490.258382	759.424696	5.72	2675	494.265481	767.438895	5.76	601
sp|P02771|FETA_HUMAN	GYQELLEK	QC02	6	2	1	y6	490.258382	759.424696	5.72	3080	494.265481	767.438895	5.72	698
sp|P02771|FETA_HUMAN	GYQELLEK	QC02	1	2	1	y6	490.258382	759.424696	5.89	2915	494.265481	767.438895	5.93	668
sp|P02771|FETA_HUMAN	GYQELLEK	QC02	2	2	1	y6	490.258382	759.424696	5.68	2041	494.265481	767.438895	5.68	453
sp|P02771|FETA_HUMAN	VDFTEIQK	QC02	1	2	1	b2	490.258382	215.102633	5.76	8728	494.265481	215.102633	5.76	1198
sp|P02771|FETA_HUMAN	VDFTEIQK	QC02	3	2	1	b2	490.258382	215.102633	5.85	8259	494.265481	215.102633	5.89	1122
sp|P02771|FETA_HUMAN	VDFTEIQK	QC02	4	2	1	b2	490.258382	215.102633	5.89	3418	494.265481	215.102633	5.89	502
sp|P02771|FETA_HUMAN	VDFTEIQK	QC02	5	2	1	b2	490.258382	215.102633	5.93	3173	494.265481	215.102633	5.93	450
sp|P02771|FETA_HUMAN	VDFTEIQK	QC02	6	2	1	b2	490.258382	215.102633	5.89	2847	494.265481	215.102633	5.89	394
sp|P02771|FETA_HUMAN	VDFTEIQK	QC02	1	2	1	b2	490.258382	215.102633	6.05	268	494.265481	215.102633	6.05	34
sp|P02771|FETA_HUMAN	VDFTEIQK	QC02	2	2	1	b2	490.258382	215.102633	6.05	7499	494.265481	215.102633	6.05	1112
sp|P02771|FETA_HUMAN	VDFTEIQK	QC02	3	2	1	b2	490.258382	215.102633	5.89	753	494.265481	215.102633	5.89	110
sp|P02771|FETA_HUMAN	VDFTEIQK	QC02	4	2	1	b2	490.258382	215.102633	6.05	9120	494.265481	215.102633	6.05	1341
sp|P02771|FETA_HUMAN	VDFTEIQK	QC02	1	2	1	b2	490.258382	215.102633	6.09	8558	494.265481	215.102633	6.09	1262
sp|P02771|FETA_HUMAN	VDFTEIQK	QC02	5	2	1	b2	490.258382	215.102633	6.09	8534	494.265481	215.102633	6.09	1258
sp|P02771|FETA_HUMAN	VDFTEIQK	QC02	1	2	1	b2	490.258382	215.102633	6.17	4367	494.265481	215.102633	6.21	646
sp|P02771|FETA_HUMAN	VDFTEIQK	QC02	2	2	1	b2	490.258382	215.102633	6.13	4245	494.265481	215.102633	6.17	588
sp|P02771|FETA_HUMAN	VDFTEIQK	QC02	4	2	1	b2	490.258382	215.102633	6.09	3758	494.265481	215.102633	6.13	505
sp|P02771|FETA_HUMAN	VDFTEIQK	QC02	3	2	1	b2	490.258382	215.102633	4.79	7968	494.265481	215.102633	4.71	1175
sp|P02771|FETA_HUMAN	VDFTEIQK	QC02	4	2	1	b2	490.258382	215.102633	4.91	3619	494.265481	215.102633	4.91	535
sp|P02771|FETA_HUMAN	VDFTEIQK	QC02	5	2	1	b2	490.258382	215.102633	4.83	7750	494.265481	215.102633	5	1081
sp|P02771|FETA_HUMAN	VDFTEIQK	QC02	6	2	1	b2	490.258382	215.102633	4.87	7692	494.265481	215.102633	4.87	1010
sp|P02771|FETA_HUMAN	VDFTEIQK	QC02	1	2	1	b2	490.258382	215.102633	5.2	754	494.265481	215.102633	5.2	103
sp|P02771|FETA_HUMAN	VDFTEIQK	QC02	2	2	1	b2	490.258382	215.102633	4.79	6912	494.265481	215.102633	5.08	921
sp|P02771|FETA_HUMAN	GYQELLEK	QC03	1	2	1	y6	490.258382	759.424696	6.01	3885	494.265481	767.438895	6.05	36276
sp|P02771|FETA_HUMAN	GYQELLEK	QC03	3	2	1	y6	490.258382	759.424696	6.09	682	494.265481	767.438895	6.09	6435
sp|P02771|FETA_HUMAN	GYQELLEK	QC03	4	2	1	y6	490.258382	759.424696	6.13	2749	494.265481	767.438895	6.13	24444
sp|P02771|FETA_HUMAN	GYQELLEK	QC03	5	2	1	y6	490.258382	759.424696	6.17	2954	494.265481	767.438895	6.17	26998
sp|P02771|FETA_HUMAN	GYQELLEK	QC03	6	2	1	y6	490.258382	759.424696	6.13	628	494.265481	767.438895	6.13	5509
sp|P02771|FETA_HUMAN	GYQELLEK	QC03	1	2	1	y6	490.258382	759.424696	6.25	2638	494.265481	767.438895	6.25	22693
sp|P02771|FETA_HUMAN	GYQELLEK	QC03	2	2	1	y6	490.258382	759.424696	6.21	476	494.265481	767.438895	6.21	4245
sp|P02771|FETA_HUMAN	GYQELLEK	QC03	3	2	1	y6	490.258382	759.424696	6.13	4687	494.265481	767.438895	6.17	38256
sp|P02771|FETA_HUMAN	GYQELLEK	QC03	4	2	1	y6	490.258382	759.424696	6.21	534	494.265481	767.438895	6.21	4662
sp|P02771|FETA_HUMAN	GYQELLEK	QC03	1	2	1	y6	490.258382	759.424696	6.29	261	494.265481	767.438895	6.29	2372
sp|P02771|FETA_HUMAN	GYQELLEK	QC03	5	2	1	y6	490.258382	759.424696	6.25	260	494.265481	767.438895	6.25	2196
sp|P02771|FETA_HUMAN	GYQELLEK	QC03	1	2	1	y6	490.258382	759.424696	6.29	986	494.265481	767.438895	6.29	8449
sp|P02771|FETA_HUMAN	GYQELLEK	QC03	2	2	1	y6	490.258382	759.424696	6.29	939	494.265481	767.438895	6.29	8063
sp|P02771|FETA_HUMAN	GYQELLEK	QC03	4	2	1	y6	490.258382	759.424696	6.29	415	494.265481	767.438895	6.29	3754
sp|P02771|FETA_HUMAN	GYQELLEK	QC03	3	2	1	y6	490.258382	759.424696	5.64	516	494.265481	767.438895	5.64	4670
sp|P02771|FETA_HUMAN	GYQELLEK	QC03	4	2	1	y6	490.258382	759.424696	5.56	466	494.265481	767.438895	5.56	4406
sp|P02771|FETA_HUMAN	GYQELLEK	QC03	5	2	1	y6	490.258382	759.424696	5.68	532	494.265481	767.438895	5.64	5013
sp|P02771|FETA_HUMAN	GYQELLEK	QC03	6	2	1	y6	490.258382	759.424696	5.76	643	494.265481	767.438895	5.76	5633
sp|P02771|FETA_HUMAN	GYQELLEK	QC03	1	2	1	y6	490.258382	759.424696	5.85	545	494.265481	767.438895	5.85	5100
sp|P02771|FETA_HUMAN	GYQELLEK	QC03	2	2	1	y6	490.258382	759.424696	5.64	107	494.265481	767.438895	5.64	944
sp|P02771|FETA_HUMAN	VDFTEIQK	QC03	1	2	1	b2	490.258382	215.102633	5.68	10843	494.265481	215.102633	5.72	61388
sp|P02771|FETA_HUMAN	VDFTEIQK	QC03	3	2	1	b2	490.258382	215.102633	5.93	10079	494.265481	215.102633	5.93	56533
sp|P02771|FETA_HUMAN	VDFTEIQK	QC03	4	2	1	b2	490.258382	215.102633	5.93	9426	494.265481	215.102633	5.93	54337
sp|P02771|FETA_HUMAN	VDFTEIQK	QC03	5	2	1	b2	490.258382	215.102633	6.05	9016	494.265481	215.102633	6.05	51060
sp|P02771|FETA_HUMAN	VDFTEIQK	QC03	6	2	1	b2	490.258382	215.102633	5.89	9485	494.265481	215.102633	5.89	54100
sp|P02771|FETA_HUMAN	VDFTEIQK	QC03	1	2	1	b2	490.258382	215.102633	6.09	11169	494.265481	215.102633	6.09	60805
sp|P02771|FETA_HUMAN	VDFTEIQK	QC03	2	2	1	b2	490.258382	215.102633	6.05	11241	494.265481	215.102633	6.05	61609
sp|P02771|FETA_HUMAN	VDFTEIQK	QC03	3	2	1	b2	490.258382	215.102633	5.97	1567	494.265481	215.102633	5.97	8404
sp|P02771|FETA_HUMAN	VDFTEIQK	QC03	4	2	1	b2	490.258382	215.102633	6.05	6219	494.265481	215.102633	6.05	33323
sp|P02771|FETA_HUMAN	VDFTEIQK	QC03	1	2	1	b2	490.258382	215.102633	6.13	4604	494.265481	215.102633	6.09	26299
sp|P02771|FETA_HUMAN	VDFTEIQK	QC03	5	2	1	b2	490.258382	215.102633	6.09	8587	494.265481	215.102633	6.09	46037
sp|P02771|FETA_HUMAN	VDFTEIQK	QC03	1	2	1	b2	490.258382	215.102633	6.13	4501	494.265481	215.102633	6.13	24832
sp|P02771|FETA_HUMAN	VDFTEIQK	QC03	2	2	1	b2	490.258382	215.102633	6.13	3066	494.265481	215.102633	6.13	16816
sp|P02771|FETA_HUMAN	VDFTEIQK	QC03	4	2	1	b2	490.258382	215.102633	6.13	589	494.265481	215.102633	6.13	3211
sp|P02771|FETA_HUMAN	VDFTEIQK	QC03	3	2	1	b2	490.258382	215.102633	4.75	1458	494.265481	215.102633	4.71	7975
sp|P02771|FETA_HUMAN	VDFTEIQK	QC03	4	2	1	b2	490.258382	215.102633	4.83	916	494.265481	215.102633	4.83	5052
sp|P02771|FETA_HUMAN	VDFTEIQK	QC03	5	2	1	b2	490.258382	215.102633	4.83	3587	494.265481	215.102633	4.79	18639
sp|P02771|FETA_HUMAN	VDFTEIQK	QC03	6	2	1	b2	490.258382	215.102633	5.08	1297	494.265481	215.102633	5.08	7305
sp|P02771|FETA_HUMAN	VDFTEIQK	QC03	1	2	1	b2	490.258382	215.102633	5.04	2493	494.265481	215.102633	5.04	13054
sp|P02771|FETA_HUMAN	VDFTEIQK	QC03	2	2	1	b2	490.258382	215.102633	5.44	128	494.265481	215.102633	5.68	677
sp|P02771|FETA_HUMAN	GYQELLEK	QC04	1	2	1	y6	490.258382	759.424696	6.13	2709	494.265481	767.438895	6.13	29446
sp|P02771|FETA_HUMAN	GYQELLEK	QC04	3	2	1	y6	490.258382	759.424696	6.09	9084	494.265481	767.438895	6.09	103103
sp|P02771|FETA_HUMAN	GYQELLEK	QC04	4	2	1	y6	490.258382	759.424696	6.13	12058	494.265481	767.438895	6.13	135867
sp|P02771|FETA_HUMAN	GYQELLEK	QC04	5	2	1	y6	490.258382	759.424696	6.13	9350	494.265481	767.438895	6.13	101245
sp|P02771|FETA_HUMAN	GYQELLEK	QC04	6	2	1	y6	490.258382	759.424696	6.13	8481	494.265481	767.438895	6.09	94946
sp|P02771|FETA_HUMAN	GYQELLEK	QC04	1	2	1	y6	490.258382	759.424696	6.21	5676	494.265481	767.438895	6.21	63135
sp|P02771|FETA_HUMAN	GYQELLEK	QC04	2	2	1	y6	490.258382	759.424696	6.13	7153	494.265481	767.438895	6.13	81369
sp|P02771|FETA_HUMAN	GYQELLEK	QC04	3	2	1	y6	490.258382	759.424696	6.21	5897	494.265481	767.438895	6.21	63667
sp|P02771|FETA_HUMAN	GYQELLEK	QC04	4	2	1	y6	490.258382	759.424696	6.17	9868	494.265481	767.438895	6.17	107535
sp|P02771|FETA_HUMAN	GYQELLEK	QC04	1	2	1	y6	490.258382	759.424696	6.29	1587	494.265481	767.438895	6.29	17384
sp|P02771|FETA_HUMAN	GYQELLEK	QC04	5	2	1	y6	490.258382	759.424696	6.25	1020	494.265481	767.438895	6.25	11814
sp|P02771|FETA_HUMAN	GYQELLEK	QC04	1	2	1	y6	490.258382	759.424696	6.29	2603	494.265481	767.438895	6.29	28787
sp|P02771|FETA_HUMAN	GYQELLEK	QC04	2	2	1	y6	490.258382	759.424696	6.25	2371	494.265481	767.438895	6.25	26010
sp|P02771|FETA_HUMAN	GYQELLEK	QC04	4	2	1	y6	490.258382	759.424696	6.25	929	494.265481	767.438895	6.25	9812
sp|P02771|FETA_HUMAN	GYQELLEK	QC04	3	2	1	y6	490.258382	759.424696	5.64	3826	494.265481	767.438895	5.68	39290
sp|P02771|FETA_HUMAN	GYQELLEK	QC04	4	2	1	y6	490.258382	759.424696	5.85	2399	494.265481	767.438895	5.85	25794
sp|P02771|FETA_HUMAN	GYQELLEK	QC04	5	2	1	y6	490.258382	759.424696	5.72	4323	494.265481	767.438895	5.72	46005
sp|P02771|FETA_HUMAN	GYQELLEK	QC04	6	2	1	y6	490.258382	759.424696	5.72	1057	494.265481	767.438895	5.68	11468
sp|P02771|FETA_HUMAN	GYQELLEK	QC04	1	2	1	y6	490.258382	759.424696	5.76	3643	494.265481	767.438895	5.76	39871
sp|P02771|FETA_HUMAN	GYQELLEK	QC04	2	2	1	y6	490.258382	759.424696	5.68	3674	494.265481	767.438895	5.68	40856
sp|P02771|FETA_HUMAN	VDFTEIQK	QC04	1	2	1	b2	490.258382	215.102633	5.85	12047	494.265481	215.102633	5.85	89359
sp|P02771|FETA_HUMAN	VDFTEIQK	QC04	3	2	1	b2	490.258382	215.102633	5.85	11208	494.265481	215.102633	5.85	83322
sp|P02771|FETA_HUMAN	VDFTEIQK	QC04	4	2	1	b2	490.258382	215.102633	5.85	5426	494.265481	215.102633	5.85	40222
sp|P02771|FETA_HUMAN	VDFTEIQK	QC04	5	2	1	b2	490.258382	215.102633	5.93	5825	494.265481	215.102633	5.93	43391
sp|P02771|FETA_HUMAN	VDFTEIQK	QC04	6	2	1	b2	490.258382	215.102633	5.89	9139	494.265481	215.102633	5.89	68620
sp|P02771|FETA_HUMAN	VDFTEIQK	QC04	1	2	1	b2	490.258382	215.102633	6.05	10256	494.265481	215.102633	6.09	73568
sp|P02771|FETA_HUMAN	VDFTEIQK	QC04	2	2	1	b2	490.258382	215.102633	5.93	12294	494.265481	215.102633	5.93	86769
sp|P02771|FETA_HUMAN	VDFTEIQK	QC04	3	2	1	b2	490.258382	215.102633	6.05	11912	494.265481	215.102633	6.05	81274
sp|P02771|FETA_HUMAN	VDFTEIQK	QC04	4	2	1	b2	490.258382	215.102633	5.97	13291	494.265481	215.102633	5.97	92109
sp|P02771|FETA_HUMAN	VDFTEIQK	QC04	1	2	1	b2	490.258382	215.102633	6.13	3688	494.265481	215.102633	6.13	24855
sp|P02771|FETA_HUMAN	VDFTEIQK	QC04	5	2	1	b2	490.258382	215.102633	6.01	4918	494.265481	215.102633	6.01	35575
sp|P02771|FETA_HUMAN	VDFTEIQK	QC04	1	2	1	b2	490.258382	215.102633	6.13	4291	494.265481	215.102633	6.13	30205
sp|P02771|FETA_HUMAN	VDFTEIQK	QC04	2	2	1	b2	490.258382	215.102633	6.13	4637	494.265481	215.102633	6.13	33238
sp|P02771|FETA_HUMAN	VDFTEIQK	QC04	4	2	1	b2	490.258382	215.102633	6.09	3079	494.265481	215.102633	6.09	22597
sp|P02771|FETA_HUMAN	VDFTEIQK	QC04	3	2	1	b2	490.258382	215.102633	4.71	2888	494.265481	215.102633	4.75	20884
sp|P02771|FETA_HUMAN	VDFTEIQK	QC04	4	2	1	b2	490.258382	215.102633	5.16	8274	494.265481	215.102633	5.24	57742
sp|P02771|FETA_HUMAN	VDFTEIQK	QC04	5	2	1	b2	490.258382	215.102633	4.83	8853	494.265481	215.102633	4.87	59581
sp|P02771|FETA_HUMAN	VDFTEIQK	QC04	6	2	1	b2	490.258382	215.102633	4.83	5213	494.265481	215.102633	4.79	34756
sp|P02771|FETA_HUMAN	VDFTEIQK	QC04	1	2	1	b2	490.258382	215.102633	5	8863	494.265481	215.102633	5.08	59312
sp|P02771|FETA_HUMAN	VDFTEIQK	QC04	2	2	1	b2	490.258382	215.102633	4.87	6875	494.265481	215.102633	4.87	46147
