# Supplementary material for: Web portal for analytical validation of MRM-MS assay abided with integrative multinational guidelines
Source: Sci Rep. 2020 Jul 2;10:10848. doi: 10.1038/s41598-020-67731-x (PMC7331696; doi:10.1038/s41598-020-67731-x)
Supplement: Supplementary file 2 — Supplementary file2 (ZIP 100 kb) [file 41598_2020_67731_MOESM2_ESM.zip › csv_file/Data_recovery.csv]

PROTEIN_NAME	PEPTIDE_SEQUENCE	REPLICATE_NAME	REPLICATES	PRECURSOR_CHARGE	PRODUCT_CHARGE	FRAGMENT_ION	LIGHT_PRECURSOR_MZ	LIGHT_PRODUCT_MZ	LIGHT_RETENTION_TIME	LIGHT_AREA	HEAVY_PRECURSOR_MZ	HEAVY_PRODUCT_MZ	HEAVY_RETENTION_TIME	HEAVY_AREA
sp|P02771|FETA_HUMAN	GYQELLEK	MT01_QC01	1	2	1	y6	490.258382	759.424696	6.09	5294	494.265481	767.438895	6.09	813
sp|P02771|FETA_HUMAN	GYQELLEK	MT01_QC01	2	2	1	y6	490.258382	759.424696	6.13	3202	494.265481	767.438895	6.13	493
sp|P02771|FETA_HUMAN	GYQELLEK	MT01_QC01	3	2	1	y6	490.258382	759.424696	6.09	547	494.265481	767.438895	6.09	81
sp|P02771|FETA_HUMAN	GYQELLEK	MT01_QC01	4	2	1	y6	490.258382	759.424696	6.17	916	494.265481	767.438895	6.17	138
sp|P02771|FETA_HUMAN	GYQELLEK	MT01_QC01	5	2	1	y6	490.258382	759.424696	6.09	3544	494.265481	767.438895	6.09	563
sp|P02771|FETA_HUMAN	GYQELLEK	MT01_QC01	6	2	1	y6	490.258382	759.424696	6.09	9205	494.265481	767.438895	6.09	1353
sp|P02771|FETA_HUMAN	GYQELLEK	MT02_QC01	1	2	1	y6	490.258382	759.424696	6.17	2342	494.265481	767.438895	6.17	380
sp|P02771|FETA_HUMAN	GYQELLEK	MT02_QC01	2	2	1	y6	490.258382	759.424696	6.29	7590	494.265481	767.438895	6.25	1155
sp|P02771|FETA_HUMAN	GYQELLEK	MT02_QC01	3	2	1	y6	490.258382	759.424696	6.17	7368	494.265481	767.438895	6.17	1122
sp|P02771|FETA_HUMAN	GYQELLEK	MT02_QC01	4	2	1	y6	490.258382	759.424696	6.25	781	494.265481	767.438895	6.25	121
sp|P02771|FETA_HUMAN	GYQELLEK	MT02_QC01	5	2	1	y6	490.258382	759.424696	6.13	1124	494.265481	767.438895	6.13	189
sp|P02771|FETA_HUMAN	GYQELLEK	MT02_QC01	6	2	1	y6	490.258382	759.424696	6.25	593	494.265481	767.438895	6.25	100
sp|P02771|FETA_HUMAN	GYQELLEK	MT03_QC01	1	2	1	y6	490.258382	759.424696	6.25	2268	494.265481	767.438895	6.25	354
sp|P02771|FETA_HUMAN	GYQELLEK	MT03_QC01	2	2	1	y6	490.258382	759.424696	6.25	2440	494.265481	767.438895	6.25	386
sp|P02771|FETA_HUMAN	GYQELLEK	MT03_QC01	3	2	1	y6	490.258382	759.424696	6.37	99	494.265481	767.438895	6.37	16
sp|P02771|FETA_HUMAN	GYQELLEK	MT03_QC01	4	2	1	y6	490.258382	759.424696	6.29	803	494.265481	767.438895	6.29	137
sp|P02771|FETA_HUMAN	GYQELLEK	MT03_QC01	5	2	1	y6	490.258382	759.424696	6.25	811	494.265481	767.438895	6.25	119
sp|P02771|FETA_HUMAN	GYQELLEK	MT03_QC01	6	2	1	y6	490.258382	759.424696	6.41	164	494.265481	767.438895	6.41	23
sp|P02771|FETA_HUMAN	GYQELLEK	MT04_QC01	1	2	1	y6	490.258382	759.424696	6.33	2745	494.265481	767.438895	6.33	418
sp|P02771|FETA_HUMAN	GYQELLEK	MT04_QC01	2	2	1	y6	490.258382	759.424696	6.25	2362	494.265481	767.438895	6.25	374
sp|P02771|FETA_HUMAN	GYQELLEK	MT04_QC01	3	2	1	y6	490.258382	759.424696	6.29	1582	494.265481	767.438895	6.29	248
sp|P02771|FETA_HUMAN	GYQELLEK	MT04_QC01	4	2	1	y6	490.258382	759.424696	6.29	1128	494.265481	767.438895	6.29	173
sp|P02771|FETA_HUMAN	GYQELLEK	MT04_QC01	5	2	1	y6	490.258382	759.424696	6.29	1422	494.265481	767.438895	6.25	234
sp|P02771|FETA_HUMAN	GYQELLEK	MT04_QC01	6	2	1	y6	490.258382	759.424696	6.33	1240	494.265481	767.438895	6.33	186
sp|P02771|FETA_HUMAN	GYQELLEK	MT05_QC01	1	2	1	y6	490.258382	759.424696	5.72	2842	494.265481	767.438895	5.76	445
sp|P02771|FETA_HUMAN	GYQELLEK	MT05_QC01	2	2	1	y6	490.258382	759.424696	5.81	7256	494.265481	767.438895	5.81	1169
sp|P02771|FETA_HUMAN	GYQELLEK	MT05_QC01	3	2	1	y6	490.258382	759.424696	5.76	5264	494.265481	767.438895	5.81	793
sp|P02771|FETA_HUMAN	GYQELLEK	MT05_QC01	4	2	1	y6	490.258382	759.424696	5.76	3102	494.265481	767.438895	5.81	465
sp|P02771|FETA_HUMAN	GYQELLEK	MT05_QC01	5	2	1	y6	490.258382	759.424696	5.72	4340	494.265481	767.438895	5.72	646
sp|P02771|FETA_HUMAN	GYQELLEK	MT05_QC01	6	2	1	y6	490.258382	759.424696	5.68	5539	494.265481	767.438895	5.64	857
sp|P02771|FETA_HUMAN	GYQELLEK	MT06_QC01	1	2	1	y6	490.258382	759.424696	5.72	5132	494.265481	767.438895	5.72	800
sp|P02771|FETA_HUMAN	GYQELLEK	MT06_QC01	2	2	1	y6	490.258382	759.424696	5.85	5212	494.265481	767.438895	5.89	848
sp|P02771|FETA_HUMAN	GYQELLEK	MT06_QC01	3	2	1	y6	490.258382	759.424696	5.76	5382	494.265481	767.438895	5.76	874
sp|P02771|FETA_HUMAN	GYQELLEK	MT06_QC01	4	2	1	y6	490.258382	759.424696	5.81	4144	494.265481	767.438895	5.76	670
sp|P02771|FETA_HUMAN	GYQELLEK	MT06_QC01	5	2	1	y6	490.258382	759.424696	5.68	5164	494.265481	767.438895	5.68	803
sp|P02771|FETA_HUMAN	GYQELLEK	MT06_QC01	6	2	1	y6	490.258382	759.424696	5.72	5829	494.265481	767.438895	5.81	968
sp|P02771|FETA_HUMAN	GYQELLEK	MT01_ptQC01	1	2	1	y6	490.258382	759.424696	6.13	5057	494.265481	767.438895	6.13	784
sp|P02771|FETA_HUMAN	GYQELLEK	MT01_ptQC01	2	2	1	y6	490.258382	759.424696	6.33	170	494.265481	767.438895	6.37	25
sp|P02771|FETA_HUMAN	GYQELLEK	MT01_ptQC01	3	2	1	y6	490.258382	759.424696	6.13	2842	494.265481	767.438895	6.17	462
sp|P02771|FETA_HUMAN	GYQELLEK	MT01_ptQC01	4	2	1	y6	490.258382	759.424696	6.13	5487	494.265481	767.438895	6.13	863
sp|P02771|FETA_HUMAN	GYQELLEK	MT01_ptQC01	5	2	1	y6	490.258382	759.424696	6.17	5226	494.265481	767.438895	6.17	753
sp|P02771|FETA_HUMAN	GYQELLEK	MT01_ptQC01	6	2	1	y6	490.258382	759.424696	6.17	5384	494.265481	767.438895	6.17	785
sp|P02771|FETA_HUMAN	GYQELLEK	MT02_ptQC01	1	2	1	y6	490.258382	759.424696	6.25	8119	494.265481	767.438895	6.25	1173
sp|P02771|FETA_HUMAN	GYQELLEK	MT02_ptQC01	2	2	1	y6	490.258382	759.424696	6.17	13574	494.265481	767.438895	6.17	1999
sp|P02771|FETA_HUMAN	GYQELLEK	MT02_ptQC01	3	2	1	y6	490.258382	759.424696	6.17	16063	494.265481	767.438895	6.17	2259
sp|P02771|FETA_HUMAN	GYQELLEK	MT02_ptQC01	4	2	1	y6	490.258382	759.424696	6.17	4907	494.265481	767.438895	6.17	660
sp|P02771|FETA_HUMAN	GYQELLEK	MT02_ptQC01	5	2	1	y6	490.258382	759.424696	6.17	6245	494.265481	767.438895	6.17	951
sp|P02771|FETA_HUMAN	GYQELLEK	MT02_ptQC01	6	2	1	y6	490.258382	759.424696	6.21	8269	494.265481	767.438895	6.21	1272
sp|P02771|FETA_HUMAN	GYQELLEK	MT03_ptQC01	1	2	1	y6	490.258382	759.424696	6.25	5910	494.265481	767.438895	6.25	842
sp|P02771|FETA_HUMAN	GYQELLEK	MT03_ptQC01	2	2	1	y6	490.258382	759.424696	6.21	9263	494.265481	767.438895	6.21	1326
sp|P02771|FETA_HUMAN	GYQELLEK	MT03_ptQC01	3	2	1	y6	490.258382	759.424696	6.25	10802	494.265481	767.438895	6.25	1566
sp|P02771|FETA_HUMAN	GYQELLEK	MT03_ptQC01	4	2	1	y6	490.258382	759.424696	6.29	10616	494.265481	767.438895	6.25	1584
sp|P02771|FETA_HUMAN	GYQELLEK	MT03_ptQC01	5	2	1	y6	490.258382	759.424696	6.25	7796	494.265481	767.438895	6.29	1276
sp|P02771|FETA_HUMAN	GYQELLEK	MT03_ptQC01	6	2	1	y6	490.258382	759.424696	6.29	11154	494.265481	767.438895	6.29	1849
sp|P02771|FETA_HUMAN	GYQELLEK	MT04_ptQC01	1	2	1	y6	490.258382	759.424696	6.17	101	494.265481	767.438895	6.17	15
sp|P02771|FETA_HUMAN	GYQELLEK	MT04_ptQC01	2	2	1	y6	490.258382	759.424696	6.29	1743	494.265481	767.438895	6.29	282
sp|P02771|FETA_HUMAN	GYQELLEK	MT04_ptQC01	3	2	1	y6	490.258382	759.424696	6.25	3360	494.265481	767.438895	6.25	508
sp|P02771|FETA_HUMAN	GYQELLEK	MT04_ptQC01	4	2	1	y6	490.258382	759.424696	6.25	2429	494.265481	767.438895	6.25	371
sp|P02771|FETA_HUMAN	GYQELLEK	MT04_ptQC01	5	2	1	y6	490.258382	759.424696	6.25	2283	494.265481	767.438895	6.25	356
sp|P02771|FETA_HUMAN	GYQELLEK	MT04_ptQC01	6	2	1	y6	490.258382	759.424696	6.29	427	494.265481	767.438895	6.29	68
sp|P02771|FETA_HUMAN	GYQELLEK	MT05_ptQC01	1	2	1	y6	490.258382	759.424696	5.72	3544	494.265481	767.438895	5.72	546
sp|P02771|FETA_HUMAN	GYQELLEK	MT05_ptQC01	2	2	1	y6	490.258382	759.424696	5.76	3598	494.265481	767.438895	5.81	572
sp|P02771|FETA_HUMAN	GYQELLEK	MT05_ptQC01	3	2	1	y6	490.258382	759.424696	5.76	4263	494.265481	767.438895	5.81	640
sp|P02771|FETA_HUMAN	GYQELLEK	MT05_ptQC01	4	2	1	y6	490.258382	759.424696	5.72	2996	494.265481	767.438895	5.68	451
sp|P02771|FETA_HUMAN	GYQELLEK	MT05_ptQC01	5	2	1	y6	490.258382	759.424696	5.68	4376	494.265481	767.438895	5.6	679
sp|P02771|FETA_HUMAN	GYQELLEK	MT05_ptQC01	6	2	1	y6	490.258382	759.424696	5.68	4701	494.265481	767.438895	5.72	765
sp|P02771|FETA_HUMAN	GYQELLEK	MT06_ptQC01	1	2	1	y6	490.258382	759.424696	5.81	2361	494.265481	767.438895	5.81	374
sp|P02771|FETA_HUMAN	GYQELLEK	MT06_ptQC01	2	2	1	y6	490.258382	759.424696	5.85	3121	494.265481	767.438895	5.81	472
sp|P02771|FETA_HUMAN	GYQELLEK	MT06_ptQC01	3	2	1	y6	490.258382	759.424696	5.89	3076	494.265481	767.438895	5.85	449
sp|P02771|FETA_HUMAN	GYQELLEK	MT06_ptQC01	4	2	1	y6	490.258382	759.424696	5.76	4656	494.265481	767.438895	5.72	689
sp|P02771|FETA_HUMAN	GYQELLEK	MT06_ptQC01	5	2	1	y6	490.258382	759.424696	5.68	4134	494.265481	767.438895	5.72	675
sp|P02771|FETA_HUMAN	GYQELLEK	MT06_ptQC01	6	2	1	y6	490.258382	759.424696	5.72	2434	494.265481	767.438895	5.76	373
sp|P02771|FETA_HUMAN	VDFTEIQK	MT01_QC01	1	2	1	b2	490.258382	215.102633	5.81	2173	494.265481	215.102633	5.81	214
sp|P02771|FETA_HUMAN	VDFTEIQK	MT01_QC01	2	2	1	b2	490.258382	215.102633	5.85	5355	494.265481	215.102633	5.85	531
sp|P02771|FETA_HUMAN	VDFTEIQK	MT01_QC01	3	2	1	b2	490.258382	215.102633	5.81	2260	494.265481	215.102633	5.81	212
sp|P02771|FETA_HUMAN	VDFTEIQK	MT01_QC01	4	2	1	b2	490.258382	215.102633	5.85	1283	494.265481	215.102633	5.85	124
sp|P02771|FETA_HUMAN	VDFTEIQK	MT01_QC01	5	2	1	b2	490.258382	215.102633	5.93	4407	494.265481	215.102633	5.93	412
sp|P02771|FETA_HUMAN	VDFTEIQK	MT01_QC01	6	2	1	b2	490.258382	215.102633	5.85	5548	494.265481	215.102633	5.85	520
sp|P02771|FETA_HUMAN	VDFTEIQK	MT02_QC01	1	2	1	b2	490.258382	215.102633	6.01	2551	494.265481	215.102633	6.01	246
sp|P02771|FETA_HUMAN	VDFTEIQK	MT02_QC01	2	2	1	b2	490.258382	215.102633	6.13	8029	494.265481	215.102633	6.13	753
sp|P02771|FETA_HUMAN	VDFTEIQK	MT02_QC01	3	2	1	b2	490.258382	215.102633	5.97	4949	494.265481	215.102633	5.97	474
sp|P02771|FETA_HUMAN	VDFTEIQK	MT02_QC01	4	2	1	b2	490.258382	215.102633	5.93	972	494.265481	215.102633	5.93	95
sp|P02771|FETA_HUMAN	VDFTEIQK	MT02_QC01	5	2	1	b2	490.258382	215.102633	5.93	682	494.265481	215.102633	5.93	64
sp|P02771|FETA_HUMAN	VDFTEIQK	MT02_QC01	6	2	1	b2	490.258382	215.102633	6.05	7346	494.265481	215.102633	6.05	701
sp|P02771|FETA_HUMAN	VDFTEIQK	MT03_QC01	1	2	1	b2	490.258382	215.102633	6.09	3413	494.265481	215.102633	6.09	306
sp|P02771|FETA_HUMAN	VDFTEIQK	MT03_QC01	2	2	1	b2	490.258382	215.102633	6.09	3192	494.265481	215.102633	6.09	318
sp|P02771|FETA_HUMAN	VDFTEIQK	MT03_QC01	3	2	1	b2	490.258382	215.102633	6.09	4122	494.265481	215.102633	6.09	405
sp|P02771|FETA_HUMAN	VDFTEIQK	MT03_QC01	4	2	1	b2	490.258382	215.102633	6.09	6144	494.265481	215.102633	6.09	614
sp|P02771|FETA_HUMAN	VDFTEIQK	MT03_QC01	5	2	1	b2	490.258382	215.102633	6.01	4482	494.265481	215.102633	6.05	464
sp|P02771|FETA_HUMAN	VDFTEIQK	MT03_QC01	6	2	1	b2	490.258382	215.102633	6.13	2351	494.265481	215.102633	6.13	228
sp|P02771|FETA_HUMAN	VDFTEIQK	MT04_QC01	1	2	1	b2	490.258382	215.102633	6.17	4429	494.265481	215.102633	6.21	399
sp|P02771|FETA_HUMAN	VDFTEIQK	MT04_QC01	2	2	1	b2	490.258382	215.102633	6.09	3565	494.265481	215.102633	6.09	363
sp|P02771|FETA_HUMAN	VDFTEIQK	MT04_QC01	3	2	1	b2	490.258382	215.102633	6.05	789	494.265481	215.102633	6.05	71
sp|P02771|FETA_HUMAN	VDFTEIQK	MT04_QC01	4	2	1	b2	490.258382	215.102633	6.13	5268	494.265481	215.102633	6.13	524
sp|P02771|FETA_HUMAN	VDFTEIQK	MT04_QC01	5	2	1	b2	490.258382	215.102633	6.09	2373	494.265481	215.102633	6.09	227
sp|P02771|FETA_HUMAN	VDFTEIQK	MT04_QC01	6	2	1	b2	490.258382	215.102633	6.17	3055	494.265481	215.102633	6.17	307
sp|P02771|FETA_HUMAN	VDFTEIQK	MT05_QC01	1	2	1	b2	490.258382	215.102633	4.83	8345	494.265481	215.102633	4.83	835
sp|P02771|FETA_HUMAN	VDFTEIQK	MT05_QC01	2	2	1	b2	490.258382	215.102633	4.87	1433	494.265481	215.102633	4.87	142
sp|P02771|FETA_HUMAN	VDFTEIQK	MT05_QC01	3	2	1	b2	490.258382	215.102633	5	8721	494.265481	215.102633	5.16	800
sp|P02771|FETA_HUMAN	VDFTEIQK	MT05_QC01	4	2	1	b2	490.258382	215.102633	5.08	8750	494.265481	215.102633	5.16	804
sp|P02771|FETA_HUMAN	VDFTEIQK	MT05_QC01	5	2	1	b2	490.258382	215.102633	5.04	5554	494.265481	215.102633	4.87	529
sp|P02771|FETA_HUMAN	VDFTEIQK	MT05_QC01	6	2	1	b2	490.258382	215.102633	4.71	5503	494.265481	215.102633	4.79	533
sp|P02771|FETA_HUMAN	VDFTEIQK	MT06_QC01	1	2	1	b2	490.258382	215.102633	4.87	5992	494.265481	215.102633	4.91	565
sp|P02771|FETA_HUMAN	VDFTEIQK	MT06_QC01	2	2	1	b2	490.258382	215.102633	5.12	4809	494.265481	215.102633	5.12	437
sp|P02771|FETA_HUMAN	VDFTEIQK	MT06_QC01	3	2	1	b2	490.258382	215.102633	5.04	10686	494.265481	215.102633	4.79	995
sp|P02771|FETA_HUMAN	VDFTEIQK	MT06_QC01	4	2	1	b2	490.258382	215.102633	5.04	6441	494.265481	215.102633	4.95	662
sp|P02771|FETA_HUMAN	VDFTEIQK	MT06_QC01	5	2	1	b2	490.258382	215.102633	4.75	5780	494.265481	215.102633	4.67	554
sp|P02771|FETA_HUMAN	VDFTEIQK	MT06_QC01	6	2	1	b2	490.258382	215.102633	4.87	4965	494.265481	215.102633	4.83	502
sp|P02771|FETA_HUMAN	VDFTEIQK	MT01_ptQC01	1	2	1	b2	490.258382	215.102633	5.89	2518	494.265481	215.102633	5.89	250
sp|P02771|FETA_HUMAN	VDFTEIQK	MT01_ptQC01	2	2	1	b2	490.258382	215.102633	6.05	2777	494.265481	215.102633	6.05	270
sp|P02771|FETA_HUMAN	VDFTEIQK	MT01_ptQC01	3	2	1	b2	490.258382	215.102633	5.89	943	494.265481	215.102633	5.89	84
sp|P02771|FETA_HUMAN	VDFTEIQK	MT01_ptQC01	4	2	1	b2	490.258382	215.102633	5.89	937	494.265481	215.102633	5.89	86
sp|P02771|FETA_HUMAN	VDFTEIQK	MT01_ptQC01	5	2	1	b2	490.258382	215.102633	5.97	2942	494.265481	215.102633	5.97	273
sp|P02771|FETA_HUMAN	VDFTEIQK	MT01_ptQC01	6	2	1	b2	490.258382	215.102633	6.01	394	494.265481	215.102633	6.01	36
sp|P02771|FETA_HUMAN	VDFTEIQK	MT02_ptQC01	1	2	1	b2	490.258382	215.102633	6.01	2100	494.265481	215.102633	6.01	200
sp|P02771|FETA_HUMAN	VDFTEIQK	MT02_ptQC01	2	2	1	b2	490.258382	215.102633	5.93	5276	494.265481	215.102633	5.93	535
sp|P02771|FETA_HUMAN	VDFTEIQK	MT02_ptQC01	3	2	1	b2	490.258382	215.102633	5.97	13099	494.265481	215.102633	5.97	1344
sp|P02771|FETA_HUMAN	VDFTEIQK	MT02_ptQC01	4	2	1	b2	490.258382	215.102633	5.93	3202	494.265481	215.102633	5.93	319
sp|P02771|FETA_HUMAN	VDFTEIQK	MT02_ptQC01	5	2	1	b2	490.258382	215.102633	5.97	17674	494.265481	215.102633	5.97	1735
sp|P02771|FETA_HUMAN	VDFTEIQK	MT02_ptQC01	6	2	1	b2	490.258382	215.102633	6.01	19042	494.265481	215.102633	6.01	1829
sp|P02771|FETA_HUMAN	VDFTEIQK	MT03_ptQC01	1	2	1	b2	490.258382	215.102633	6.05	3827	494.265481	215.102633	6.05	370
sp|P02771|FETA_HUMAN	VDFTEIQK	MT03_ptQC01	2	2	1	b2	490.258382	215.102633	6.05	5904	494.265481	215.102633	6.01	575
sp|P02771|FETA_HUMAN	VDFTEIQK	MT03_ptQC01	3	2	1	b2	490.258382	215.102633	6.09	11603	494.265481	215.102633	6.09	1078
sp|P02771|FETA_HUMAN	VDFTEIQK	MT03_ptQC01	4	2	1	b2	490.258382	215.102633	6.09	5261	494.265481	215.102633	6.09	480
sp|P02771|FETA_HUMAN	VDFTEIQK	MT03_ptQC01	5	2	1	b2	490.258382	215.102633	6.09	6382	494.265481	215.102633	6.13	650
sp|P02771|FETA_HUMAN	VDFTEIQK	MT03_ptQC01	6	2	1	b2	490.258382	215.102633	6.13	5642	494.265481	215.102633	6.13	581
sp|P02771|FETA_HUMAN	VDFTEIQK	MT04_ptQC01	1	2	1	b2	490.258382	215.102633	6.09	2986	494.265481	215.102633	6.09	288
sp|P02771|FETA_HUMAN	VDFTEIQK	MT04_ptQC01	2	2	1	b2	490.258382	215.102633	6.05	525	494.265481	215.102633	6.05	52
sp|P02771|FETA_HUMAN	VDFTEIQK	MT04_ptQC01	3	2	1	b2	490.258382	215.102633	6.05	3636	494.265481	215.102633	6.05	336
sp|P02771|FETA_HUMAN	VDFTEIQK	MT04_ptQC01	4	2	1	b2	490.258382	215.102633	6.09	5591	494.265481	215.102633	6.09	562
sp|P02771|FETA_HUMAN	VDFTEIQK	MT04_ptQC01	5	2	1	b2	490.258382	215.102633	6.09	8419	494.265481	215.102633	6.09	875
sp|P02771|FETA_HUMAN	VDFTEIQK	MT04_ptQC01	6	2	1	b2	490.258382	215.102633	6.05	4748	494.265481	215.102633	6.05	458
sp|P02771|FETA_HUMAN	VDFTEIQK	MT05_ptQC01	1	2	1	b2	490.258382	215.102633	4.91	2897	494.265481	215.102633	4.75	273
sp|P02771|FETA_HUMAN	VDFTEIQK	MT05_ptQC01	2	2	1	b2	490.258382	215.102633	4.91	2755	494.265481	215.102633	4.95	283
sp|P02771|FETA_HUMAN	VDFTEIQK	MT05_ptQC01	3	2	1	b2	490.258382	215.102633	5.08	3220	494.265481	215.102633	5.04	334
sp|P02771|FETA_HUMAN	VDFTEIQK	MT05_ptQC01	4	2	1	b2	490.258382	215.102633	4.83	4188	494.265481	215.102633	4.79	438
sp|P02771|FETA_HUMAN	VDFTEIQK	MT05_ptQC01	5	2	1	b2	490.258382	215.102633	4.87	5048	494.265481	215.102633	4.71	459
sp|P02771|FETA_HUMAN	VDFTEIQK	MT05_ptQC01	6	2	1	b2	490.258382	215.102633	4.79	2006	494.265481	215.102633	4.83	196
sp|P02771|FETA_HUMAN	VDFTEIQK	MT06_ptQC01	1	2	1	b2	490.258382	215.102633	5.24	5698	494.265481	215.102633	5.2	519
sp|P02771|FETA_HUMAN	VDFTEIQK	MT06_ptQC01	2	2	1	b2	490.258382	215.102633	5.08	8059	494.265481	215.102633	5.2	732
sp|P02771|FETA_HUMAN	VDFTEIQK	MT06_ptQC01	3	2	1	b2	490.258382	215.102633	5.4	6960	494.265481	215.102633	5.48	672
sp|P02771|FETA_HUMAN	VDFTEIQK	MT06_ptQC01	4	2	1	b2	490.258382	215.102633	5.12	6382	494.265481	215.102633	5.04	644
sp|P02771|FETA_HUMAN	VDFTEIQK	MT06_ptQC01	5	2	1	b2	490.258382	215.102633	4.83	2809	494.265481	215.102633	4.67	285
sp|P02771|FETA_HUMAN	VDFTEIQK	MT06_ptQC01	6	2	1	b2	490.258382	215.102633	4.79	3236	494.265481	215.102633	4.75	328
sp|P02771|FETA_HUMAN	GYQELLEK	MT01_QC02	1	2	1	y6	490.258382	759.424696	6.01	7047	494.265481	767.438895	6.05	1556
sp|P02771|FETA_HUMAN	GYQELLEK	MT01_QC02	2	2	1	y6	490.258382	759.424696	6.13	4482	494.265481	767.438895	6.13	965
sp|P02771|FETA_HUMAN	GYQELLEK	MT01_QC02	3	2	1	y6	490.258382	759.424696	6.09	5529	494.265481	767.438895	6.09	1188
sp|P02771|FETA_HUMAN	GYQELLEK	MT01_QC02	4	2	1	y6	490.258382	759.424696	6.13	8251	494.265481	767.438895	6.13	1724
sp|P02771|FETA_HUMAN	GYQELLEK	MT01_QC02	5	2	1	y6	490.258382	759.424696	6.13	6366	494.265481	767.438895	6.13	1398
sp|P02771|FETA_HUMAN	GYQELLEK	MT01_QC02	6	2	1	y6	490.258382	759.424696	6.13	6880	494.265481	767.438895	6.13	1550
sp|P02771|FETA_HUMAN	GYQELLEK	MT02_QC02	1	2	1	y6	490.258382	759.424696	6.21	369	494.265481	767.438895	6.21	84
sp|P02771|FETA_HUMAN	GYQELLEK	MT02_QC02	2	2	1	y6	490.258382	759.424696	6.25	3400	494.265481	767.438895	6.21	731
sp|P02771|FETA_HUMAN	GYQELLEK	MT02_QC02	3	2	1	y6	490.258382	759.424696	6.17	6954	494.265481	767.438895	6.17	1423
sp|P02771|FETA_HUMAN	GYQELLEK	MT02_QC02	4	2	1	y6	490.258382	759.424696	6.25	5149	494.265481	767.438895	6.25	1198
sp|P02771|FETA_HUMAN	GYQELLEK	MT02_QC02	5	2	1	y6	490.258382	759.424696	6.21	7964	494.265481	767.438895	6.21	1844
sp|P02771|FETA_HUMAN	GYQELLEK	MT02_QC02	6	2	1	y6	490.258382	759.424696	6.21	8468	494.265481	767.438895	6.21	1875
sp|P02771|FETA_HUMAN	GYQELLEK	MT03_QC02	1	2	1	y6	490.258382	759.424696	6.25	5524	494.265481	767.438895	6.25	1263
sp|P02771|FETA_HUMAN	GYQELLEK	MT03_QC02	2	2	1	y6	490.258382	759.424696	6.21	1613	494.265481	767.438895	6.21	332
sp|P02771|FETA_HUMAN	GYQELLEK	MT03_QC02	3	2	1	y6	490.258382	759.424696	6.29	5392	494.265481	767.438895	6.25	1188
sp|P02771|FETA_HUMAN	GYQELLEK	MT03_QC02	4	2	1	y6	490.258382	759.424696	6.29	762	494.265481	767.438895	6.29	172
sp|P02771|FETA_HUMAN	GYQELLEK	MT03_QC02	5	2	1	y6	490.258382	759.424696	6.25	4623	494.265481	767.438895	6.25	1024
sp|P02771|FETA_HUMAN	GYQELLEK	MT03_QC02	6	2	1	y6	490.258382	759.424696	6.29	3675	494.265481	767.438895	6.29	785
sp|P02771|FETA_HUMAN	GYQELLEK	MT04_QC02	1	2	1	y6	490.258382	759.424696	6.25	197	494.265481	767.438895	6.25	44
sp|P02771|FETA_HUMAN	GYQELLEK	MT04_QC02	2	2	1	y6	490.258382	759.424696	6.25	604	494.265481	767.438895	6.25	144
sp|P02771|FETA_HUMAN	GYQELLEK	MT04_QC02	3	2	1	y6	490.258382	759.424696	6.25	2121	494.265481	767.438895	6.29	467
sp|P02771|FETA_HUMAN	GYQELLEK	MT04_QC02	4	2	1	y6	490.258382	759.424696	6.21	213	494.265481	767.438895	6.21	48
sp|P02771|FETA_HUMAN	GYQELLEK	MT04_QC02	5	2	1	y6	490.258382	759.424696	6.21	68	494.265481	767.438895	6.21	15
sp|P02771|FETA_HUMAN	GYQELLEK	MT04_QC02	6	2	1	y6	490.258382	759.424696	6.25	296	494.265481	767.438895	6.25	72
sp|P02771|FETA_HUMAN	GYQELLEK	MT05_QC02	1	2	1	y6	490.258382	759.424696	5.72	1726	494.265481	767.438895	5.72	392
sp|P02771|FETA_HUMAN	GYQELLEK	MT05_QC02	2	2	1	y6	490.258382	759.424696	5.72	4566	494.265481	767.438895	5.68	1102
sp|P02771|FETA_HUMAN	GYQELLEK	MT05_QC02	3	2	1	y6	490.258382	759.424696	5.72	4814	494.265481	767.438895	5.72	1041
sp|P02771|FETA_HUMAN	GYQELLEK	MT05_QC02	4	2	1	y6	490.258382	759.424696	5.76	7230	494.265481	767.438895	5.68	1631
sp|P02771|FETA_HUMAN	GYQELLEK	MT05_QC02	5	2	1	y6	490.258382	759.424696	5.72	2675	494.265481	767.438895	5.76	601
sp|P02771|FETA_HUMAN	GYQELLEK	MT05_QC02	6	2	1	y6	490.258382	759.424696	5.72	3080	494.265481	767.438895	5.72	698
sp|P02771|FETA_HUMAN	GYQELLEK	MT06_QC02	1	2	1	y6	490.258382	759.424696	5.89	2915	494.265481	767.438895	5.93	668
sp|P02771|FETA_HUMAN	GYQELLEK	MT06_QC02	2	2	1	y6	490.258382	759.424696	5.68	2041	494.265481	767.438895	5.68	453
sp|P02771|FETA_HUMAN	GYQELLEK	MT06_QC02	3	2	1	y6	490.258382	759.424696	5.64	1700	494.265481	767.438895	5.6	386
sp|P02771|FETA_HUMAN	GYQELLEK	MT06_QC02	4	2	1	y6	490.258382	759.424696	5.72	1395	494.265481	767.438895	5.81	323
sp|P02771|FETA_HUMAN	GYQELLEK	MT06_QC02	5	2	1	y6	490.258382	759.424696	5.76	3379	494.265481	767.438895	5.72	806
sp|P02771|FETA_HUMAN	GYQELLEK	MT06_QC02	6	2	1	y6	490.258382	759.424696	5.76	1596	494.265481	767.438895	5.72	368
sp|P02771|FETA_HUMAN	GYQELLEK	MT01_ptQC02	1	2	1	y6	490.258382	759.424696	6.13	7833	494.265481	767.438895	6.13	1889
sp|P02771|FETA_HUMAN	GYQELLEK	MT01_ptQC02	2	2	1	y6	490.258382	759.424696	6.17	9920	494.265481	767.438895	6.21	2105
sp|P02771|FETA_HUMAN	GYQELLEK	MT01_ptQC02	3	2	1	y6	490.258382	759.424696	6.13	10270	494.265481	767.438895	6.13	2176
sp|P02771|FETA_HUMAN	GYQELLEK	MT01_ptQC02	4	2	1	y6	490.258382	759.424696	6.13	3033	494.265481	767.438895	6.13	714
sp|P02771|FETA_HUMAN	GYQELLEK	MT01_ptQC02	5	2	1	y6	490.258382	759.424696	6.13	10094	494.265481	767.438895	6.13	2203
sp|P02771|FETA_HUMAN	GYQELLEK	MT01_ptQC02	6	2	1	y6	490.258382	759.424696	6.13	6452	494.265481	767.438895	6.13	1481
sp|P02771|FETA_HUMAN	GYQELLEK	MT02_ptQC02	1	2	1	y6	490.258382	759.424696	6.21	12457	494.265481	767.438895	6.21	2854
sp|P02771|FETA_HUMAN	GYQELLEK	MT02_ptQC02	2	2	1	y6	490.258382	759.424696	6.17	3529	494.265481	767.438895	6.17	802
sp|P02771|FETA_HUMAN	GYQELLEK	MT02_ptQC02	3	2	1	y6	490.258382	759.424696	6.21	11776	494.265481	767.438895	6.25	2811
sp|P02771|FETA_HUMAN	GYQELLEK	MT02_ptQC02	4	2	1	y6	490.258382	759.424696	6.17	13910	494.265481	767.438895	6.17	3035
sp|P02771|FETA_HUMAN	GYQELLEK	MT02_ptQC02	5	2	1	y6	490.258382	759.424696	6.17	14997	494.265481	767.438895	6.17	3239
sp|P02771|FETA_HUMAN	GYQELLEK	MT02_ptQC02	6	2	1	y6	490.258382	759.424696	6.17	6185	494.265481	767.438895	6.17	1363
sp|P02771|FETA_HUMAN	GYQELLEK	MT03_ptQC02	1	2	1	y6	490.258382	759.424696	6.25	3318	494.265481	767.438895	6.25	773
sp|P02771|FETA_HUMAN	GYQELLEK	MT03_ptQC02	2	2	1	y6	490.258382	759.424696	6.25	4907	494.265481	767.438895	6.25	1129
sp|P02771|FETA_HUMAN	GYQELLEK	MT03_ptQC02	3	2	1	y6	490.258382	759.424696	6.21	3066	494.265481	767.438895	6.21	724
sp|P02771|FETA_HUMAN	GYQELLEK	MT03_ptQC02	4	2	1	y6	490.258382	759.424696	6.29	3787	494.265481	767.438895	6.29	847
sp|P02771|FETA_HUMAN	GYQELLEK	MT03_ptQC02	5	2	1	y6	490.258382	759.424696	6.29	2868	494.265481	767.438895	6.29	670
sp|P02771|FETA_HUMAN	GYQELLEK	MT03_ptQC02	6	2	1	y6	490.258382	759.424696	6.25	5924	494.265481	767.438895	6.25	1362
sp|P02771|FETA_HUMAN	GYQELLEK	MT04_ptQC02	1	2	1	y6	490.258382	759.424696	6.29	2894	494.265481	767.438895	6.25	632
sp|P02771|FETA_HUMAN	GYQELLEK	MT04_ptQC02	2	2	1	y6	490.258382	759.424696	6.25	2541	494.265481	767.438895	6.25	569
sp|P02771|FETA_HUMAN	GYQELLEK	MT04_ptQC02	3	2	1	y6	490.258382	759.424696	6.25	2253	494.265481	767.438895	6.25	524
sp|P02771|FETA_HUMAN	GYQELLEK	MT04_ptQC02	4	2	1	y6	490.258382	759.424696	6.25	2959	494.265481	767.438895	6.29	633
sp|P02771|FETA_HUMAN	GYQELLEK	MT04_ptQC02	5	2	1	y6	490.258382	759.424696	6.25	2738	494.265481	767.438895	6.25	592
sp|P02771|FETA_HUMAN	GYQELLEK	MT04_ptQC02	6	2	1	y6	490.258382	759.424696	6.21	1847	494.265481	767.438895	6.17	390
sp|P02771|FETA_HUMAN	GYQELLEK	MT05_ptQC02	1	2	1	y6	490.258382	759.424696	5.76	5878	494.265481	767.438895	5.68	1364
sp|P02771|FETA_HUMAN	GYQELLEK	MT05_ptQC02	2	2	1	y6	490.258382	759.424696	5.6	7992	494.265481	767.438895	5.68	1839
sp|P02771|FETA_HUMAN	GYQELLEK	MT05_ptQC02	3	2	1	y6	490.258382	759.424696	5.76	7295	494.265481	767.438895	5.76	1652
sp|P02771|FETA_HUMAN	GYQELLEK	MT05_ptQC02	4	2	1	y6	490.258382	759.424696	5.81	7744	494.265481	767.438895	5.85	1728
sp|P02771|FETA_HUMAN	GYQELLEK	MT05_ptQC02	5	2	1	y6	490.258382	759.424696	5.6	3370	494.265481	767.438895	5.56	748
sp|P02771|FETA_HUMAN	GYQELLEK	MT05_ptQC02	6	2	1	y6	490.258382	759.424696	5.6	2689	494.265481	767.438895	5.56	568
sp|P02771|FETA_HUMAN	GYQELLEK	MT06_ptQC02	1	2	1	y6	490.258382	759.424696	6.17	1909	494.265481	767.438895	6.17	437
sp|P02771|FETA_HUMAN	GYQELLEK	MT06_ptQC02	2	2	1	y6	490.258382	759.424696	5.81	8381	494.265481	767.438895	5.85	1883
sp|P02771|FETA_HUMAN	GYQELLEK	MT06_ptQC02	3	2	1	y6	490.258382	759.424696	5.72	2804	494.265481	767.438895	5.72	637
sp|P02771|FETA_HUMAN	GYQELLEK	MT06_ptQC02	4	2	1	y6	490.258382	759.424696	5.89	3903	494.265481	767.438895	5.89	924
sp|P02771|FETA_HUMAN	GYQELLEK	MT06_ptQC02	5	2	1	y6	490.258382	759.424696	5.72	8633	494.265481	767.438895	5.76	2049
sp|P02771|FETA_HUMAN	GYQELLEK	MT06_ptQC02	6	2	1	y6	490.258382	759.424696	5.81	4879	494.265481	767.438895	5.81	1097
sp|P02771|FETA_HUMAN	VDFTEIQK	MT01_QC02	1	2	1	b2	490.258382	215.102633	5.76	8728	494.265481	215.102633	5.76	1198
sp|P02771|FETA_HUMAN	VDFTEIQK	MT01_QC02	2	2	1	b2	490.258382	215.102633	5.93	7735	494.265481	215.102633	5.93	1104
sp|P02771|FETA_HUMAN	VDFTEIQK	MT01_QC02	3	2	1	b2	490.258382	215.102633	5.85	8259	494.265481	215.102633	5.89	1122
sp|P02771|FETA_HUMAN	VDFTEIQK	MT01_QC02	4	2	1	b2	490.258382	215.102633	5.89	3418	494.265481	215.102633	5.89	502
sp|P02771|FETA_HUMAN	VDFTEIQK	MT01_QC02	5	2	1	b2	490.258382	215.102633	5.93	3173	494.265481	215.102633	5.93	450
sp|P02771|FETA_HUMAN	VDFTEIQK	MT01_QC02	6	2	1	b2	490.258382	215.102633	5.89	2847	494.265481	215.102633	5.89	394
sp|P02771|FETA_HUMAN	VDFTEIQK	MT02_QC02	1	2	1	b2	490.258382	215.102633	6.05	268	494.265481	215.102633	6.05	34
sp|P02771|FETA_HUMAN	VDFTEIQK	MT02_QC02	2	2	1	b2	490.258382	215.102633	6.05	7499	494.265481	215.102633	6.05	1112
sp|P02771|FETA_HUMAN	VDFTEIQK	MT02_QC02	3	2	1	b2	490.258382	215.102633	5.89	753	494.265481	215.102633	5.89	110
sp|P02771|FETA_HUMAN	VDFTEIQK	MT02_QC02	4	2	1	b2	490.258382	215.102633	6.05	9120	494.265481	215.102633	6.05	1341
sp|P02771|FETA_HUMAN	VDFTEIQK	MT02_QC02	5	2	1	b2	490.258382	215.102633	5.93	409	494.265481	215.102633	5.93	61
sp|P02771|FETA_HUMAN	VDFTEIQK	MT02_QC02	6	2	1	b2	490.258382	215.102633	6.01	9153	494.265481	215.102633	6.01	1327
sp|P02771|FETA_HUMAN	VDFTEIQK	MT03_QC02	1	2	1	b2	490.258382	215.102633	6.09	8558	494.265481	215.102633	6.09	1262
sp|P02771|FETA_HUMAN	VDFTEIQK	MT03_QC02	2	2	1	b2	490.258382	215.102633	5.93	1184	494.265481	215.102633	5.93	168
sp|P02771|FETA_HUMAN	VDFTEIQK	MT03_QC02	3	2	1	b2	490.258382	215.102633	6.13	8522	494.265481	215.102633	6.09	1227
sp|P02771|FETA_HUMAN	VDFTEIQK	MT03_QC02	4	2	1	b2	490.258382	215.102633	6.05	2512	494.265481	215.102633	6.09	325
sp|P02771|FETA_HUMAN	VDFTEIQK	MT03_QC02	5	2	1	b2	490.258382	215.102633	6.09	8534	494.265481	215.102633	6.09	1258
sp|P02771|FETA_HUMAN	VDFTEIQK	MT03_QC02	6	2	1	b2	490.258382	215.102633	6.21	1333	494.265481	215.102633	6.21	176
sp|P02771|FETA_HUMAN	VDFTEIQK	MT04_QC02	1	2	1	b2	490.258382	215.102633	6.17	4367	494.265481	215.102633	6.21	646
sp|P02771|FETA_HUMAN	VDFTEIQK	MT04_QC02	2	2	1	b2	490.258382	215.102633	6.13	4245	494.265481	215.102633	6.17	588
sp|P02771|FETA_HUMAN	VDFTEIQK	MT04_QC02	3	2	1	b2	490.258382	215.102633	6.13	4050	494.265481	215.102633	6.17	569
sp|P02771|FETA_HUMAN	VDFTEIQK	MT04_QC02	4	2	1	b2	490.258382	215.102633	6.09	3758	494.265481	215.102633	6.13	505
sp|P02771|FETA_HUMAN	VDFTEIQK	MT04_QC02	5	2	1	b2	490.258382	215.102633	6.09	1796	494.265481	215.102633	6.09	263
sp|P02771|FETA_HUMAN	VDFTEIQK	MT04_QC02	6	2	1	b2	490.258382	215.102633	6.09	759	494.265481	215.102633	6.09	116
sp|P02771|FETA_HUMAN	VDFTEIQK	MT05_QC02	1	2	1	b2	490.258382	215.102633	4.95	8384	494.265481	215.102633	4.91	1288
sp|P02771|FETA_HUMAN	VDFTEIQK	MT05_QC02	2	2	1	b2	490.258382	215.102633	4.71	1299	494.265481	215.102633	4.59	188
sp|P02771|FETA_HUMAN	VDFTEIQK	MT05_QC02	3	2	1	b2	490.258382	215.102633	4.79	7968	494.265481	215.102633	4.71	1175
sp|P02771|FETA_HUMAN	VDFTEIQK	MT05_QC02	4	2	1	b2	490.258382	215.102633	4.91	3619	494.265481	215.102633	4.91	535
sp|P02771|FETA_HUMAN	VDFTEIQK	MT05_QC02	5	2	1	b2	490.258382	215.102633	4.83	7750	494.265481	215.102633	5	1081
sp|P02771|FETA_HUMAN	VDFTEIQK	MT05_QC02	6	2	1	b2	490.258382	215.102633	4.87	7692	494.265481	215.102633	4.87	1010
sp|P02771|FETA_HUMAN	VDFTEIQK	MT06_QC02	1	2	1	b2	490.258382	215.102633	5.2	754	494.265481	215.102633	5.2	103
sp|P02771|FETA_HUMAN	VDFTEIQK	MT06_QC02	2	2	1	b2	490.258382	215.102633	4.79	6912	494.265481	215.102633	5.08	921
sp|P02771|FETA_HUMAN	VDFTEIQK	MT06_QC02	3	2	1	b2	490.258382	215.102633	4.95	1208	494.265481	215.102633	5	181
sp|P02771|FETA_HUMAN	VDFTEIQK	MT06_QC02	4	2	1	b2	490.258382	215.102633	4.75	7066	494.265481	215.102633	4.95	989
sp|P02771|FETA_HUMAN	VDFTEIQK	MT06_QC02	5	2	1	b2	490.258382	215.102633	5	6856	494.265481	215.102633	5.16	1024
sp|P02771|FETA_HUMAN	VDFTEIQK	MT06_QC02	6	2	1	b2	490.258382	215.102633	4.91	3694	494.265481	215.102633	4.91	497
sp|P02771|FETA_HUMAN	VDFTEIQK	MT01_ptQC02	1	2	1	b2	490.258382	215.102633	6.01	1068	494.265481	215.102633	6.01	139
sp|P02771|FETA_HUMAN	VDFTEIQK	MT01_ptQC02	2	2	1	b2	490.258382	215.102633	6.17	349	494.265481	215.102633	6.17	46
sp|P02771|FETA_HUMAN	VDFTEIQK	MT01_ptQC02	3	2	1	b2	490.258382	215.102633	5.93	1739	494.265481	215.102633	5.93	260
sp|P02771|FETA_HUMAN	VDFTEIQK	MT01_ptQC02	4	2	1	b2	490.258382	215.102633	6.01	1061	494.265481	215.102633	6.01	161
sp|P02771|FETA_HUMAN	VDFTEIQK	MT01_ptQC02	5	2	1	b2	490.258382	215.102633	5.81	180	494.265481	215.102633	5.81	25
sp|P02771|FETA_HUMAN	VDFTEIQK	MT01_ptQC02	6	2	1	b2	490.258382	215.102633	5.93	5784	494.265481	215.102633	5.93	809
sp|P02771|FETA_HUMAN	VDFTEIQK	MT02_ptQC02	1	2	1	b2	490.258382	215.102633	6.01	12038	494.265481	215.102633	6.05	1867
sp|P02771|FETA_HUMAN	VDFTEIQK	MT02_ptQC02	2	2	1	b2	490.258382	215.102633	6.01	10695	494.265481	215.102633	6.01	1582
sp|P02771|FETA_HUMAN	VDFTEIQK	MT02_ptQC02	3	2	1	b2	490.258382	215.102633	6.01	5571	494.265481	215.102633	6.01	849
sp|P02771|FETA_HUMAN	VDFTEIQK	MT02_ptQC02	4	2	1	b2	490.258382	215.102633	5.89	3035	494.265481	215.102633	5.89	427
sp|P02771|FETA_HUMAN	VDFTEIQK	MT02_ptQC02	5	2	1	b2	490.258382	215.102633	5.97	5993	494.265481	215.102633	5.97	891
sp|P02771|FETA_HUMAN	VDFTEIQK	MT02_ptQC02	6	2	1	b2	490.258382	215.102633	6.05	17460	494.265481	215.102633	6.05	2528
sp|P02771|FETA_HUMAN	VDFTEIQK	MT03_ptQC02	1	2	1	b2	490.258382	215.102633	6.09	1057	494.265481	215.102633	6.09	162
sp|P02771|FETA_HUMAN	VDFTEIQK	MT03_ptQC02	2	2	1	b2	490.258382	215.102633	6.09	8297	494.265481	215.102633	6.09	1168
sp|P02771|FETA_HUMAN	VDFTEIQK	MT03_ptQC02	3	2	1	b2	490.258382	215.102633	6.05	8507	494.265481	215.102633	6.05	1273
sp|P02771|FETA_HUMAN	VDFTEIQK	MT03_ptQC02	4	2	1	b2	490.258382	215.102633	6.17	1441	494.265481	215.102633	6.17	205
sp|P02771|FETA_HUMAN	VDFTEIQK	MT03_ptQC02	5	2	1	b2	490.258382	215.102633	6.13	7813	494.265481	215.102633	6.13	1161
sp|P02771|FETA_HUMAN	VDFTEIQK	MT03_ptQC02	6	2	1	b2	490.258382	215.102633	6.01	1495	494.265481	215.102633	6.01	227
sp|P02771|FETA_HUMAN	VDFTEIQK	MT04_ptQC02	1	2	1	b2	490.258382	215.102633	6.13	6038	494.265481	215.102633	6.13	908
sp|P02771|FETA_HUMAN	VDFTEIQK	MT04_ptQC02	2	2	1	b2	490.258382	215.102633	6.09	5592	494.265481	215.102633	6.09	845
sp|P02771|FETA_HUMAN	VDFTEIQK	MT04_ptQC02	3	2	1	b2	490.258382	215.102633	6.01	2074	494.265481	215.102633	6.01	321
sp|P02771|FETA_HUMAN	VDFTEIQK	MT04_ptQC02	4	2	1	b2	490.258382	215.102633	6.09	9806	494.265481	215.102633	6.09	1528
sp|P02771|FETA_HUMAN	VDFTEIQK	MT04_ptQC02	5	2	1	b2	490.258382	215.102633	6.01	989	494.265481	215.102633	6.01	147
sp|P02771|FETA_HUMAN	VDFTEIQK	MT04_ptQC02	6	2	1	b2	490.258382	215.102633	5.93	496	494.265481	215.102633	5.93	78
sp|P02771|FETA_HUMAN	VDFTEIQK	MT05_ptQC02	1	2	1	b2	490.258382	215.102633	4.87	3858	494.265481	215.102633	4.91	555
sp|P02771|FETA_HUMAN	VDFTEIQK	MT05_ptQC02	2	2	1	b2	490.258382	215.102633	4.79	6644	494.265481	215.102633	4.67	962
sp|P02771|FETA_HUMAN	VDFTEIQK	MT05_ptQC02	3	2	1	b2	490.258382	215.102633	4.79	7483	494.265481	215.102633	4.75	1140
sp|P02771|FETA_HUMAN	VDFTEIQK	MT05_ptQC02	4	2	1	b2	490.258382	215.102633	5.08	8054	494.265481	215.102633	5.12	1219
sp|P02771|FETA_HUMAN	VDFTEIQK	MT05_ptQC02	5	2	1	b2	490.258382	215.102633	4.83	7034	494.265481	215.102633	4.67	1062
sp|P02771|FETA_HUMAN	VDFTEIQK	MT05_ptQC02	6	2	1	b2	490.258382	215.102633	4.75	8693	494.265481	215.102633	5	1302
sp|P02771|FETA_HUMAN	VDFTEIQK	MT06_ptQC02	1	2	1	b2	490.258382	215.102633	6.13	10753	494.265481	215.102633	6.13	1600
sp|P02771|FETA_HUMAN	VDFTEIQK	MT06_ptQC02	2	2	1	b2	490.258382	215.102633	5.2	10904	494.265481	215.102633	5.16	1588
sp|P02771|FETA_HUMAN	VDFTEIQK	MT06_ptQC02	3	2	1	b2	490.258382	215.102633	5.16	12566	494.265481	215.102633	5.24	1918
sp|P02771|FETA_HUMAN	VDFTEIQK	MT06_ptQC02	4	2	1	b2	490.258382	215.102633	5.36	11633	494.265481	215.102633	5.44	1820
sp|P02771|FETA_HUMAN	VDFTEIQK	MT06_ptQC02	5	2	1	b2	490.258382	215.102633	4.95	12739	494.265481	215.102633	4.91	1970
sp|P02771|FETA_HUMAN	VDFTEIQK	MT06_ptQC02	6	2	1	b2	490.258382	215.102633	5.32	12784	494.265481	215.102633	5.36	1941
sp|P02771|FETA_HUMAN	GYQELLEK	MT01_QC03	1	2	1	y6	490.258382	759.424696	6.01	3885	494.265481	767.438895	6.05	36276
sp|P02771|FETA_HUMAN	GYQELLEK	MT01_QC03	2	2	1	y6	490.258382	759.424696	6.13	3072	494.265481	767.438895	6.13	29709
sp|P02771|FETA_HUMAN	GYQELLEK	MT01_QC03	3	2	1	y6	490.258382	759.424696	6.09	682	494.265481	767.438895	6.09	6435
sp|P02771|FETA_HUMAN	GYQELLEK	MT01_QC03	4	2	1	y6	490.258382	759.424696	6.13	2749	494.265481	767.438895	6.13	24444
sp|P02771|FETA_HUMAN	GYQELLEK	MT01_QC03	5	2	1	y6	490.258382	759.424696	6.17	2954	494.265481	767.438895	6.17	26998
sp|P02771|FETA_HUMAN	GYQELLEK	MT01_QC03	6	2	1	y6	490.258382	759.424696	6.13	628	494.265481	767.438895	6.13	5509
sp|P02771|FETA_HUMAN	GYQELLEK	MT02_QC03	1	2	1	y6	490.258382	759.424696	6.25	2638	494.265481	767.438895	6.25	22693
sp|P02771|FETA_HUMAN	GYQELLEK	MT02_QC03	2	2	1	y6	490.258382	759.424696	6.21	476	494.265481	767.438895	6.21	4245
sp|P02771|FETA_HUMAN	GYQELLEK	MT02_QC03	3	2	1	y6	490.258382	759.424696	6.13	4687	494.265481	767.438895	6.17	38256
sp|P02771|FETA_HUMAN	GYQELLEK	MT02_QC03	4	2	1	y6	490.258382	759.424696	6.21	534	494.265481	767.438895	6.21	4662
sp|P02771|FETA_HUMAN	GYQELLEK	MT02_QC03	5	2	1	y6	490.258382	759.424696	6.21	693	494.265481	767.438895	6.21	5788
sp|P02771|FETA_HUMAN	GYQELLEK	MT02_QC03	6	2	1	y6	490.258382	759.424696	6.17	2474	494.265481	767.438895	6.17	21711
sp|P02771|FETA_HUMAN	GYQELLEK	MT03_QC03	1	2	1	y6	490.258382	759.424696	6.29	261	494.265481	767.438895	6.29	2372
sp|P02771|FETA_HUMAN	GYQELLEK	MT03_QC03	2	2	1	y6	490.258382	759.424696	6.25	326	494.265481	767.438895	6.25	2616
sp|P02771|FETA_HUMAN	GYQELLEK	MT03_QC03	3	2	1	y6	490.258382	759.424696	6.37	140	494.265481	767.438895	6.37	1077
sp|P02771|FETA_HUMAN	GYQELLEK	MT03_QC03	4	2	1	y6	490.258382	759.424696	6.21	545	494.265481	767.438895	6.21	4950
sp|P02771|FETA_HUMAN	GYQELLEK	MT03_QC03	5	2	1	y6	490.258382	759.424696	6.25	260	494.265481	767.438895	6.25	2196
sp|P02771|FETA_HUMAN	GYQELLEK	MT03_QC03	6	2	1	y6	490.258382	759.424696	6.33	356	494.265481	767.438895	6.33	3076
sp|P02771|FETA_HUMAN	GYQELLEK	MT04_QC03	1	2	1	y6	490.258382	759.424696	6.29	986	494.265481	767.438895	6.29	8449
sp|P02771|FETA_HUMAN	GYQELLEK	MT04_QC03	2	2	1	y6	490.258382	759.424696	6.29	939	494.265481	767.438895	6.29	8063
sp|P02771|FETA_HUMAN	GYQELLEK	MT04_QC03	3	2	1	y6	490.258382	759.424696	6.21	153	494.265481	767.438895	6.21	1401
sp|P02771|FETA_HUMAN	GYQELLEK	MT04_QC03	4	2	1	y6	490.258382	759.424696	6.29	415	494.265481	767.438895	6.29	3754
sp|P02771|FETA_HUMAN	GYQELLEK	MT04_QC03	5	2	1	y6	490.258382	759.424696	6.21	115	494.265481	767.438895	6.21	1094
sp|P02771|FETA_HUMAN	GYQELLEK	MT04_QC03	6	2	1	y6	490.258382	759.424696	6.25	407	494.265481	767.438895	6.25	3230
sp|P02771|FETA_HUMAN	GYQELLEK	MT05_QC03	1	2	1	y6	490.258382	759.424696	5.64	219	494.265481	767.438895	5.64	1831
sp|P02771|FETA_HUMAN	GYQELLEK	MT05_QC03	2	2	1	y6	490.258382	759.424696	5.93	216	494.265481	767.438895	5.93	1985
sp|P02771|FETA_HUMAN	GYQELLEK	MT05_QC03	3	2	1	y6	490.258382	759.424696	5.64	516	494.265481	767.438895	5.64	4670
sp|P02771|FETA_HUMAN	GYQELLEK	MT05_QC03	4	2	1	y6	490.258382	759.424696	5.56	466	494.265481	767.438895	5.56	4406
sp|P02771|FETA_HUMAN	GYQELLEK	MT05_QC03	5	2	1	y6	490.258382	759.424696	5.68	532	494.265481	767.438895	5.64	5013
sp|P02771|FETA_HUMAN	GYQELLEK	MT05_QC03	6	2	1	y6	490.258382	759.424696	5.76	643	494.265481	767.438895	5.76	5633
sp|P02771|FETA_HUMAN	GYQELLEK	MT06_QC03	1	2	1	y6	490.258382	759.424696	5.85	545	494.265481	767.438895	5.85	5100
sp|P02771|FETA_HUMAN	GYQELLEK	MT06_QC03	2	2	1	y6	490.258382	759.424696	5.64	107	494.265481	767.438895	5.64	944
sp|P02771|FETA_HUMAN	GYQELLEK	MT06_QC03	3	2	1	y6	490.258382	759.424696	5.52	147	494.265481	767.438895	5.52	1191
sp|P02771|FETA_HUMAN	GYQELLEK	MT06_QC03	4	2	1	y6	490.258382	759.424696	5.85	536	494.265481	767.438895	5.85	4834
sp|P02771|FETA_HUMAN	GYQELLEK	MT06_QC03	5	2	1	y6	490.258382	759.424696	5.76	105	494.265481	767.438895	5.76	945
sp|P02771|FETA_HUMAN	GYQELLEK	MT06_QC03	6	2	1	y6	490.258382	759.424696	5.72	418	494.265481	767.438895	5.72	3544
sp|P02771|FETA_HUMAN	GYQELLEK	MT01_ptQC03	1	2	1	y6	490.258382	759.424696	6.09	5988	494.265481	767.438895	6.09	53130
sp|P02771|FETA_HUMAN	GYQELLEK	MT01_ptQC03	2	2	1	y6	490.258382	759.424696	6.17	3126	494.265481	767.438895	6.17	26788
sp|P02771|FETA_HUMAN	GYQELLEK	MT01_ptQC03	3	2	1	y6	490.258382	759.424696	6.09	5952	494.265481	767.438895	6.09	49677
sp|P02771|FETA_HUMAN	GYQELLEK	MT01_ptQC03	4	2	1	y6	490.258382	759.424696	6.13	3165	494.265481	767.438895	6.17	28423
sp|P02771|FETA_HUMAN	GYQELLEK	MT01_ptQC03	5	2	1	y6	490.258382	759.424696	6.21	898	494.265481	767.438895	6.21	8238
sp|P02771|FETA_HUMAN	GYQELLEK	MT01_ptQC03	6	2	1	y6	490.258382	759.424696	6.13	2948	494.265481	767.438895	6.13	24576
sp|P02771|FETA_HUMAN	GYQELLEK	MT02_ptQC03	1	2	1	y6	490.258382	759.424696	6.09	1669	494.265481	767.438895	6.09	14876
sp|P02771|FETA_HUMAN	GYQELLEK	MT02_ptQC03	2	2	1	y6	490.258382	759.424696	6.25	1606	494.265481	767.438895	6.25	13387
sp|P02771|FETA_HUMAN	GYQELLEK	MT02_ptQC03	3	2	1	y6	490.258382	759.424696	6.21	11732	494.265481	767.438895	6.21	92936
sp|P02771|FETA_HUMAN	GYQELLEK	MT02_ptQC03	4	2	1	y6	490.258382	759.424696	6.13	7014	494.265481	767.438895	6.13	57831
sp|P02771|FETA_HUMAN	GYQELLEK	MT02_ptQC03	5	2	1	y6	490.258382	759.424696	6.17	5025	494.265481	767.438895	6.17	42164
sp|P02771|FETA_HUMAN	GYQELLEK	MT02_ptQC03	6	2	1	y6	490.258382	759.424696	6.13	6552	494.265481	767.438895	6.13	53325
sp|P02771|FETA_HUMAN	GYQELLEK	MT03_ptQC03	1	2	1	y6	490.258382	759.424696	6.29	2909	494.265481	767.438895	6.29	24213
sp|P02771|FETA_HUMAN	GYQELLEK	MT03_ptQC03	2	2	1	y6	490.258382	759.424696	6.29	4099	494.265481	767.438895	6.29	37553
sp|P02771|FETA_HUMAN	GYQELLEK	MT03_ptQC03	3	2	1	y6	490.258382	759.424696	6.25	3555	494.265481	767.438895	6.25	31053
sp|P02771|FETA_HUMAN	GYQELLEK	MT03_ptQC03	4	2	1	y6	490.258382	759.424696	6.29	3082	494.265481	767.438895	6.29	27695
sp|P02771|FETA_HUMAN	GYQELLEK	MT03_ptQC03	5	2	1	y6	490.258382	759.424696	6.33	3538	494.265481	767.438895	6.33	30078
sp|P02771|FETA_HUMAN	GYQELLEK	MT03_ptQC03	6	2	1	y6	490.258382	759.424696	6.29	3594	494.265481	767.438895	6.29	31736
sp|P02771|FETA_HUMAN	GYQELLEK	MT04_ptQC03	1	2	1	y6	490.258382	759.424696	6.25	1130	494.265481	767.438895	6.25	9568
sp|P02771|FETA_HUMAN	GYQELLEK	MT04_ptQC03	2	2	1	y6	490.258382	759.424696	6.21	852	494.265481	767.438895	6.21	7841
sp|P02771|FETA_HUMAN	GYQELLEK	MT04_ptQC03	3	2	1	y6	490.258382	759.424696	6.25	1614	494.265481	767.438895	6.25	13665
sp|P02771|FETA_HUMAN	GYQELLEK	MT04_ptQC03	4	2	1	y6	490.258382	759.424696	6.25	1378	494.265481	767.438895	6.25	11735
sp|P02771|FETA_HUMAN	GYQELLEK	MT04_ptQC03	5	2	1	y6	490.258382	759.424696	6.25	1833	494.265481	767.438895	6.25	15796
sp|P02771|FETA_HUMAN	GYQELLEK	MT04_ptQC03	6	2	1	y6	490.258382	759.424696	6.21	1363	494.265481	767.438895	6.21	12463
sp|P02771|FETA_HUMAN	GYQELLEK	MT05_ptQC03	1	2	1	y6	490.258382	759.424696	5.76	1490	494.265481	767.438895	5.72	13659
sp|P02771|FETA_HUMAN	GYQELLEK	MT05_ptQC03	2	2	1	y6	490.258382	759.424696	5.72	2036	494.265481	767.438895	5.72	18119
sp|P02771|FETA_HUMAN	GYQELLEK	MT05_ptQC03	3	2	1	y6	490.258382	759.424696	5.72	4162	494.265481	767.438895	5.81	35505
sp|P02771|FETA_HUMAN	GYQELLEK	MT05_ptQC03	4	2	1	y6	490.258382	759.424696	5.89	402	494.265481	767.438895	5.89	3538
sp|P02771|FETA_HUMAN	GYQELLEK	MT05_ptQC03	5	2	1	y6	490.258382	759.424696	5.72	7006	494.265481	767.438895	5.68	58514
sp|P02771|FETA_HUMAN	GYQELLEK	MT05_ptQC03	6	2	1	y6	490.258382	759.424696	5.72	2488	494.265481	767.438895	5.72	21378
sp|P02771|FETA_HUMAN	GYQELLEK	MT06_ptQC03	1	2	1	y6	490.258382	759.424696	5.76	18663	494.265481	767.438895	5.76	162779
sp|P02771|FETA_HUMAN	GYQELLEK	MT06_ptQC03	2	2	1	y6	490.258382	759.424696	5.76	18253	494.265481	767.438895	5.76	153943
sp|P02771|FETA_HUMAN	GYQELLEK	MT06_ptQC03	3	2	1	y6	490.258382	759.424696	5.81	18908	494.265481	767.438895	5.76	156258
sp|P02771|FETA_HUMAN	GYQELLEK	MT06_ptQC03	4	2	1	y6	490.258382	759.424696	5.85	18351	494.265481	767.438895	5.85	161444
sp|P02771|FETA_HUMAN	GYQELLEK	MT06_ptQC03	5	2	1	y6	490.258382	759.424696	5.76	17713	494.265481	767.438895	5.81	153050
sp|P02771|FETA_HUMAN	GYQELLEK	MT06_ptQC03	6	2	1	y6	490.258382	759.424696	5.72	16405	494.265481	767.438895	5.72	150246
sp|P02771|FETA_HUMAN	VDFTEIQK	MT01_QC03	1	2	1	b2	490.258382	215.102633	5.68	10843	494.265481	215.102633	5.72	61388
sp|P02771|FETA_HUMAN	VDFTEIQK	MT01_QC03	2	2	1	b2	490.258382	215.102633	6.01	266	494.265481	215.102633	6.01	1479
sp|P02771|FETA_HUMAN	VDFTEIQK	MT01_QC03	3	2	1	b2	490.258382	215.102633	5.93	10079	494.265481	215.102633	5.93	56533
sp|P02771|FETA_HUMAN	VDFTEIQK	MT01_QC03	4	2	1	b2	490.258382	215.102633	5.93	9426	494.265481	215.102633	5.93	54337
sp|P02771|FETA_HUMAN	VDFTEIQK	MT01_QC03	5	2	1	b2	490.258382	215.102633	6.05	9016	494.265481	215.102633	6.05	51060
sp|P02771|FETA_HUMAN	VDFTEIQK	MT01_QC03	6	2	1	b2	490.258382	215.102633	5.89	9485	494.265481	215.102633	5.89	54100
sp|P02771|FETA_HUMAN	VDFTEIQK	MT02_QC03	1	2	1	b2	490.258382	215.102633	6.09	11169	494.265481	215.102633	6.09	60805
sp|P02771|FETA_HUMAN	VDFTEIQK	MT02_QC03	2	2	1	b2	490.258382	215.102633	6.05	11241	494.265481	215.102633	6.05	61609
sp|P02771|FETA_HUMAN	VDFTEIQK	MT02_QC03	3	2	1	b2	490.258382	215.102633	5.97	1567	494.265481	215.102633	5.97	8404
sp|P02771|FETA_HUMAN	VDFTEIQK	MT02_QC03	4	2	1	b2	490.258382	215.102633	6.05	6219	494.265481	215.102633	6.05	33323
sp|P02771|FETA_HUMAN	VDFTEIQK	MT02_QC03	5	2	1	b2	490.258382	215.102633	6.01	5498	494.265481	215.102633	6.01	29697
sp|P02771|FETA_HUMAN	VDFTEIQK	MT02_QC03	6	2	1	b2	490.258382	215.102633	6.01	3382	494.265481	215.102633	6.01	18688
sp|P02771|FETA_HUMAN	VDFTEIQK	MT03_QC03	1	2	1	b2	490.258382	215.102633	6.13	4604	494.265481	215.102633	6.09	26299
sp|P02771|FETA_HUMAN	VDFTEIQK	MT03_QC03	2	2	1	b2	490.258382	215.102633	6.09	4687	494.265481	215.102633	6.09	26249
sp|P02771|FETA_HUMAN	VDFTEIQK	MT03_QC03	3	2	1	b2	490.258382	215.102633	6.09	6364	494.265481	215.102633	6.13	34183
sp|P02771|FETA_HUMAN	VDFTEIQK	MT03_QC03	4	2	1	b2	490.258382	215.102633	6.09	8390	494.265481	215.102633	6.09	44607
sp|P02771|FETA_HUMAN	VDFTEIQK	MT03_QC03	5	2	1	b2	490.258382	215.102633	6.09	8587	494.265481	215.102633	6.09	46037
sp|P02771|FETA_HUMAN	VDFTEIQK	MT03_QC03	6	2	1	b2	490.258382	215.102633	6.13	8374	494.265481	215.102633	6.13	44111
sp|P02771|FETA_HUMAN	VDFTEIQK	MT04_QC03	1	2	1	b2	490.258382	215.102633	6.13	4501	494.265481	215.102633	6.13	24832
sp|P02771|FETA_HUMAN	VDFTEIQK	MT04_QC03	2	2	1	b2	490.258382	215.102633	6.13	3066	494.265481	215.102633	6.13	16816
sp|P02771|FETA_HUMAN	VDFTEIQK	MT04_QC03	3	2	1	b2	490.258382	215.102633	6.13	5443	494.265481	215.102633	6.13	29043
sp|P02771|FETA_HUMAN	VDFTEIQK	MT04_QC03	4	2	1	b2	490.258382	215.102633	6.13	589	494.265481	215.102633	6.13	3211
sp|P02771|FETA_HUMAN	VDFTEIQK	MT04_QC03	5	2	1	b2	490.258382	215.102633	6.09	2852	494.265481	215.102633	6.09	14816
sp|P02771|FETA_HUMAN	VDFTEIQK	MT04_QC03	6	2	1	b2	490.258382	215.102633	6.09	5060	494.265481	215.102633	6.09	27648
sp|P02771|FETA_HUMAN	VDFTEIQK	MT05_QC03	1	2	1	b2	490.258382	215.102633	5.32	4036	494.265481	215.102633	5.2	22405
sp|P02771|FETA_HUMAN	VDFTEIQK	MT05_QC03	2	2	1	b2	490.258382	215.102633	4.95	3593	494.265481	215.102633	4.95	18902
sp|P02771|FETA_HUMAN	VDFTEIQK	MT05_QC03	3	2	1	b2	490.258382	215.102633	4.75	1458	494.265481	215.102633	4.71	7975
sp|P02771|FETA_HUMAN	VDFTEIQK	MT05_QC03	4	2	1	b2	490.258382	215.102633	4.83	916	494.265481	215.102633	4.83	5052
sp|P02771|FETA_HUMAN	VDFTEIQK	MT05_QC03	5	2	1	b2	490.258382	215.102633	4.83	3587	494.265481	215.102633	4.79	18639
sp|P02771|FETA_HUMAN	VDFTEIQK	MT05_QC03	6	2	1	b2	490.258382	215.102633	5.08	1297	494.265481	215.102633	5.08	7305
sp|P02771|FETA_HUMAN	VDFTEIQK	MT06_QC03	1	2	1	b2	490.258382	215.102633	5.04	2493	494.265481	215.102633	5.04	13054
sp|P02771|FETA_HUMAN	VDFTEIQK	MT06_QC03	2	2	1	b2	490.258382	215.102633	5.44	128	494.265481	215.102633	5.68	677
sp|P02771|FETA_HUMAN	VDFTEIQK	MT06_QC03	3	2	1	b2	490.258382	215.102633	5.16	4429	494.265481	215.102633	5.12	23305
sp|P02771|FETA_HUMAN	VDFTEIQK	MT06_QC03	4	2	1	b2	490.258382	215.102633	5.24	953	494.265481	215.102633	5.24	4951
sp|P02771|FETA_HUMAN	VDFTEIQK	MT06_QC03	5	2	1	b2	490.258382	215.102633	5.48	387	494.265481	215.102633	5.48	2107
sp|P02771|FETA_HUMAN	VDFTEIQK	MT06_QC03	6	2	1	b2	490.258382	215.102633	5.52	1359	494.265481	215.102633	5.52	7434
sp|P02771|FETA_HUMAN	VDFTEIQK	MT01_ptQC03	1	2	1	b2	490.258382	215.102633	5.76	905	494.265481	215.102633	5.76	4873
sp|P02771|FETA_HUMAN	VDFTEIQK	MT01_ptQC03	2	2	1	b2	490.258382	215.102633	5.81	86	494.265481	215.102633	5.81	440
sp|P02771|FETA_HUMAN	VDFTEIQK	MT01_ptQC03	3	2	1	b2	490.258382	215.102633	5.72	432	494.265481	215.102633	5.72	2406
sp|P02771|FETA_HUMAN	VDFTEIQK	MT01_ptQC03	4	2	1	b2	490.258382	215.102633	5.85	750	494.265481	215.102633	5.85	3850
sp|P02771|FETA_HUMAN	VDFTEIQK	MT01_ptQC03	5	2	1	b2	490.258382	215.102633	5.93	440	494.265481	215.102633	5.93	2489
sp|P02771|FETA_HUMAN	VDFTEIQK	MT01_ptQC03	6	2	1	b2	490.258382	215.102633	5.81	617	494.265481	215.102633	5.81	3372
sp|P02771|FETA_HUMAN	VDFTEIQK	MT02_ptQC03	1	2	1	b2	490.258382	215.102633	5.85	4680	494.265481	215.102633	5.85	24677
sp|P02771|FETA_HUMAN	VDFTEIQK	MT02_ptQC03	2	2	1	b2	490.258382	215.102633	5.97	3301	494.265481	215.102633	5.97	17938
sp|P02771|FETA_HUMAN	VDFTEIQK	MT02_ptQC03	3	2	1	b2	490.258382	215.102633	6.09	2201	494.265481	215.102633	6.09	11442
sp|P02771|FETA_HUMAN	VDFTEIQK	MT02_ptQC03	4	2	1	b2	490.258382	215.102633	6.01	4979	494.265481	215.102633	6.01	26469
sp|P02771|FETA_HUMAN	VDFTEIQK	MT02_ptQC03	5	2	1	b2	490.258382	215.102633	5.93	9673	494.265481	215.102633	5.93	53171
sp|P02771|FETA_HUMAN	VDFTEIQK	MT02_ptQC03	6	2	1	b2	490.258382	215.102633	6.05	1231	494.265481	215.102633	6.05	6481
sp|P02771|FETA_HUMAN	VDFTEIQK	MT03_ptQC03	1	2	1	b2	490.258382	215.102633	6.05	3111	494.265481	215.102633	6.05	16702
sp|P02771|FETA_HUMAN	VDFTEIQK	MT03_ptQC03	2	2	1	b2	490.258382	215.102633	6.09	4680	494.265481	215.102633	6.09	26315
sp|P02771|FETA_HUMAN	VDFTEIQK	MT03_ptQC03	3	2	1	b2	490.258382	215.102633	6.13	669	494.265481	215.102633	6.13	3532
sp|P02771|FETA_HUMAN	VDFTEIQK	MT03_ptQC03	4	2	1	b2	490.258382	215.102633	6.17	920	494.265481	215.102633	6.17	4940
sp|P02771|FETA_HUMAN	VDFTEIQK	MT03_ptQC03	5	2	1	b2	490.258382	215.102633	6.25	594	494.265481	215.102633	6.25	3123
sp|P02771|FETA_HUMAN	VDFTEIQK	MT03_ptQC03	6	2	1	b2	490.258382	215.102633	6.21	493	494.265481	215.102633	6.21	2570
sp|P02771|FETA_HUMAN	VDFTEIQK	MT04_ptQC03	1	2	1	b2	490.258382	215.102633	6.17	545	494.265481	215.102633	6.17	2833
sp|P02771|FETA_HUMAN	VDFTEIQK	MT04_ptQC03	2	2	1	b2	490.258382	215.102633	6.13	1332	494.265481	215.102633	6.13	6911
sp|P02771|FETA_HUMAN	VDFTEIQK	MT04_ptQC03	3	2	1	b2	490.258382	215.102633	6.09	3444	494.265481	215.102633	6.09	19139
sp|P02771|FETA_HUMAN	VDFTEIQK	MT04_ptQC03	4	2	1	b2	490.258382	215.102633	6.17	951	494.265481	215.102633	6.17	5214
sp|P02771|FETA_HUMAN	VDFTEIQK	MT04_ptQC03	5	2	1	b2	490.258382	215.102633	6.05	1978	494.265481	215.102633	6.05	10373
sp|P02771|FETA_HUMAN	VDFTEIQK	MT04_ptQC03	6	2	1	b2	490.258382	215.102633	6.13	998	494.265481	215.102633	6.13	5534
sp|P02771|FETA_HUMAN	VDFTEIQK	MT05_ptQC03	1	2	1	b2	490.258382	215.102633	4.79	5445	494.265481	215.102633	4.83	29619
sp|P02771|FETA_HUMAN	VDFTEIQK	MT05_ptQC03	2	2	1	b2	490.258382	215.102633	4.83	5877	494.265481	215.102633	4.83	32673
sp|P02771|FETA_HUMAN	VDFTEIQK	MT05_ptQC03	3	2	1	b2	490.258382	215.102633	5.12	4883	494.265481	215.102633	5.04	25724
sp|P02771|FETA_HUMAN	VDFTEIQK	MT05_ptQC03	4	2	1	b2	490.258382	215.102633	4.95	4139	494.265481	215.102633	4.87	21606
sp|P02771|FETA_HUMAN	VDFTEIQK	MT05_ptQC03	5	2	1	b2	490.258382	215.102633	4.83	11691	494.265481	215.102633	4.83	62226
sp|P02771|FETA_HUMAN	VDFTEIQK	MT05_ptQC03	6	2	1	b2	490.258382	215.102633	4.83	1925	494.265481	215.102633	4.83	9833
sp|P02771|FETA_HUMAN	VDFTEIQK	MT06_ptQC03	1	2	1	b2	490.258382	215.102633	4.95	5024	494.265481	215.102633	4.91	27896
sp|P02771|FETA_HUMAN	VDFTEIQK	MT06_ptQC03	2	2	1	b2	490.258382	215.102633	5.08	2847	494.265481	215.102633	5.04	15414
sp|P02771|FETA_HUMAN	VDFTEIQK	MT06_ptQC03	3	2	1	b2	490.258382	215.102633	5.08	8337	494.265481	215.102633	5.04	46338
sp|P02771|FETA_HUMAN	VDFTEIQK	MT06_ptQC03	4	2	1	b2	490.258382	215.102633	5.2	6577	494.265481	215.102633	5.2	36484
sp|P02771|FETA_HUMAN	VDFTEIQK	MT06_ptQC03	5	2	1	b2	490.258382	215.102633	5.16	2884	494.265481	215.102633	5.16	15805
sp|P02771|FETA_HUMAN	VDFTEIQK	MT06_ptQC03	6	2	1	b2	490.258382	215.102633	4.91	3157	494.265481	215.102633	4.95	17042
sp|P02771|FETA_HUMAN	GYQELLEK	MT01_QC04	1	2	1	y6	490.258382	759.424696	6.13	2709	494.265481	767.438895	6.13	29446
sp|P02771|FETA_HUMAN	GYQELLEK	MT01_QC04	2	2	1	y6	490.258382	759.424696	6.17	3109	494.265481	767.438895	6.17	33265
sp|P02771|FETA_HUMAN	GYQELLEK	MT01_QC04	3	2	1	y6	490.258382	759.424696	6.09	9084	494.265481	767.438895	6.09	103103
sp|P02771|FETA_HUMAN	GYQELLEK	MT01_QC04	4	2	1	y6	490.258382	759.424696	6.13	12058	494.265481	767.438895	6.13	135867
sp|P02771|FETA_HUMAN	GYQELLEK	MT01_QC04	5	2	1	y6	490.258382	759.424696	6.13	9350	494.265481	767.438895	6.13	101245
sp|P02771|FETA_HUMAN	GYQELLEK	MT01_QC04	6	2	1	y6	490.258382	759.424696	6.13	8481	494.265481	767.438895	6.09	94946
sp|P02771|FETA_HUMAN	GYQELLEK	MT02_QC04	1	2	1	y6	490.258382	759.424696	6.21	5676	494.265481	767.438895	6.21	63135
sp|P02771|FETA_HUMAN	GYQELLEK	MT02_QC04	2	2	1	y6	490.258382	759.424696	6.13	7153	494.265481	767.438895	6.13	81369
sp|P02771|FETA_HUMAN	GYQELLEK	MT02_QC04	3	2	1	y6	490.258382	759.424696	6.21	5897	494.265481	767.438895	6.21	63667
sp|P02771|FETA_HUMAN	GYQELLEK	MT02_QC04	4	2	1	y6	490.258382	759.424696	6.17	9868	494.265481	767.438895	6.17	107535
sp|P02771|FETA_HUMAN	GYQELLEK	MT02_QC04	5	2	1	y6	490.258382	759.424696	6.21	5579	494.265481	767.438895	6.21	58979
sp|P02771|FETA_HUMAN	GYQELLEK	MT02_QC04	6	2	1	y6	490.258382	759.424696	6.17	10653	494.265481	767.438895	6.17	113660
sp|P02771|FETA_HUMAN	GYQELLEK	MT03_QC04	1	2	1	y6	490.258382	759.424696	6.29	1587	494.265481	767.438895	6.29	17384
sp|P02771|FETA_HUMAN	GYQELLEK	MT03_QC04	2	2	1	y6	490.258382	759.424696	6.25	7530	494.265481	767.438895	6.25	82465
sp|P02771|FETA_HUMAN	GYQELLEK	MT03_QC04	3	2	1	y6	490.258382	759.424696	6.25	6889	494.265481	767.438895	6.25	72958
sp|P02771|FETA_HUMAN	GYQELLEK	MT03_QC04	4	2	1	y6	490.258382	759.424696	6.29	1880	494.265481	767.438895	6.29	19699
sp|P02771|FETA_HUMAN	GYQELLEK	MT03_QC04	5	2	1	y6	490.258382	759.424696	6.25	1020	494.265481	767.438895	6.25	11814
sp|P02771|FETA_HUMAN	GYQELLEK	MT03_QC04	6	2	1	y6	490.258382	759.424696	6.29	7237	494.265481	767.438895	6.29	78473
sp|P02771|FETA_HUMAN	GYQELLEK	MT04_QC04	1	2	1	y6	490.258382	759.424696	6.29	2603	494.265481	767.438895	6.29	28787
sp|P02771|FETA_HUMAN	GYQELLEK	MT04_QC04	2	2	1	y6	490.258382	759.424696	6.25	2371	494.265481	767.438895	6.25	26010
sp|P02771|FETA_HUMAN	GYQELLEK	MT04_QC04	3	2	1	y6	490.258382	759.424696	6.29	1741	494.265481	767.438895	6.29	18087
sp|P02771|FETA_HUMAN	GYQELLEK	MT04_QC04	4	2	1	y6	490.258382	759.424696	6.25	929	494.265481	767.438895	6.25	9812
sp|P02771|FETA_HUMAN	GYQELLEK	MT04_QC04	5	2	1	y6	490.258382	759.424696	6.33	198	494.265481	767.438895	6.33	2088
sp|P02771|FETA_HUMAN	GYQELLEK	MT04_QC04	6	2	1	y6	490.258382	759.424696	6.25	1045	494.265481	767.438895	6.25	11117
sp|P02771|FETA_HUMAN	GYQELLEK	MT05_QC04	1	2	1	y6	490.258382	759.424696	5.68	4826	494.265481	767.438895	5.72	53453
sp|P02771|FETA_HUMAN	GYQELLEK	MT05_QC04	2	2	1	y6	490.258382	759.424696	5.72	5268	494.265481	767.438895	5.72	54472
sp|P02771|FETA_HUMAN	GYQELLEK	MT05_QC04	3	2	1	y6	490.258382	759.424696	5.64	3826	494.265481	767.438895	5.68	39290
sp|P02771|FETA_HUMAN	GYQELLEK	MT05_QC04	4	2	1	y6	490.258382	759.424696	5.85	2399	494.265481	767.438895	5.85	25794
sp|P02771|FETA_HUMAN	GYQELLEK	MT05_QC04	5	2	1	y6	490.258382	759.424696	5.72	4323	494.265481	767.438895	5.72	46005
sp|P02771|FETA_HUMAN	GYQELLEK	MT05_QC04	6	2	1	y6	490.258382	759.424696	5.72	1057	494.265481	767.438895	5.68	11468
sp|P02771|FETA_HUMAN	GYQELLEK	MT06_QC04	1	2	1	y6	490.258382	759.424696	5.76	3643	494.265481	767.438895	5.76	39871
sp|P02771|FETA_HUMAN	GYQELLEK	MT06_QC04	2	2	1	y6	490.258382	759.424696	5.68	3674	494.265481	767.438895	5.68	40856
sp|P02771|FETA_HUMAN	GYQELLEK	MT06_QC04	3	2	1	y6	490.258382	759.424696	5.76	5254	494.265481	767.438895	5.81	56403
sp|P02771|FETA_HUMAN	GYQELLEK	MT06_QC04	4	2	1	y6	490.258382	759.424696	5.85	14442	494.265481	767.438895	5.81	157271
sp|P02771|FETA_HUMAN	GYQELLEK	MT06_QC04	5	2	1	y6	490.258382	759.424696	5.81	14386	494.265481	767.438895	5.81	149745
sp|P02771|FETA_HUMAN	GYQELLEK	MT06_QC04	6	2	1	y6	490.258382	759.424696	5.76	14603	494.265481	767.438895	5.81	150752
sp|P02771|FETA_HUMAN	GYQELLEK	MT01_ptQC04	1	2	1	y6	490.258382	759.424696	6.13	2305	494.265481	767.438895	6.09	25988
sp|P02771|FETA_HUMAN	GYQELLEK	MT01_ptQC04	2	2	1	y6	490.258382	759.424696	6.17	7120	494.265481	767.438895	6.17	74830
sp|P02771|FETA_HUMAN	GYQELLEK	MT01_ptQC04	3	2	1	y6	490.258382	759.424696	6.17	8436	494.265481	767.438895	6.17	86560
sp|P02771|FETA_HUMAN	GYQELLEK	MT01_ptQC04	4	2	1	y6	490.258382	759.424696	6.13	2996	494.265481	767.438895	6.13	32774
sp|P02771|FETA_HUMAN	GYQELLEK	MT01_ptQC04	5	2	1	y6	490.258382	759.424696	6.17	2926	494.265481	767.438895	6.17	31731
sp|P02771|FETA_HUMAN	GYQELLEK	MT01_ptQC04	6	2	1	y6	490.258382	759.424696	6.13	2739	494.265481	767.438895	6.13	28459
sp|P02771|FETA_HUMAN	GYQELLEK	MT02_ptQC04	1	2	1	y6	490.258382	759.424696	6.21	7725	494.265481	767.438895	6.21	82082
sp|P02771|FETA_HUMAN	GYQELLEK	MT02_ptQC04	2	2	1	y6	490.258382	759.424696	6.21	8597	494.265481	767.438895	6.21	92906
sp|P02771|FETA_HUMAN	GYQELLEK	MT02_ptQC04	3	2	1	y6	490.258382	759.424696	6.25	7923	494.265481	767.438895	6.25	83215
sp|P02771|FETA_HUMAN	GYQELLEK	MT02_ptQC04	4	2	1	y6	490.258382	759.424696	6.25	1742	494.265481	767.438895	6.25	19474
sp|P02771|FETA_HUMAN	GYQELLEK	MT02_ptQC04	5	2	1	y6	490.258382	759.424696	6.13	7082	494.265481	767.438895	6.13	72112
sp|P02771|FETA_HUMAN	GYQELLEK	MT02_ptQC04	6	2	1	y6	490.258382	759.424696	6.21	9064	494.265481	767.438895	6.17	106656
sp|P02771|FETA_HUMAN	GYQELLEK	MT03_ptQC04	1	2	1	y6	490.258382	759.424696	6.25	10249	494.265481	767.438895	6.25	113689
sp|P02771|FETA_HUMAN	GYQELLEK	MT03_ptQC04	2	2	1	y6	490.258382	759.424696	6.21	1760	494.265481	767.438895	6.21	18311
sp|P02771|FETA_HUMAN	GYQELLEK	MT03_ptQC04	3	2	1	y6	490.258382	759.424696	6.33	8999	494.265481	767.438895	6.33	98857
sp|P02771|FETA_HUMAN	GYQELLEK	MT03_ptQC04	4	2	1	y6	490.258382	759.424696	6.21	4801	494.265481	767.438895	6.21	49448
sp|P02771|FETA_HUMAN	GYQELLEK	MT03_ptQC04	5	2	1	y6	490.258382	759.424696	6.29	6763	494.265481	767.438895	6.29	75773
sp|P02771|FETA_HUMAN	GYQELLEK	MT03_ptQC04	6	2	1	y6	490.258382	759.424696	6.29	9119	494.265481	767.438895	6.29	96876
sp|P02771|FETA_HUMAN	GYQELLEK	MT04_ptQC04	1	2	1	y6	490.258382	759.424696	6.29	486	494.265481	767.438895	6.29	4801
sp|P02771|FETA_HUMAN	GYQELLEK	MT04_ptQC04	2	2	1	y6	490.258382	759.424696	6.21	771	494.265481	767.438895	6.21	7748
sp|P02771|FETA_HUMAN	GYQELLEK	MT04_ptQC04	3	2	1	y6	490.258382	759.424696	6.25	999	494.265481	767.438895	6.25	10461
sp|P02771|FETA_HUMAN	GYQELLEK	MT04_ptQC04	4	2	1	y6	490.258382	759.424696	6.25	175	494.265481	767.438895	6.25	1833
sp|P02771|FETA_HUMAN	GYQELLEK	MT04_ptQC04	5	2	1	y6	490.258382	759.424696	6.33	139	494.265481	767.438895	6.33	1369
sp|P02771|FETA_HUMAN	GYQELLEK	MT04_ptQC04	6	2	1	y6	490.258382	759.424696	6.21	714	494.265481	767.438895	6.21	7363
sp|P02771|FETA_HUMAN	GYQELLEK	MT05_ptQC04	1	2	1	y6	490.258382	759.424696	5.64	3624	494.265481	767.438895	5.64	37555
sp|P02771|FETA_HUMAN	GYQELLEK	MT05_ptQC04	2	2	1	y6	490.258382	759.424696	5.81	925	494.265481	767.438895	5.81	9313
sp|P02771|FETA_HUMAN	GYQELLEK	MT05_ptQC04	3	2	1	y6	490.258382	759.424696	5.72	7666	494.265481	767.438895	5.68	78384
sp|P02771|FETA_HUMAN	GYQELLEK	MT05_ptQC04	4	2	1	y6	490.258382	759.424696	5.76	6416	494.265481	767.438895	5.72	68678
sp|P02771|FETA_HUMAN	GYQELLEK	MT05_ptQC04	5	2	1	y6	490.258382	759.424696	5.72	5085	494.265481	767.438895	5.68	55663
sp|P02771|FETA_HUMAN	GYQELLEK	MT05_ptQC04	6	2	1	y6	490.258382	759.424696	5.68	1641	494.265481	767.438895	5.68	16381
sp|P02771|FETA_HUMAN	GYQELLEK	MT06_ptQC04	1	2	1	y6	490.258382	759.424696	5.72	18672	494.265481	767.438895	5.72	196056
sp|P02771|FETA_HUMAN	GYQELLEK	MT06_ptQC04	2	2	1	y6	490.258382	759.424696	5.81	19084	494.265481	767.438895	5.76	198795
sp|P02771|FETA_HUMAN	GYQELLEK	MT06_ptQC04	3	2	1	y6	490.258382	759.424696	5.81	18525	494.265481	767.438895	5.81	200078
sp|P02771|FETA_HUMAN	GYQELLEK	MT06_ptQC04	4	2	1	y6	490.258382	759.424696	5.72	19059	494.265481	767.438895	5.72	192936
sp|P02771|FETA_HUMAN	GYQELLEK	MT06_ptQC04	5	2	1	y6	490.258382	759.424696	5.76	17692	494.265481	767.438895	5.76	192136
sp|P02771|FETA_HUMAN	GYQELLEK	MT06_ptQC04	6	2	1	y6	490.258382	759.424696	5.72	17384	494.265481	767.438895	5.72	186154
sp|P02771|FETA_HUMAN	VDFTEIQK	MT01_QC04	1	2	1	b2	490.258382	215.102633	5.85	12047	494.265481	215.102633	5.85	89359
sp|P02771|FETA_HUMAN	VDFTEIQK	MT01_QC04	2	2	1	b2	490.258382	215.102633	5.93	11340	494.265481	215.102633	5.93	85417
sp|P02771|FETA_HUMAN	VDFTEIQK	MT01_QC04	3	2	1	b2	490.258382	215.102633	5.85	11208	494.265481	215.102633	5.85	83322
sp|P02771|FETA_HUMAN	VDFTEIQK	MT01_QC04	4	2	1	b2	490.258382	215.102633	5.85	5426	494.265481	215.102633	5.85	40222
sp|P02771|FETA_HUMAN	VDFTEIQK	MT01_QC04	5	2	1	b2	490.258382	215.102633	5.93	5825	494.265481	215.102633	5.93	43391
sp|P02771|FETA_HUMAN	VDFTEIQK	MT01_QC04	6	2	1	b2	490.258382	215.102633	5.89	9139	494.265481	215.102633	5.89	68620
sp|P02771|FETA_HUMAN	VDFTEIQK	MT02_QC04	1	2	1	b2	490.258382	215.102633	6.05	10256	494.265481	215.102633	6.09	73568
sp|P02771|FETA_HUMAN	VDFTEIQK	MT02_QC04	2	2	1	b2	490.258382	215.102633	5.93	12294	494.265481	215.102633	5.93	86769
sp|P02771|FETA_HUMAN	VDFTEIQK	MT02_QC04	3	2	1	b2	490.258382	215.102633	6.05	11912	494.265481	215.102633	6.05	81274
sp|P02771|FETA_HUMAN	VDFTEIQK	MT02_QC04	4	2	1	b2	490.258382	215.102633	5.97	13291	494.265481	215.102633	5.97	92109
sp|P02771|FETA_HUMAN	VDFTEIQK	MT02_QC04	5	2	1	b2	490.258382	215.102633	6.05	14094	494.265481	215.102633	6.05	97910
sp|P02771|FETA_HUMAN	VDFTEIQK	MT02_QC04	6	2	1	b2	490.258382	215.102633	5.97	8047	494.265481	215.102633	5.97	55115
sp|P02771|FETA_HUMAN	VDFTEIQK	MT03_QC04	1	2	1	b2	490.258382	215.102633	6.13	3688	494.265481	215.102633	6.13	24855
sp|P02771|FETA_HUMAN	VDFTEIQK	MT03_QC04	2	2	1	b2	490.258382	215.102633	6.09	4951	494.265481	215.102633	6.09	35069
sp|P02771|FETA_HUMAN	VDFTEIQK	MT03_QC04	3	2	1	b2	490.258382	215.102633	6.09	4985	494.265481	215.102633	6.09	34054
sp|P02771|FETA_HUMAN	VDFTEIQK	MT03_QC04	4	2	1	b2	490.258382	215.102633	6.09	4658	494.265481	215.102633	6.09	33958
sp|P02771|FETA_HUMAN	VDFTEIQK	MT03_QC04	5	2	1	b2	490.258382	215.102633	6.01	4918	494.265481	215.102633	6.01	35575
sp|P02771|FETA_HUMAN	VDFTEIQK	MT03_QC04	6	2	1	b2	490.258382	215.102633	6.17	8698	494.265481	215.102633	6.17	59603
sp|P02771|FETA_HUMAN	VDFTEIQK	MT04_QC04	1	2	1	b2	490.258382	215.102633	6.13	4291	494.265481	215.102633	6.13	30205
sp|P02771|FETA_HUMAN	VDFTEIQK	MT04_QC04	2	2	1	b2	490.258382	215.102633	6.13	4637	494.265481	215.102633	6.13	33238
sp|P02771|FETA_HUMAN	VDFTEIQK	MT04_QC04	3	2	1	b2	490.258382	215.102633	6.13	5518	494.265481	215.102633	6.13	39029
sp|P02771|FETA_HUMAN	VDFTEIQK	MT04_QC04	4	2	1	b2	490.258382	215.102633	6.09	3079	494.265481	215.102633	6.09	22597
sp|P02771|FETA_HUMAN	VDFTEIQK	MT04_QC04	5	2	1	b2	490.258382	215.102633	6.09	6570	494.265481	215.102633	6.09	45042
sp|P02771|FETA_HUMAN	VDFTEIQK	MT04_QC04	6	2	1	b2	490.258382	215.102633	6.13	3205	494.265481	215.102633	6.13	22399
sp|P02771|FETA_HUMAN	VDFTEIQK	MT05_QC04	1	2	1	b2	490.258382	215.102633	5.08	835	494.265481	215.102633	5.08	6093
sp|P02771|FETA_HUMAN	VDFTEIQK	MT05_QC04	2	2	1	b2	490.258382	215.102633	5	4068	494.265481	215.102633	4.95	27094
sp|P02771|FETA_HUMAN	VDFTEIQK	MT05_QC04	3	2	1	b2	490.258382	215.102633	4.71	2888	494.265481	215.102633	4.75	20884
sp|P02771|FETA_HUMAN	VDFTEIQK	MT05_QC04	4	2	1	b2	490.258382	215.102633	5.16	8274	494.265481	215.102633	5.24	57742
sp|P02771|FETA_HUMAN	VDFTEIQK	MT05_QC04	5	2	1	b2	490.258382	215.102633	4.83	8853	494.265481	215.102633	4.87	59581
sp|P02771|FETA_HUMAN	VDFTEIQK	MT05_QC04	6	2	1	b2	490.258382	215.102633	4.83	5213	494.265481	215.102633	4.79	34756
sp|P02771|FETA_HUMAN	VDFTEIQK	MT06_QC04	1	2	1	b2	490.258382	215.102633	5	8863	494.265481	215.102633	5.08	59312
sp|P02771|FETA_HUMAN	VDFTEIQK	MT06_QC04	2	2	1	b2	490.258382	215.102633	4.87	6875	494.265481	215.102633	4.87	46147
sp|P02771|FETA_HUMAN	VDFTEIQK	MT06_QC04	3	2	1	b2	490.258382	215.102633	5.04	4755	494.265481	215.102633	5.12	32154
sp|P02771|FETA_HUMAN	VDFTEIQK	MT06_QC04	4	2	1	b2	490.258382	215.102633	5.2	2397	494.265481	215.102633	5.24	16174
sp|P02771|FETA_HUMAN	VDFTEIQK	MT06_QC04	5	2	1	b2	490.258382	215.102633	5.76	305	494.265481	215.102633	5.81	1972
sp|P02771|FETA_HUMAN	VDFTEIQK	MT06_QC04	6	2	1	b2	490.258382	215.102633	5.4	1641	494.265481	215.102633	5.4	11659
sp|P02771|FETA_HUMAN	VDFTEIQK	MT01_ptQC04	1	2	1	b2	490.258382	215.102633	5.85	3333	494.265481	215.102633	5.85	22453
sp|P02771|FETA_HUMAN	VDFTEIQK	MT01_ptQC04	2	2	1	b2	490.258382	215.102633	5.97	2265	494.265481	215.102633	5.97	15647
sp|P02771|FETA_HUMAN	VDFTEIQK	MT01_ptQC04	3	2	1	b2	490.258382	215.102633	5.97	11265	494.265481	215.102633	5.97	73949
sp|P02771|FETA_HUMAN	VDFTEIQK	MT01_ptQC04	4	2	1	b2	490.258382	215.102633	5.93	11522	494.265481	215.102633	5.93	76379
sp|P02771|FETA_HUMAN	VDFTEIQK	MT01_ptQC04	5	2	1	b2	490.258382	215.102633	6.01	11796	494.265481	215.102633	5.97	76525
sp|P02771|FETA_HUMAN	VDFTEIQK	MT01_ptQC04	6	2	1	b2	490.258382	215.102633	5.97	12150	494.265481	215.102633	5.97	80583
sp|P02771|FETA_HUMAN	VDFTEIQK	MT02_ptQC04	1	2	1	b2	490.258382	215.102633	6.01	14454	494.265481	215.102633	6.01	97210
sp|P02771|FETA_HUMAN	VDFTEIQK	MT02_ptQC04	2	2	1	b2	490.258382	215.102633	6.01	18908	494.265481	215.102633	6.01	121222
sp|P02771|FETA_HUMAN	VDFTEIQK	MT02_ptQC04	3	2	1	b2	490.258382	215.102633	6.13	20321	494.265481	215.102633	6.09	132084
sp|P02771|FETA_HUMAN	VDFTEIQK	MT02_ptQC04	4	2	1	b2	490.258382	215.102633	6.05	21040	494.265481	215.102633	6.05	136059
sp|P02771|FETA_HUMAN	VDFTEIQK	MT02_ptQC04	5	2	1	b2	490.258382	215.102633	5.97	5986	494.265481	215.102633	6.01	38416
sp|P02771|FETA_HUMAN	VDFTEIQK	MT02_ptQC04	6	2	1	b2	490.258382	215.102633	6.01	20273	494.265481	215.102633	6.01	129647
sp|P02771|FETA_HUMAN	VDFTEIQK	MT03_ptQC04	1	2	1	b2	490.258382	215.102633	6.13	3643	494.265481	215.102633	6.13	26143
sp|P02771|FETA_HUMAN	VDFTEIQK	MT03_ptQC04	2	2	1	b2	490.258382	215.102633	6.13	4799	494.265481	215.102633	6.13	30088
sp|P02771|FETA_HUMAN	VDFTEIQK	MT03_ptQC04	3	2	1	b2	490.258382	215.102633	6.17	5295	494.265481	215.102633	6.17	34646
sp|P02771|FETA_HUMAN	VDFTEIQK	MT03_ptQC04	4	2	1	b2	490.258382	215.102633	6.13	1244	494.265481	215.102633	6.13	8791
sp|P02771|FETA_HUMAN	VDFTEIQK	MT03_ptQC04	5	2	1	b2	490.258382	215.102633	6.17	1526	494.265481	215.102633	6.17	9842
sp|P02771|FETA_HUMAN	VDFTEIQK	MT03_ptQC04	6	2	1	b2	490.258382	215.102633	6.13	10860	494.265481	215.102633	6.13	72342
sp|P02771|FETA_HUMAN	VDFTEIQK	MT04_ptQC04	1	2	1	b2	490.258382	215.102633	6.09	1589	494.265481	215.102633	6.09	10902
sp|P02771|FETA_HUMAN	VDFTEIQK	MT04_ptQC04	2	2	1	b2	490.258382	215.102633	6.05	3039	494.265481	215.102633	6.05	21875
sp|P02771|FETA_HUMAN	VDFTEIQK	MT04_ptQC04	3	2	1	b2	490.258382	215.102633	6.13	2076	494.265481	215.102633	6.13	14256
sp|P02771|FETA_HUMAN	VDFTEIQK	MT04_ptQC04	4	2	1	b2	490.258382	215.102633	6.05	3034	494.265481	215.102633	6.05	21158
sp|P02771|FETA_HUMAN	VDFTEIQK	MT04_ptQC04	5	2	1	b2	490.258382	215.102633	6.09	1120	494.265481	215.102633	6.09	8049
sp|P02771|FETA_HUMAN	VDFTEIQK	MT04_ptQC04	6	2	1	b2	490.258382	215.102633	6.09	1828	494.265481	215.102633	6.09	13095
sp|P02771|FETA_HUMAN	VDFTEIQK	MT05_ptQC04	1	2	1	b2	490.258382	215.102633	4.87	11209	494.265481	215.102633	4.79	76131
sp|P02771|FETA_HUMAN	VDFTEIQK	MT05_ptQC04	2	2	1	b2	490.258382	215.102633	5	3097	494.265481	215.102633	5.04	21392
sp|P02771|FETA_HUMAN	VDFTEIQK	MT05_ptQC04	3	2	1	b2	490.258382	215.102633	4.79	11611	494.265481	215.102633	4.87	79730
sp|P02771|FETA_HUMAN	VDFTEIQK	MT05_ptQC04	4	2	1	b2	490.258382	215.102633	4.87	11062	494.265481	215.102633	5.04	73906
sp|P02771|FETA_HUMAN	VDFTEIQK	MT05_ptQC04	5	2	1	b2	490.258382	215.102633	4.91	6303	494.265481	215.102633	4.87	45458
sp|P02771|FETA_HUMAN	VDFTEIQK	MT05_ptQC04	6	2	1	b2	490.258382	215.102633	4.79	10415	494.265481	215.102633	4.79	72209
sp|P02771|FETA_HUMAN	VDFTEIQK	MT06_ptQC04	1	2	1	b2	490.258382	215.102633	4.87	15830	494.265481	215.102633	4.91	110070
sp|P02771|FETA_HUMAN	VDFTEIQK	MT06_ptQC04	2	2	1	b2	490.258382	215.102633	5.04	15665	494.265481	215.102633	5.08	107766
sp|P02771|FETA_HUMAN	VDFTEIQK	MT06_ptQC04	3	2	1	b2	490.258382	215.102633	5.04	16808	494.265481	215.102633	5	111518
sp|P02771|FETA_HUMAN	VDFTEIQK	MT06_ptQC04	4	2	1	b2	490.258382	215.102633	4.91	16507	494.265481	215.102633	4.95	108599
sp|P02771|FETA_HUMAN	VDFTEIQK	MT06_ptQC04	5	2	1	b2	490.258382	215.102633	5	15303	494.265481	215.102633	4.91	108565
sp|P02771|FETA_HUMAN	VDFTEIQK	MT06_ptQC04	6	2	1	b2	490.258382	215.102633	4.95	15744	494.265481	215.102633	5.04	109078
