# Supplementary material for: Web portal for analytical validation of MRM-MS assay abided with integrative multinational guidelines
Source: Sci Rep. 2020 Jul 2;10:10848. doi: 10.1038/s41598-020-67731-x (PMC7331696; doi:10.1038/s41598-020-67731-x)
Supplement: Supplementary file 2 — Supplementary file2 (ZIP 100 kb) [file 41598_2020_67731_MOESM2_ESM.zip › csv_file/Data_reverse_calibration_curves.csv]

PROTEIN_NAME	PEPTIDE_SEQUENCE	REPLICATE_NAME	REPLICATES	PRECURSOR_CHARGE	PRODUCT_CHARGE	FRAGMENT_ION	LIGHT_PRECURSOR_MZ	LIGHT_PRODUCT_MZ	LIGHT_RETENTION_TIME	LIGHT_AREA	HEAVY_PRECURSOR_MZ	HEAVY_PRODUCT_MZ	HEAVY_RETENTION_TIME	HEAVY_AREA
sp|P02771|FETA_HUMAN	GYQELLEK	MT01_DB	1	2	1	y6	490.258382	759.424696	6.37	23	494.265481	767.438895	6.49	2
sp|P02771|FETA_HUMAN	GYQELLEK	MT01_DB	2	2	1	y6	490.258382	759.424696	6.62	37	494.265481	767.438895	6.74	7
sp|P02771|FETA_HUMAN	GYQELLEK	MT01_DB	3	2	1	y6	490.258382	759.424696	6.21	665	494.265481	767.438895	6.21	2
sp|P02771|FETA_HUMAN	GYQELLEK	MT01_CB	1	2	1	y6	490.258382	759.424696	6.13	2862	494.265481	767.438895	6.29	118
sp|P02771|FETA_HUMAN	GYQELLEK	MT01_CB	2	2	1	y6	490.258382	759.424696	6.21	2693	494.265481	767.438895	6.21	121
sp|P02771|FETA_HUMAN	GYQELLEK	MT01_CB	3	2	1	y6	490.258382	759.424696	6.21	2548	494.265481	767.438895	6.21	44
sp|P02771|FETA_HUMAN	GYQELLEK	MT01_01	1	2	1	y6	490.258382	759.424696	6.17	2135	494.265481	767.438895	6.17	318
sp|P02771|FETA_HUMAN	GYQELLEK	MT01_01	2	2	1	y6	490.258382	759.424696	6.21	2305	494.265481	767.438895	6.21	314
sp|P02771|FETA_HUMAN	GYQELLEK	MT01_01	3	2	1	y6	490.258382	759.424696	6.09	427	494.265481	767.438895	6.09	68
sp|P02771|FETA_HUMAN	GYQELLEK	MT01_02	1	2	1	y6	490.258382	759.424696	6.21	1940	494.265481	767.438895	6.21	720
sp|P02771|FETA_HUMAN	GYQELLEK	MT01_02	2	2	1	y6	490.258382	759.424696	6.21	2678	494.265481	767.438895	6.21	871
sp|P02771|FETA_HUMAN	GYQELLEK	MT01_02	3	2	1	y6	490.258382	759.424696	6.13	2161	494.265481	767.438895	6.17	780
sp|P02771|FETA_HUMAN	GYQELLEK	MT01_03	1	2	1	y6	490.258382	759.424696	6.21	6482	494.265481	767.438895	6.21	3260
sp|P02771|FETA_HUMAN	GYQELLEK	MT01_03	2	2	1	y6	490.258382	759.424696	6.25	6478	494.265481	767.438895	6.25	2868
sp|P02771|FETA_HUMAN	GYQELLEK	MT01_03	3	2	1	y6	490.258382	759.424696	6.21	7180	494.265481	767.438895	6.21	3107
sp|P02771|FETA_HUMAN	GYQELLEK	MT01_04	1	2	1	y6	490.258382	759.424696	6.21	4820	494.265481	767.438895	6.21	4370
sp|P02771|FETA_HUMAN	GYQELLEK	MT01_04	2	2	1	y6	490.258382	759.424696	6.25	4822	494.265481	767.438895	6.25	4393
sp|P02771|FETA_HUMAN	GYQELLEK	MT01_04	3	2	1	y6	490.258382	759.424696	6.17	4671	494.265481	767.438895	6.17	4492
sp|P02771|FETA_HUMAN	GYQELLEK	MT01_05	1	2	1	y6	490.258382	759.424696	6.17	6940	494.265481	767.438895	6.17	12673
sp|P02771|FETA_HUMAN	GYQELLEK	MT01_05	2	2	1	y6	490.258382	759.424696	6.21	6264	494.265481	767.438895	6.21	12778
sp|P02771|FETA_HUMAN	GYQELLEK	MT01_05	3	2	1	y6	490.258382	759.424696	6.17	6475	494.265481	767.438895	6.17	12245
sp|P02771|FETA_HUMAN	GYQELLEK	MT01_06	1	2	1	y6	490.258382	759.424696	6.17	4734	494.265481	767.438895	6.17	15425
sp|P02771|FETA_HUMAN	GYQELLEK	MT01_06	2	2	1	y6	490.258382	759.424696	6.17	4838	494.265481	767.438895	6.17	16590
sp|P02771|FETA_HUMAN	GYQELLEK	MT01_06	3	2	1	y6	490.258382	759.424696	6.17	4745	494.265481	767.438895	6.17	16259
sp|P02771|FETA_HUMAN	GYQELLEK	MT01_07	1	2	1	y6	490.258382	759.424696	6.17	10384	494.265481	767.438895	6.17	67627
sp|P02771|FETA_HUMAN	GYQELLEK	MT01_07	2	2	1	y6	490.258382	759.424696	6.17	11080	494.265481	767.438895	6.17	72480
sp|P02771|FETA_HUMAN	GYQELLEK	MT01_07	3	2	1	y6	490.258382	759.424696	6.21	10916	494.265481	767.438895	6.21	64260
sp|P02771|FETA_HUMAN	GYQELLEK	MT01_08	1	2	1	y6	490.258382	759.424696	6.17	9047	494.265481	767.438895	6.17	124804
sp|P02771|FETA_HUMAN	GYQELLEK	MT01_08	2	2	1	y6	490.258382	759.424696	6.21	9908	494.265481	767.438895	6.21	132217
sp|P02771|FETA_HUMAN	GYQELLEK	MT01_08	3	2	1	y6	490.258382	759.424696	6.21	9341	494.265481	767.438895	6.21	116310
sp|P02771|FETA_HUMAN	GYQELLEK	MT02_DB	1	2	1	y6	490.258382	759.424696	6.29	25	494.265481	767.438895	6.29	3
sp|P02771|FETA_HUMAN	GYQELLEK	MT02_DB	2	2	1	y6	490.258382	759.424696	6.37	19	494.265481	767.438895	6.41	0
sp|P02771|FETA_HUMAN	GYQELLEK	MT02_DB	3	2	1	y6	490.258382	759.424696	6.37	9	494.265481	767.438895	6.37	0
sp|P02771|FETA_HUMAN	GYQELLEK	MT02_CB	1	2	1	y6	490.258382	759.424696	6.25	909	494.265481	767.438895	6.41	35
sp|P02771|FETA_HUMAN	GYQELLEK	MT02_CB	2	2	1	y6	490.258382	759.424696	6.25	957	494.265481	767.438895	6.29	46
sp|P02771|FETA_HUMAN	GYQELLEK	MT02_CB	3	2	1	y6	490.258382	759.424696	6.29	395	494.265481	767.438895	6.29	18
sp|P02771|FETA_HUMAN	GYQELLEK	MT02_01	1	2	1	y6	490.258382	759.424696	6.25	9190	494.265481	767.438895	6.29	1338
sp|P02771|FETA_HUMAN	GYQELLEK	MT02_01	2	2	1	y6	490.258382	759.424696	6.29	8419	494.265481	767.438895	6.29	1219
sp|P02771|FETA_HUMAN	GYQELLEK	MT02_01	3	2	1	y6	490.258382	759.424696	6.29	861	494.265481	767.438895	6.29	131
sp|P02771|FETA_HUMAN	GYQELLEK	MT02_02	1	2	1	y6	490.258382	759.424696	6.29	5249	494.265481	767.438895	6.29	1346
sp|P02771|FETA_HUMAN	GYQELLEK	MT02_02	2	2	1	y6	490.258382	759.424696	6.29	6254	494.265481	767.438895	6.25	1515
sp|P02771|FETA_HUMAN	GYQELLEK	MT02_02	3	2	1	y6	490.258382	759.424696	6.29	834	494.265481	767.438895	6.29	212
sp|P02771|FETA_HUMAN	GYQELLEK	MT02_03	1	2	1	y6	490.258382	759.424696	6.25	3003	494.265481	767.438895	6.25	1221
sp|P02771|FETA_HUMAN	GYQELLEK	MT02_03	2	2	1	y6	490.258382	759.424696	6.25	4002	494.265481	767.438895	6.25	1534
sp|P02771|FETA_HUMAN	GYQELLEK	MT02_03	3	2	1	y6	490.258382	759.424696	6.29	498	494.265481	767.438895	6.29	259
sp|P02771|FETA_HUMAN	GYQELLEK	MT02_04	1	2	1	y6	490.258382	759.424696	6.29	7129	494.265481	767.438895	6.29	5774
sp|P02771|FETA_HUMAN	GYQELLEK	MT02_04	2	2	1	y6	490.258382	759.424696	6.25	7762	494.265481	767.438895	6.25	6617
sp|P02771|FETA_HUMAN	GYQELLEK	MT02_04	3	2	1	y6	490.258382	759.424696	6.29	1138	494.265481	767.438895	6.29	1116
sp|P02771|FETA_HUMAN	GYQELLEK	MT02_05	1	2	1	y6	490.258382	759.424696	6.25	1573	494.265481	767.438895	6.25	2570
sp|P02771|FETA_HUMAN	GYQELLEK	MT02_05	2	2	1	y6	490.258382	759.424696	6.29	1885	494.265481	767.438895	6.29	2943
sp|P02771|FETA_HUMAN	GYQELLEK	MT02_05	3	2	1	y6	490.258382	759.424696	6.29	200	494.265481	767.438895	6.29	339
sp|P02771|FETA_HUMAN	GYQELLEK	MT02_06	1	2	1	y6	490.258382	759.424696	6.25	4418	494.265481	767.438895	6.25	14297
sp|P02771|FETA_HUMAN	GYQELLEK	MT02_06	2	2	1	y6	490.258382	759.424696	6.29	3791	494.265481	767.438895	6.29	13203
sp|P02771|FETA_HUMAN	GYQELLEK	MT02_06	3	2	1	y6	490.258382	759.424696	6.29	1624	494.265481	767.438895	6.29	5390
sp|P02771|FETA_HUMAN	GYQELLEK	MT02_07	1	2	1	y6	490.258382	759.424696	6.29	5655	494.265481	767.438895	6.29	29501
sp|P02771|FETA_HUMAN	GYQELLEK	MT02_07	2	2	1	y6	490.258382	759.424696	6.29	3828	494.265481	767.438895	6.29	26126
sp|P02771|FETA_HUMAN	GYQELLEK	MT02_07	3	2	1	y6	490.258382	759.424696	6.29	1154	494.265481	767.438895	6.29	7049
sp|P02771|FETA_HUMAN	GYQELLEK	MT02_08	1	2	1	y6	490.258382	759.424696	6.25	6152	494.265481	767.438895	6.25	64850
sp|P02771|FETA_HUMAN	GYQELLEK	MT02_08	2	2	1	y6	490.258382	759.424696	6.29	5335	494.265481	767.438895	6.33	72330
sp|P02771|FETA_HUMAN	GYQELLEK	MT02_08	3	2	1	y6	490.258382	759.424696	6.29	1923	494.265481	767.438895	6.29	20536
sp|P02771|FETA_HUMAN	GYQELLEK	MT03_DB	1	2	1	y6	490.258382	759.424696	5.93	6	494.265481	767.438895	5.93	0
sp|P02771|FETA_HUMAN	GYQELLEK	MT03_DB	2	2	1	y6	490.258382	759.424696	6.01	21	494.265481	767.438895	6.05	5
sp|P02771|FETA_HUMAN	GYQELLEK	MT03_DB	3	2	1	y6	490.258382	759.424696	6.05	26	494.265481	767.438895	6.05	0
sp|P02771|FETA_HUMAN	GYQELLEK	MT03_CB	1	2	1	y6	490.258382	759.424696	5.81	1431	494.265481	767.438895	5.76	14
sp|P02771|FETA_HUMAN	GYQELLEK	MT03_CB	2	2	1	y6	490.258382	759.424696	5.81	2557	494.265481	767.438895	6.09	22
sp|P02771|FETA_HUMAN	GYQELLEK	MT03_CB	3	2	1	y6	490.258382	759.424696	5.81	2233	494.265481	767.438895	5.93	1
sp|P02771|FETA_HUMAN	GYQELLEK	MT03_01	1	2	1	y6	490.258382	759.424696	5.89	3166	494.265481	767.438895	5.85	464
sp|P02771|FETA_HUMAN	GYQELLEK	MT03_01	2	2	1	y6	490.258382	759.424696	5.76	1124	494.265481	767.438895	5.76	175
sp|P02771|FETA_HUMAN	GYQELLEK	MT03_01	3	2	1	y6	490.258382	759.424696	5.68	124	494.265481	767.438895	5.68	18
sp|P02771|FETA_HUMAN	GYQELLEK	MT03_02	2	2	1	y6	490.258382	759.424696	5.85	2022	494.265481	767.438895	5.85	780
sp|P02771|FETA_HUMAN	GYQELLEK	MT03_02	3	2	1	y6	490.258382	759.424696	5.85	2080	494.265481	767.438895	5.85	660
sp|P02771|FETA_HUMAN	GYQELLEK	MT03_02	1	2	1	y6	490.258382	759.424696	5.81	2396	494.265481	767.438895	5.81	607
sp|P02771|FETA_HUMAN	GYQELLEK	MT03_03	1	2	1	y6	490.258382	759.424696	5.89	3994	494.265481	767.438895	5.85	1827
sp|P02771|FETA_HUMAN	GYQELLEK	MT03_03	2	2	1	y6	490.258382	759.424696	5.81	4850	494.265481	767.438895	5.81	2733
sp|P02771|FETA_HUMAN	GYQELLEK	MT03_03	3	2	1	y6	490.258382	759.424696	5.81	4973	494.265481	767.438895	5.85	2417
sp|P02771|FETA_HUMAN	GYQELLEK	MT03_04	1	2	1	y6	490.258382	759.424696	5.81	3556	494.265481	767.438895	5.85	3596
sp|P02771|FETA_HUMAN	GYQELLEK	MT03_04	2	2	1	y6	490.258382	759.424696	5.85	4435	494.265481	767.438895	5.85	4179
sp|P02771|FETA_HUMAN	GYQELLEK	MT03_04	3	2	1	y6	490.258382	759.424696	5.85	4406	494.265481	767.438895	5.85	3938
sp|P02771|FETA_HUMAN	GYQELLEK	MT03_05	1	2	1	y6	490.258382	759.424696	5.85	2195	494.265481	767.438895	5.85	4553
sp|P02771|FETA_HUMAN	GYQELLEK	MT03_05	2	2	1	y6	490.258382	759.424696	5.85	2625	494.265481	767.438895	5.85	5245
sp|P02771|FETA_HUMAN	GYQELLEK	MT03_05	3	2	1	y6	490.258382	759.424696	5.89	2716	494.265481	767.438895	5.93	4920
sp|P02771|FETA_HUMAN	GYQELLEK	MT03_06	1	2	1	y6	490.258382	759.424696	5.81	2395	494.265481	767.438895	5.85	7938
sp|P02771|FETA_HUMAN	GYQELLEK	MT03_06	2	2	1	y6	490.258382	759.424696	5.81	1113	494.265481	767.438895	5.81	3883
sp|P02771|FETA_HUMAN	GYQELLEK	MT03_06	3	2	1	y6	490.258382	759.424696	5.89	1259	494.265481	767.438895	5.89	4189
sp|P02771|FETA_HUMAN	GYQELLEK	MT03_07	1	2	1	y6	490.258382	759.424696	5.81	3112	494.265481	767.438895	5.81	16420
sp|P02771|FETA_HUMAN	GYQELLEK	MT03_07	2	2	1	y6	490.258382	759.424696	5.81	3101	494.265481	767.438895	5.85	20097
sp|P02771|FETA_HUMAN	GYQELLEK	MT03_07	3	2	1	y6	490.258382	759.424696	5.76	3091	494.265481	767.438895	5.81	19288
sp|P02771|FETA_HUMAN	GYQELLEK	MT03_08	1	2	1	y6	490.258382	759.424696	5.85	3435	494.265481	767.438895	5.81	37562
sp|P02771|FETA_HUMAN	GYQELLEK	MT03_08	2	2	1	y6	490.258382	759.424696	5.89	3404	494.265481	767.438895	5.85	43023
sp|P02771|FETA_HUMAN	GYQELLEK	MT03_08	3	2	1	y6	490.258382	759.424696	5.85	3890	494.265481	767.438895	5.85	49461
sp|P02771|FETA_HUMAN	GYQELLEK	MT04_DB	1	2	1	y6	490.258382	759.424696	5.97	4	494.265481	767.438895	5.97	5
sp|P02771|FETA_HUMAN	GYQELLEK	MT04_DB	2	2	1	y6	490.258382	759.424696	5.89	2	494.265481	767.438895	5.89	5
sp|P02771|FETA_HUMAN	GYQELLEK	MT04_DB	3	2	1	y6	490.258382	759.424696	5.93	7	494.265481	767.438895	5.89	11
sp|P02771|FETA_HUMAN	GYQELLEK	MT04_CB	1	2	1	y6	490.258382	759.424696	5.81	1702	494.265481	767.438895	5.93	2
sp|P02771|FETA_HUMAN	GYQELLEK	MT04_CB	2	2	1	y6	490.258382	759.424696	5.85	1794	494.265481	767.438895	5.76	13
sp|P02771|FETA_HUMAN	GYQELLEK	MT04_CB	3	2	1	y6	490.258382	759.424696	5.81	1738	494.265481	767.438895	5.76	32
sp|P02771|FETA_HUMAN	GYQELLEK	MT04_01	1	2	1	y6	490.258382	759.424696	5.76	1144	494.265481	767.438895	5.76	163
sp|P02771|FETA_HUMAN	GYQELLEK	MT04_01	2	2	1	y6	490.258382	759.424696	5.72	153	494.265481	767.438895	5.72	22
sp|P02771|FETA_HUMAN	GYQELLEK	MT04_01	3	2	1	y6	490.258382	759.424696	5.81	1197	494.265481	767.438895	5.85	166
sp|P02771|FETA_HUMAN	GYQELLEK	MT04_02	1	2	1	y6	490.258382	759.424696	5.76	2750	494.265481	767.438895	5.76	792
sp|P02771|FETA_HUMAN	GYQELLEK	MT04_02	2	2	1	y6	490.258382	759.424696	5.85	3136	494.265481	767.438895	5.85	706
sp|P02771|FETA_HUMAN	GYQELLEK	MT04_02	3	2	1	y6	490.258382	759.424696	5.76	2892	494.265481	767.438895	5.72	1074
sp|P02771|FETA_HUMAN	GYQELLEK	MT04_03	1	2	1	y6	490.258382	759.424696	5.76	3780	494.265481	767.438895	5.76	2138
sp|P02771|FETA_HUMAN	GYQELLEK	MT04_03	2	2	1	y6	490.258382	759.424696	5.85	4491	494.265481	767.438895	5.81	2512
sp|P02771|FETA_HUMAN	GYQELLEK	MT04_03	3	2	1	y6	490.258382	759.424696	5.85	4025	494.265481	767.438895	5.89	1938
sp|P02771|FETA_HUMAN	GYQELLEK	MT04_04	1	2	1	y6	490.258382	759.424696	5.85	2288	494.265481	767.438895	5.85	2475
sp|P02771|FETA_HUMAN	GYQELLEK	MT04_04	2	2	1	y6	490.258382	759.424696	5.85	2829	494.265481	767.438895	5.81	2228
sp|P02771|FETA_HUMAN	GYQELLEK	MT04_04	3	2	1	y6	490.258382	759.424696	5.81	2512	494.265481	767.438895	5.81	2178
sp|P02771|FETA_HUMAN	GYQELLEK	MT04_05	1	2	1	y6	490.258382	759.424696	5.76	3709	494.265481	767.438895	5.81	6843
sp|P02771|FETA_HUMAN	GYQELLEK	MT04_05	2	2	1	y6	490.258382	759.424696	5.81	4551	494.265481	767.438895	5.81	8747
sp|P02771|FETA_HUMAN	GYQELLEK	MT04_05	3	2	1	y6	490.258382	759.424696	5.76	4090	494.265481	767.438895	5.76	8330
sp|P02771|FETA_HUMAN	GYQELLEK	MT04_06	1	2	1	y6	490.258382	759.424696	5.76	940	494.265481	767.438895	5.76	3033
sp|P02771|FETA_HUMAN	GYQELLEK	MT04_06	2	2	1	y6	490.258382	759.424696	5.85	3509	494.265481	767.438895	5.85	11473
sp|P02771|FETA_HUMAN	GYQELLEK	MT04_06	3	2	1	y6	490.258382	759.424696	5.85	3558	494.265481	767.438895	5.85	11995
sp|P02771|FETA_HUMAN	GYQELLEK	MT04_07	1	2	1	y6	490.258382	759.424696	5.76	3417	494.265481	767.438895	5.76	21965
sp|P02771|FETA_HUMAN	GYQELLEK	MT04_07	2	2	1	y6	490.258382	759.424696	5.76	4251	494.265481	767.438895	5.81	27807
sp|P02771|FETA_HUMAN	GYQELLEK	MT04_07	3	2	1	y6	490.258382	759.424696	5.76	3772	494.265481	767.438895	5.81	27854
sp|P02771|FETA_HUMAN	GYQELLEK	MT04_08	1	2	1	y6	490.258382	759.424696	5.76	3530	494.265481	767.438895	5.76	43527
sp|P02771|FETA_HUMAN	GYQELLEK	MT04_08	2	2	1	y6	490.258382	759.424696	5.81	3853	494.265481	767.438895	5.81	52914
sp|P02771|FETA_HUMAN	GYQELLEK	MT04_08	3	2	1	y6	490.258382	759.424696	5.81	4336	494.265481	767.438895	5.81	56374
sp|P02771|FETA_HUMAN	GYQELLEK	MT05_DB	1	2	1	y6	490.258382	759.424696	5.89	5	494.265481	767.438895	5.89	4
sp|P02771|FETA_HUMAN	GYQELLEK	MT05_DB	2	2	1	y6	490.258382	759.424696	5.89	8	494.265481	767.438895	5.89	4
sp|P02771|FETA_HUMAN	GYQELLEK	MT05_DB	3	2	1	y6	490.258382	759.424696	5.93	2	494.265481	767.438895	5.93	0
sp|P02771|FETA_HUMAN	GYQELLEK	MT05_CB	1	2	1	y6	490.258382	759.424696	5.76	4201	494.265481	767.438895	5.64	85
sp|P02771|FETA_HUMAN	GYQELLEK	MT05_CB	2	2	1	y6	490.258382	759.424696	5.76	5727	494.265481	767.438895	5.85	93
sp|P02771|FETA_HUMAN	GYQELLEK	MT05_CB	3	2	1	y6	490.258382	759.424696	5.72	5869	494.265481	767.438895	6.01	56
sp|P02771|FETA_HUMAN	GYQELLEK	MT05_01	1	2	1	y6	490.258382	759.424696	5.68	956	494.265481	767.438895	5.68	149
sp|P02771|FETA_HUMAN	GYQELLEK	MT05_01	2	2	1	y6	490.258382	759.424696	5.81	2247	494.265481	767.438895	5.81	320
sp|P02771|FETA_HUMAN	GYQELLEK	MT05_01	3	2	1	y6	490.258382	759.424696	5.85	543	494.265481	767.438895	5.85	88
sp|P02771|FETA_HUMAN	GYQELLEK	MT05_02	1	2	1	y6	490.258382	759.424696	5.76	2178	494.265481	767.438895	5.85	749
sp|P02771|FETA_HUMAN	GYQELLEK	MT05_02	2	2	1	y6	490.258382	759.424696	5.81	1865	494.265481	767.438895	5.85	562
sp|P02771|FETA_HUMAN	GYQELLEK	MT05_02	3	2	1	y6	490.258382	759.424696	5.72	2476	494.265481	767.438895	5.72	663
sp|P02771|FETA_HUMAN	GYQELLEK	MT05_03	1	2	1	y6	490.258382	759.424696	5.85	3169	494.265481	767.438895	5.81	1747
sp|P02771|FETA_HUMAN	GYQELLEK	MT05_03	2	2	1	y6	490.258382	759.424696	5.76	3712	494.265481	767.438895	5.76	2353
sp|P02771|FETA_HUMAN	GYQELLEK	MT05_03	3	2	1	y6	490.258382	759.424696	5.76	3541	494.265481	767.438895	5.76	1696
sp|P02771|FETA_HUMAN	GYQELLEK	MT05_04	1	2	1	y6	490.258382	759.424696	5.72	2714	494.265481	767.438895	5.72	2525
sp|P02771|FETA_HUMAN	GYQELLEK	MT05_04	2	2	1	y6	490.258382	759.424696	5.72	2630	494.265481	767.438895	5.72	2466
sp|P02771|FETA_HUMAN	GYQELLEK	MT05_04	3	2	1	y6	490.258382	759.424696	5.81	1838	494.265481	767.438895	5.85	1783
sp|P02771|FETA_HUMAN	GYQELLEK	MT05_05	1	2	1	y6	490.258382	759.424696	5.76	3128	494.265481	767.438895	5.76	5365
sp|P02771|FETA_HUMAN	GYQELLEK	MT05_05	2	2	1	y6	490.258382	759.424696	5.81	3699	494.265481	767.438895	5.81	7134
sp|P02771|FETA_HUMAN	GYQELLEK	MT05_05	3	2	1	y6	490.258382	759.424696	5.85	3950	494.265481	767.438895	5.85	7448
sp|P02771|FETA_HUMAN	GYQELLEK	MT05_06	1	2	1	y6	490.258382	759.424696	5.85	193	494.265481	767.438895	5.85	629
sp|P02771|FETA_HUMAN	GYQELLEK	MT05_06	2	2	1	y6	490.258382	759.424696	5.72	1234	494.265481	767.438895	5.72	4103
sp|P02771|FETA_HUMAN	GYQELLEK	MT05_06	3	2	1	y6	490.258382	759.424696	5.68	790	494.265481	767.438895	5.68	2492
sp|P02771|FETA_HUMAN	GYQELLEK	MT05_07	1	2	1	y6	490.258382	759.424696	5.76	5021	494.265481	767.438895	5.76	32024
sp|P02771|FETA_HUMAN	GYQELLEK	MT05_07	2	2	1	y6	490.258382	759.424696	5.76	6460	494.265481	767.438895	5.76	42977
sp|P02771|FETA_HUMAN	GYQELLEK	MT05_07	3	2	1	y6	490.258382	759.424696	5.81	5991	494.265481	767.438895	5.81	37354
sp|P02771|FETA_HUMAN	GYQELLEK	MT05_08	1	2	1	y6	490.258382	759.424696	5.76	6340	494.265481	767.438895	5.76	77544
sp|P02771|FETA_HUMAN	GYQELLEK	MT05_08	2	2	1	y6	490.258382	759.424696	5.81	6825	494.265481	767.438895	5.81	87557
sp|P02771|FETA_HUMAN	GYQELLEK	MT05_08	3	2	1	y6	490.258382	759.424696	5.72	6158	494.265481	767.438895	5.72	76011
sp|P02771|FETA_HUMAN	GYQELLEK	MT06_DB	1	2	1	y6	490.258382	759.424696	5.89	57	494.265481	767.438895	6.05	18
sp|P02771|FETA_HUMAN	GYQELLEK	MT06_DB	2	2	1	y6	490.258382	759.424696	5.64	48	494.265481	767.438895	5.44	1
sp|P02771|FETA_HUMAN	GYQELLEK	MT06_DB	3	2	1	y6	490.258382	759.424696	5.97	6	494.265481	767.438895	5.97	0
sp|P02771|FETA_HUMAN	GYQELLEK	MT06_CB	1	2	1	y6	490.258382	759.424696	5.89	700	494.265481	767.438895	5.93	26
sp|P02771|FETA_HUMAN	GYQELLEK	MT06_CB	2	2	1	y6	490.258382	759.424696	5.85	1122	494.265481	767.438895	5.89	19
sp|P02771|FETA_HUMAN	GYQELLEK	MT06_CB	3	2	1	y6	490.258382	759.424696	5.81	838	494.265481	767.438895	5.56	4
sp|P02771|FETA_HUMAN	GYQELLEK	MT06_01	1	2	1	y6	490.258382	759.424696	5.72	1941	494.265481	767.438895	5.72	286
sp|P02771|FETA_HUMAN	GYQELLEK	MT06_01	2	2	1	y6	490.258382	759.424696	5.81	2241	494.265481	767.438895	5.85	313
sp|P02771|FETA_HUMAN	GYQELLEK	MT06_01	3	2	1	y6	490.258382	759.424696	5.89	1321	494.265481	767.438895	5.89	187
sp|P02771|FETA_HUMAN	GYQELLEK	MT06_02	1	2	1	y6	490.258382	759.424696	5.81	3801	494.265481	767.438895	5.81	1004
sp|P02771|FETA_HUMAN	GYQELLEK	MT06_02	2	2	1	y6	490.258382	759.424696	5.89	4699	494.265481	767.438895	5.85	1322
sp|P02771|FETA_HUMAN	GYQELLEK	MT06_02	3	2	1	y6	490.258382	759.424696	5.76	3755	494.265481	767.438895	5.76	1111
sp|P02771|FETA_HUMAN	GYQELLEK	MT06_03	1	2	1	y6	490.258382	759.424696	5.76	2106	494.265481	767.438895	5.81	914
sp|P02771|FETA_HUMAN	GYQELLEK	MT06_03	2	2	1	y6	490.258382	759.424696	5.85	3501	494.265481	767.438895	5.85	1852
sp|P02771|FETA_HUMAN	GYQELLEK	MT06_03	3	2	1	y6	490.258382	759.424696	5.81	2249	494.265481	767.438895	5.76	1294
sp|P02771|FETA_HUMAN	GYQELLEK	MT06_04	1	2	1	y6	490.258382	759.424696	5.76	2762	494.265481	767.438895	5.76	2679
sp|P02771|FETA_HUMAN	GYQELLEK	MT06_04	2	2	1	y6	490.258382	759.424696	5.85	3775	494.265481	767.438895	5.85	3526
sp|P02771|FETA_HUMAN	GYQELLEK	MT06_04	3	2	1	y6	490.258382	759.424696	5.81	2982	494.265481	767.438895	5.81	3024
sp|P02771|FETA_HUMAN	GYQELLEK	MT06_05	1	2	1	y6	490.258382	759.424696	5.81	1943	494.265481	767.438895	5.76	3749
sp|P02771|FETA_HUMAN	GYQELLEK	MT06_05	2	2	1	y6	490.258382	759.424696	5.81	3461	494.265481	767.438895	5.85	5395
sp|P02771|FETA_HUMAN	GYQELLEK	MT06_05	3	2	1	y6	490.258382	759.424696	5.85	2873	494.265481	767.438895	5.76	4744
sp|P02771|FETA_HUMAN	GYQELLEK	MT06_06	1	2	1	y6	490.258382	759.424696	5.76	4979	494.265481	767.438895	5.76	15567
sp|P02771|FETA_HUMAN	GYQELLEK	MT06_06	2	2	1	y6	490.258382	759.424696	5.72	1641	494.265481	767.438895	5.72	5225
sp|P02771|FETA_HUMAN	GYQELLEK	MT06_06	3	2	1	y6	490.258382	759.424696	5.81	5488	494.265481	767.438895	5.85	18792
sp|P02771|FETA_HUMAN	GYQELLEK	MT06_07	1	2	1	y6	490.258382	759.424696	5.81	5038	494.265481	767.438895	5.76	29325
sp|P02771|FETA_HUMAN	GYQELLEK	MT06_07	2	2	1	y6	490.258382	759.424696	5.85	5925	494.265481	767.438895	5.85	35445
sp|P02771|FETA_HUMAN	GYQELLEK	MT06_07	3	2	1	y6	490.258382	759.424696	5.81	3851	494.265481	767.438895	5.81	23562
sp|P02771|FETA_HUMAN	GYQELLEK	MT06_08	1	2	1	y6	490.258382	759.424696	5.81	3625	494.265481	767.438895	5.76	45171
sp|P02771|FETA_HUMAN	GYQELLEK	MT06_08	2	2	1	y6	490.258382	759.424696	5.76	4465	494.265481	767.438895	5.76	59189
sp|P02771|FETA_HUMAN	GYQELLEK	MT06_08	3	2	1	y6	490.258382	759.424696	5.76	3030	494.265481	767.438895	5.81	37470
sp|P02771|FETA_HUMAN	GYQELLEK	MT01_DB	1	2	1	y5	490.258382	631.366118	6.45	16	494.265481	639.380317	6.41	0
sp|P02771|FETA_HUMAN	GYQELLEK	MT01_DB	2	2	1	y5	490.258382	631.366118	6.57	29	494.265481	639.380317	6.37	14
sp|P02771|FETA_HUMAN	GYQELLEK	MT01_DB	3	2	1	y5	490.258382	631.366118	6.21	443	494.265481	639.380317	6.13	29
sp|P02771|FETA_HUMAN	GYQELLEK	MT01_CB	1	2	1	y5	490.258382	631.366118	6.13	1491	494.265481	639.380317	6.29	72
sp|P02771|FETA_HUMAN	GYQELLEK	MT01_CB	2	2	1	y5	490.258382	631.366118	6.21	1473	494.265481	639.380317	6.41	65
sp|P02771|FETA_HUMAN	GYQELLEK	MT01_CB	3	2	1	y5	490.258382	631.366118	6.21	1445	494.265481	639.380317	6.21	14
sp|P02771|FETA_HUMAN	GYQELLEK	MT01_01	1	2	1	y5	490.258382	631.366118	6.17	1348	494.265481	639.380317	6.21	516
sp|P02771|FETA_HUMAN	GYQELLEK	MT01_01	2	2	1	y5	490.258382	631.366118	6.21	1557	494.265481	639.380317	6.21	347
sp|P02771|FETA_HUMAN	GYQELLEK	MT01_01	3	2	1	y5	490.258382	631.366118	6.09	210	494.265481	639.380317	6.17	478
sp|P02771|FETA_HUMAN	GYQELLEK	MT01_02	1	2	1	y5	490.258382	631.366118	6.21	1430	494.265481	639.380317	6.21	514
sp|P02771|FETA_HUMAN	GYQELLEK	MT01_02	2	2	1	y5	490.258382	631.366118	6.21	1712	494.265481	639.380317	6.17	580
sp|P02771|FETA_HUMAN	GYQELLEK	MT01_02	3	2	1	y5	490.258382	631.366118	6.17	1555	494.265481	639.380317	6.17	398
sp|P02771|FETA_HUMAN	GYQELLEK	MT01_03	1	2	1	y5	490.258382	631.366118	6.21	4140	494.265481	639.380317	6.21	2280
sp|P02771|FETA_HUMAN	GYQELLEK	MT01_03	2	2	1	y5	490.258382	631.366118	6.25	3204	494.265481	639.380317	6.25	2047
sp|P02771|FETA_HUMAN	GYQELLEK	MT01_03	3	2	1	y5	490.258382	631.366118	6.21	3685	494.265481	639.380317	6.21	1937
sp|P02771|FETA_HUMAN	GYQELLEK	MT01_04	1	2	1	y5	490.258382	631.366118	6.21	2808	494.265481	639.380317	6.21	2716
sp|P02771|FETA_HUMAN	GYQELLEK	MT01_04	2	2	1	y5	490.258382	631.366118	6.25	2929	494.265481	639.380317	6.25	2683
sp|P02771|FETA_HUMAN	GYQELLEK	MT01_04	3	2	1	y5	490.258382	631.366118	6.17	2743	494.265481	639.380317	6.17	2893
sp|P02771|FETA_HUMAN	GYQELLEK	MT01_05	1	2	1	y5	490.258382	631.366118	6.17	4390	494.265481	639.380317	6.17	7864
sp|P02771|FETA_HUMAN	GYQELLEK	MT01_05	2	2	1	y5	490.258382	631.366118	6.21	3895	494.265481	639.380317	6.21	7059
sp|P02771|FETA_HUMAN	GYQELLEK	MT01_05	3	2	1	y5	490.258382	631.366118	6.17	4299	494.265481	639.380317	6.17	7131
sp|P02771|FETA_HUMAN	GYQELLEK	MT01_06	1	2	1	y5	490.258382	631.366118	6.17	2846	494.265481	639.380317	6.17	9073
sp|P02771|FETA_HUMAN	GYQELLEK	MT01_06	2	2	1	y5	490.258382	631.366118	6.17	2978	494.265481	639.380317	6.17	10825
sp|P02771|FETA_HUMAN	GYQELLEK	MT01_06	3	2	1	y5	490.258382	631.366118	6.21	3408	494.265481	639.380317	6.17	9572
sp|P02771|FETA_HUMAN	GYQELLEK	MT01_07	1	2	1	y5	490.258382	631.366118	6.17	6620	494.265481	639.380317	6.17	42919
sp|P02771|FETA_HUMAN	GYQELLEK	MT01_07	2	2	1	y5	490.258382	631.366118	6.17	6825	494.265481	639.380317	6.17	41026
sp|P02771|FETA_HUMAN	GYQELLEK	MT01_07	3	2	1	y5	490.258382	631.366118	6.21	6412	494.265481	639.380317	6.21	39867
sp|P02771|FETA_HUMAN	GYQELLEK	MT01_08	1	2	1	y5	490.258382	631.366118	6.17	6124	494.265481	639.380317	6.17	73210
sp|P02771|FETA_HUMAN	GYQELLEK	MT01_08	2	2	1	y5	490.258382	631.366118	6.21	5891	494.265481	639.380317	6.21	77309
sp|P02771|FETA_HUMAN	GYQELLEK	MT01_08	3	2	1	y5	490.258382	631.366118	6.21	5369	494.265481	639.380317	6.21	75058
sp|P02771|FETA_HUMAN	GYQELLEK	MT02_DB	1	2	1	y5	490.258382	631.366118	6.17	381	494.265481	639.380317	6.29	0
sp|P02771|FETA_HUMAN	GYQELLEK	MT02_DB	2	2	1	y5	490.258382	631.366118	6.25	480	494.265481	639.380317	6.41	3
sp|P02771|FETA_HUMAN	GYQELLEK	MT02_DB	3	2	1	y5	490.258382	631.366118	6.25	704	494.265481	639.380317	6.41	4
sp|P02771|FETA_HUMAN	GYQELLEK	MT02_CB	1	2	1	y5	490.258382	631.366118	6.29	405	494.265481	639.380317	6.29	2
sp|P02771|FETA_HUMAN	GYQELLEK	MT02_CB	2	2	1	y5	490.258382	631.366118	6.29	536	494.265481	639.380317	6.45	12
sp|P02771|FETA_HUMAN	GYQELLEK	MT02_CB	3	2	1	y5	490.258382	631.366118	6.29	364	494.265481	639.380317	6.41	14
sp|P02771|FETA_HUMAN	GYQELLEK	MT02_01	1	2	1	y5	490.258382	631.366118	6.25	5507	494.265481	639.380317	6.25	827
sp|P02771|FETA_HUMAN	GYQELLEK	MT02_01	2	2	1	y5	490.258382	631.366118	6.29	4918	494.265481	639.380317	6.29	766
sp|P02771|FETA_HUMAN	GYQELLEK	MT02_01	3	2	1	y5	490.258382	631.366118	6.29	604	494.265481	639.380317	6.25	52
sp|P02771|FETA_HUMAN	GYQELLEK	MT02_02	1	2	1	y5	490.258382	631.366118	6.29	2791	494.265481	639.380317	6.25	636
sp|P02771|FETA_HUMAN	GYQELLEK	MT02_02	2	2	1	y5	490.258382	631.366118	6.25	3840	494.265481	639.380317	6.25	988
sp|P02771|FETA_HUMAN	GYQELLEK	MT02_02	3	2	1	y5	490.258382	631.366118	6.29	894	494.265481	639.380317	6.29	274
sp|P02771|FETA_HUMAN	GYQELLEK	MT02_03	1	2	1	y5	490.258382	631.366118	6.25	1875	494.265481	639.380317	6.29	778
sp|P02771|FETA_HUMAN	GYQELLEK	MT02_03	2	2	1	y5	490.258382	631.366118	6.25	2469	494.265481	639.380317	6.25	823
sp|P02771|FETA_HUMAN	GYQELLEK	MT02_03	3	2	1	y5	490.258382	631.366118	6.29	430	494.265481	639.380317	6.29	214
sp|P02771|FETA_HUMAN	GYQELLEK	MT02_04	1	2	1	y5	490.258382	631.366118	6.29	4064	494.265481	639.380317	6.29	3199
sp|P02771|FETA_HUMAN	GYQELLEK	MT02_04	2	2	1	y5	490.258382	631.366118	6.25	5167	494.265481	639.380317	6.25	3597
sp|P02771|FETA_HUMAN	GYQELLEK	MT02_04	3	2	1	y5	490.258382	631.366118	6.29	1151	494.265481	639.380317	6.29	949
sp|P02771|FETA_HUMAN	GYQELLEK	MT02_05	1	2	1	y5	490.258382	631.366118	6.25	927	494.265481	639.380317	6.25	1545
sp|P02771|FETA_HUMAN	GYQELLEK	MT02_05	2	2	1	y5	490.258382	631.366118	6.25	1146	494.265481	639.380317	6.29	1901
sp|P02771|FETA_HUMAN	GYQELLEK	MT02_05	3	2	1	y5	490.258382	631.366118	6.33	334	494.265481	639.380317	6.29	286
sp|P02771|FETA_HUMAN	GYQELLEK	MT02_06	1	2	1	y5	490.258382	631.366118	6.25	2712	494.265481	639.380317	6.25	8098
sp|P02771|FETA_HUMAN	GYQELLEK	MT02_06	2	2	1	y5	490.258382	631.366118	6.29	2038	494.265481	639.380317	6.33	11757
sp|P02771|FETA_HUMAN	GYQELLEK	MT02_06	3	2	1	y5	490.258382	631.366118	6.25	1992	494.265481	639.380317	6.25	6074
sp|P02771|FETA_HUMAN	GYQELLEK	MT02_07	1	2	1	y5	490.258382	631.366118	6.25	3046	494.265481	639.380317	6.29	16319
sp|P02771|FETA_HUMAN	GYQELLEK	MT02_07	2	2	1	y5	490.258382	631.366118	6.29	2423	494.265481	639.380317	6.29	13832
sp|P02771|FETA_HUMAN	GYQELLEK	MT02_07	3	2	1	y5	490.258382	631.366118	6.29	1110	494.265481	639.380317	6.29	7063
sp|P02771|FETA_HUMAN	GYQELLEK	MT02_08	1	2	1	y5	490.258382	631.366118	6.25	3493	494.265481	639.380317	6.25	33258
sp|P02771|FETA_HUMAN	GYQELLEK	MT02_08	2	2	1	y5	490.258382	631.366118	6.29	3463	494.265481	639.380317	6.29	39264
sp|P02771|FETA_HUMAN	GYQELLEK	MT02_08	3	2	1	y5	490.258382	631.366118	6.29	1788	494.265481	639.380317	6.29	20355
sp|P02771|FETA_HUMAN	GYQELLEK	MT03_DB	1	2	1	y5	490.258382	631.366118	5.76	431	494.265481	639.380317	5.93	0
sp|P02771|FETA_HUMAN	GYQELLEK	MT03_DB	2	2	1	y5	490.258382	631.366118	5.85	464	494.265481	639.380317	6.05	0
sp|P02771|FETA_HUMAN	GYQELLEK	MT03_DB	3	2	1	y5	490.258382	631.366118	5.85	436	494.265481	639.380317	6.05	0
sp|P02771|FETA_HUMAN	GYQELLEK	MT03_CB	1	2	1	y5	490.258382	631.366118	5.85	1238	494.265481	639.380317	5.97	13
sp|P02771|FETA_HUMAN	GYQELLEK	MT03_CB	2	2	1	y5	490.258382	631.366118	5.85	1374	494.265481	639.380317	5.68	21
sp|P02771|FETA_HUMAN	GYQELLEK	MT03_CB	3	2	1	y5	490.258382	631.366118	5.76	1394	494.265481	639.380317	5.6	6
sp|P02771|FETA_HUMAN	GYQELLEK	MT03_01	1	2	1	y5	490.258382	631.366118	5.85	2268	494.265481	639.380317	5.85	321
sp|P02771|FETA_HUMAN	GYQELLEK	MT03_01	2	2	1	y5	490.258382	631.366118	5.76	868	494.265481	639.380317	5.85	269
sp|P02771|FETA_HUMAN	GYQELLEK	MT03_01	3	2	1	y5	490.258382	631.366118	5.68	133	494.265481	639.380317	5.81	324
sp|P02771|FETA_HUMAN	GYQELLEK	MT03_02	2	2	1	y5	490.258382	631.366118	5.89	1336	494.265481	639.380317	5.85	366
sp|P02771|FETA_HUMAN	GYQELLEK	MT03_02	3	2	1	y5	490.258382	631.366118	5.85	1785	494.265481	639.380317	5.81	618
sp|P02771|FETA_HUMAN	GYQELLEK	MT03_02	1	2	1	y5	490.258382	631.366118	5.85	1477	494.265481	639.380317	5.89	496
sp|P02771|FETA_HUMAN	GYQELLEK	MT03_03	1	2	1	y5	490.258382	631.366118	5.85	3082	494.265481	639.380317	5.89	1166
sp|P02771|FETA_HUMAN	GYQELLEK	MT03_03	2	2	1	y5	490.258382	631.366118	5.85	3176	494.265481	639.380317	5.81	1784
sp|P02771|FETA_HUMAN	GYQELLEK	MT03_03	3	2	1	y5	490.258382	631.366118	5.81	3262	494.265481	639.380317	5.81	1863
sp|P02771|FETA_HUMAN	GYQELLEK	MT03_04	1	2	1	y5	490.258382	631.366118	5.81	2470	494.265481	639.380317	5.81	2446
sp|P02771|FETA_HUMAN	GYQELLEK	MT03_04	2	2	1	y5	490.258382	631.366118	5.85	3266	494.265481	639.380317	5.85	2995
sp|P02771|FETA_HUMAN	GYQELLEK	MT03_04	3	2	1	y5	490.258382	631.366118	5.85	3083	494.265481	639.380317	5.81	3111
sp|P02771|FETA_HUMAN	GYQELLEK	MT03_05	1	2	1	y5	490.258382	631.366118	5.85	1754	494.265481	639.380317	5.85	2813
sp|P02771|FETA_HUMAN	GYQELLEK	MT03_05	2	2	1	y5	490.258382	631.366118	5.85	1744	494.265481	639.380317	5.89	3513
sp|P02771|FETA_HUMAN	GYQELLEK	MT03_05	3	2	1	y5	490.258382	631.366118	5.93	2188	494.265481	639.380317	5.89	3410
sp|P02771|FETA_HUMAN	GYQELLEK	MT03_06	1	2	1	y5	490.258382	631.366118	5.81	1534	494.265481	639.380317	5.81	5664
sp|P02771|FETA_HUMAN	GYQELLEK	MT03_06	2	2	1	y5	490.258382	631.366118	5.81	703	494.265481	639.380317	5.76	6859
sp|P02771|FETA_HUMAN	GYQELLEK	MT03_06	3	2	1	y5	490.258382	631.366118	5.89	897	494.265481	639.380317	5.85	6696
sp|P02771|FETA_HUMAN	GYQELLEK	MT03_07	1	2	1	y5	490.258382	631.366118	5.81	2038	494.265481	639.380317	5.85	11664
sp|P02771|FETA_HUMAN	GYQELLEK	MT03_07	2	2	1	y5	490.258382	631.366118	5.85	2322	494.265481	639.380317	5.81	13290
sp|P02771|FETA_HUMAN	GYQELLEK	MT03_07	3	2	1	y5	490.258382	631.366118	5.81	2067	494.265481	639.380317	5.81	13406
sp|P02771|FETA_HUMAN	GYQELLEK	MT03_08	1	2	1	y5	490.258382	631.366118	5.85	2057	494.265481	639.380317	5.85	24605
sp|P02771|FETA_HUMAN	GYQELLEK	MT03_08	2	2	1	y5	490.258382	631.366118	5.85	2621	494.265481	639.380317	5.85	29189
sp|P02771|FETA_HUMAN	GYQELLEK	MT03_08	3	2	1	y5	490.258382	631.366118	5.81	2789	494.265481	639.380317	5.85	31843
sp|P02771|FETA_HUMAN	GYQELLEK	MT04_DB	1	2	1	y5	490.258382	631.366118	5.81	177	494.265481	639.380317	5.97	0
sp|P02771|FETA_HUMAN	GYQELLEK	MT04_DB	2	2	1	y5	490.258382	631.366118	5.81	120	494.265481	639.380317	5.89	0
sp|P02771|FETA_HUMAN	GYQELLEK	MT04_DB	3	2	1	y5	490.258382	631.366118	5.81	80	494.265481	639.380317	5.89	2
sp|P02771|FETA_HUMAN	GYQELLEK	MT04_CB	1	2	1	y5	490.258382	631.366118	5.76	1160	494.265481	639.380317	6.01	17
sp|P02771|FETA_HUMAN	GYQELLEK	MT04_CB	2	2	1	y5	490.258382	631.366118	5.81	1421	494.265481	639.380317	5.89	34
sp|P02771|FETA_HUMAN	GYQELLEK	MT04_CB	3	2	1	y5	490.258382	631.366118	5.76	1448	494.265481	639.380317	5.68	15
sp|P02771|FETA_HUMAN	GYQELLEK	MT04_01	1	2	1	y5	490.258382	631.366118	5.76	879	494.265481	639.380317	5.81	83
sp|P02771|FETA_HUMAN	GYQELLEK	MT04_01	2	2	1	y5	490.258382	631.366118	5.72	97	494.265481	639.380317	5.85	37
sp|P02771|FETA_HUMAN	GYQELLEK	MT04_01	3	2	1	y5	490.258382	631.366118	5.81	924	494.265481	639.380317	5.81	147
sp|P02771|FETA_HUMAN	GYQELLEK	MT04_02	1	2	1	y5	490.258382	631.366118	5.81	1789	494.265481	639.380317	5.76	407
sp|P02771|FETA_HUMAN	GYQELLEK	MT04_02	2	2	1	y5	490.258382	631.366118	5.85	2083	494.265481	639.380317	5.85	575
sp|P02771|FETA_HUMAN	GYQELLEK	MT04_02	3	2	1	y5	490.258382	631.366118	5.76	2113	494.265481	639.380317	5.81	566
sp|P02771|FETA_HUMAN	GYQELLEK	MT04_03	1	2	1	y5	490.258382	631.366118	5.72	2597	494.265481	639.380317	5.76	1208
sp|P02771|FETA_HUMAN	GYQELLEK	MT04_03	2	2	1	y5	490.258382	631.366118	5.85	2834	494.265481	639.380317	5.81	1418
sp|P02771|FETA_HUMAN	GYQELLEK	MT04_03	3	2	1	y5	490.258382	631.366118	5.85	2904	494.265481	639.380317	5.85	1280
sp|P02771|FETA_HUMAN	GYQELLEK	MT04_04	1	2	1	y5	490.258382	631.366118	5.85	1606	494.265481	639.380317	5.81	1122
sp|P02771|FETA_HUMAN	GYQELLEK	MT04_04	2	2	1	y5	490.258382	631.366118	5.81	1738	494.265481	639.380317	5.85	1581
sp|P02771|FETA_HUMAN	GYQELLEK	MT04_04	3	2	1	y5	490.258382	631.366118	5.81	1908	494.265481	639.380317	5.85	1633
sp|P02771|FETA_HUMAN	GYQELLEK	MT04_05	1	2	1	y5	490.258382	631.366118	5.76	2999	494.265481	639.380317	5.76	4888
sp|P02771|FETA_HUMAN	GYQELLEK	MT04_05	2	2	1	y5	490.258382	631.366118	5.81	2953	494.265481	639.380317	5.81	6528
sp|P02771|FETA_HUMAN	GYQELLEK	MT04_05	3	2	1	y5	490.258382	631.366118	5.81	3047	494.265481	639.380317	5.81	5996
sp|P02771|FETA_HUMAN	GYQELLEK	MT04_06	1	2	1	y5	490.258382	631.366118	5.76	826	494.265481	639.380317	5.76	5865
sp|P02771|FETA_HUMAN	GYQELLEK	MT04_06	2	2	1	y5	490.258382	631.366118	5.85	2203	494.265481	639.380317	5.81	7855
sp|P02771|FETA_HUMAN	GYQELLEK	MT04_06	3	2	1	y5	490.258382	631.366118	5.85	2213	494.265481	639.380317	5.85	7434
sp|P02771|FETA_HUMAN	GYQELLEK	MT04_07	1	2	1	y5	490.258382	631.366118	5.76	2114	494.265481	639.380317	5.76	14435
sp|P02771|FETA_HUMAN	GYQELLEK	MT04_07	2	2	1	y5	490.258382	631.366118	5.81	2688	494.265481	639.380317	5.76	18657
sp|P02771|FETA_HUMAN	GYQELLEK	MT04_07	3	2	1	y5	490.258382	631.366118	5.81	2872	494.265481	639.380317	5.76	18275
sp|P02771|FETA_HUMAN	GYQELLEK	MT04_08	1	2	1	y5	490.258382	631.366118	5.76	2386	494.265481	639.380317	5.76	30747
sp|P02771|FETA_HUMAN	GYQELLEK	MT04_08	2	2	1	y5	490.258382	631.366118	5.81	2751	494.265481	639.380317	5.81	34266
sp|P02771|FETA_HUMAN	GYQELLEK	MT04_08	3	2	1	y5	490.258382	631.366118	5.81	3050	494.265481	639.380317	5.81	36478
sp|P02771|FETA_HUMAN	GYQELLEK	MT05_DB	1	2	1	y5	490.258382	631.366118	5.76	140	494.265481	639.380317	5.89	0
sp|P02771|FETA_HUMAN	GYQELLEK	MT05_DB	2	2	1	y5	490.258382	631.366118	5.68	132	494.265481	639.380317	5.89	4
sp|P02771|FETA_HUMAN	GYQELLEK	MT05_DB	3	2	1	y5	490.258382	631.366118	5.76	228	494.265481	639.380317	5.93	5
sp|P02771|FETA_HUMAN	GYQELLEK	MT05_CB	1	2	1	y5	490.258382	631.366118	5.76	3675	494.265481	639.380317	5.68	12
sp|P02771|FETA_HUMAN	GYQELLEK	MT05_CB	2	2	1	y5	490.258382	631.366118	5.76	3728	494.265481	639.380317	5.72	34
sp|P02771|FETA_HUMAN	GYQELLEK	MT05_CB	3	2	1	y5	490.258382	631.366118	5.76	4384	494.265481	639.380317	6.01	49
sp|P02771|FETA_HUMAN	GYQELLEK	MT05_01	1	2	1	y5	490.258382	631.366118	5.68	662	494.265481	639.380317	5.68	199
sp|P02771|FETA_HUMAN	GYQELLEK	MT05_01	2	2	1	y5	490.258382	631.366118	5.81	1478	494.265481	639.380317	5.81	240
sp|P02771|FETA_HUMAN	GYQELLEK	MT05_01	3	2	1	y5	490.258382	631.366118	5.85	490	494.265481	639.380317	5.64	190
sp|P02771|FETA_HUMAN	GYQELLEK	MT05_02	1	2	1	y5	490.258382	631.366118	5.76	1649	494.265481	639.380317	5.72	494
sp|P02771|FETA_HUMAN	GYQELLEK	MT05_02	2	2	1	y5	490.258382	631.366118	5.81	1395	494.265481	639.380317	5.85	363
sp|P02771|FETA_HUMAN	GYQELLEK	MT05_02	3	2	1	y5	490.258382	631.366118	5.72	1653	494.265481	639.380317	5.76	528
sp|P02771|FETA_HUMAN	GYQELLEK	MT05_03	1	2	1	y5	490.258382	631.366118	5.81	2378	494.265481	639.380317	5.81	1257
sp|P02771|FETA_HUMAN	GYQELLEK	MT05_03	2	2	1	y5	490.258382	631.366118	5.72	2337	494.265481	639.380317	5.76	1210
sp|P02771|FETA_HUMAN	GYQELLEK	MT05_03	3	2	1	y5	490.258382	631.366118	5.76	2636	494.265481	639.380317	5.76	1146
sp|P02771|FETA_HUMAN	GYQELLEK	MT05_04	1	2	1	y5	490.258382	631.366118	5.76	1903	494.265481	639.380317	5.68	1598
sp|P02771|FETA_HUMAN	GYQELLEK	MT05_04	2	2	1	y5	490.258382	631.366118	5.72	1801	494.265481	639.380317	5.68	1815
sp|P02771|FETA_HUMAN	GYQELLEK	MT05_04	3	2	1	y5	490.258382	631.366118	5.85	1091	494.265481	639.380317	5.85	1061
sp|P02771|FETA_HUMAN	GYQELLEK	MT05_05	1	2	1	y5	490.258382	631.366118	5.72	1998	494.265481	639.380317	5.72	3836
sp|P02771|FETA_HUMAN	GYQELLEK	MT05_05	2	2	1	y5	490.258382	631.366118	5.81	2431	494.265481	639.380317	5.81	4259
sp|P02771|FETA_HUMAN	GYQELLEK	MT05_05	3	2	1	y5	490.258382	631.366118	5.85	2685	494.265481	639.380317	5.85	4637
sp|P02771|FETA_HUMAN	GYQELLEK	MT05_06	1	2	1	y5	490.258382	631.366118	5.85	156	494.265481	639.380317	5.76	7311
sp|P02771|FETA_HUMAN	GYQELLEK	MT05_06	2	2	1	y5	490.258382	631.366118	5.72	971	494.265481	639.380317	5.76	10166
sp|P02771|FETA_HUMAN	GYQELLEK	MT05_06	3	2	1	y5	490.258382	631.366118	5.68	618	494.265481	639.380317	5.81	10069
sp|P02771|FETA_HUMAN	GYQELLEK	MT05_07	1	2	1	y5	490.258382	631.366118	5.76	3440	494.265481	639.380317	5.72	22678
sp|P02771|FETA_HUMAN	GYQELLEK	MT05_07	2	2	1	y5	490.258382	631.366118	5.76	4497	494.265481	639.380317	5.72	27364
sp|P02771|FETA_HUMAN	GYQELLEK	MT05_07	3	2	1	y5	490.258382	631.366118	5.81	4587	494.265481	639.380317	5.81	25242
sp|P02771|FETA_HUMAN	GYQELLEK	MT05_08	1	2	1	y5	490.258382	631.366118	5.76	4485	494.265481	639.380317	5.72	51680
sp|P02771|FETA_HUMAN	GYQELLEK	MT05_08	2	2	1	y5	490.258382	631.366118	5.81	4887	494.265481	639.380317	5.81	58404
sp|P02771|FETA_HUMAN	GYQELLEK	MT05_08	3	2	1	y5	490.258382	631.366118	5.72	4253	494.265481	639.380317	5.72	53989
sp|P02771|FETA_HUMAN	GYQELLEK	MT06_DB	1	2	1	y5	490.258382	631.366118	5.76	318	494.265481	639.380317	5.97	8
sp|P02771|FETA_HUMAN	GYQELLEK	MT06_DB	2	2	1	y5	490.258382	631.366118	5.64	27	494.265481	639.380317	5.44	7
sp|P02771|FETA_HUMAN	GYQELLEK	MT06_DB	3	2	1	y5	490.258382	631.366118	5.76	137	494.265481	639.380317	5.97	0
sp|P02771|FETA_HUMAN	GYQELLEK	MT06_CB	1	2	1	y5	490.258382	631.366118	5.85	373	494.265481	639.380317	6.05	23
sp|P02771|FETA_HUMAN	GYQELLEK	MT06_CB	2	2	1	y5	490.258382	631.366118	5.85	627	494.265481	639.380317	5.85	5
sp|P02771|FETA_HUMAN	GYQELLEK	MT06_CB	3	2	1	y5	490.258382	631.366118	5.72	565	494.265481	639.380317	5.72	12
sp|P02771|FETA_HUMAN	GYQELLEK	MT06_01	1	2	1	y5	490.258382	631.366118	5.72	1367	494.265481	639.380317	5.68	86
sp|P02771|FETA_HUMAN	GYQELLEK	MT06_01	2	2	1	y5	490.258382	631.366118	5.81	1678	494.265481	639.380317	5.81	627
sp|P02771|FETA_HUMAN	GYQELLEK	MT06_01	3	2	1	y5	490.258382	631.366118	5.89	740	494.265481	639.380317	5.85	210
sp|P02771|FETA_HUMAN	GYQELLEK	MT06_02	1	2	1	y5	490.258382	631.366118	5.85	2821	494.265481	639.380317	5.76	937
sp|P02771|FETA_HUMAN	GYQELLEK	MT06_02	2	2	1	y5	490.258382	631.366118	5.85	3322	494.265481	639.380317	5.89	1011
sp|P02771|FETA_HUMAN	GYQELLEK	MT06_02	3	2	1	y5	490.258382	631.366118	5.81	3169	494.265481	639.380317	5.76	931
sp|P02771|FETA_HUMAN	GYQELLEK	MT06_03	1	2	1	y5	490.258382	631.366118	5.76	1447	494.265481	639.380317	5.76	840
sp|P02771|FETA_HUMAN	GYQELLEK	MT06_03	2	2	1	y5	490.258382	631.366118	5.85	2089	494.265481	639.380317	5.81	1259
sp|P02771|FETA_HUMAN	GYQELLEK	MT06_03	3	2	1	y5	490.258382	631.366118	5.85	1613	494.265481	639.380317	5.85	636
sp|P02771|FETA_HUMAN	GYQELLEK	MT06_04	1	2	1	y5	490.258382	631.366118	5.76	1858	494.265481	639.380317	5.72	1857
sp|P02771|FETA_HUMAN	GYQELLEK	MT06_04	2	2	1	y5	490.258382	631.366118	5.85	2377	494.265481	639.380317	5.81	2291
sp|P02771|FETA_HUMAN	GYQELLEK	MT06_04	3	2	1	y5	490.258382	631.366118	5.81	2104	494.265481	639.380317	5.81	1995
sp|P02771|FETA_HUMAN	GYQELLEK	MT06_05	1	2	1	y5	490.258382	631.366118	5.76	1562	494.265481	639.380317	5.76	2529
sp|P02771|FETA_HUMAN	GYQELLEK	MT06_05	2	2	1	y5	490.258382	631.366118	5.85	1980	494.265481	639.380317	5.85	4560
sp|P02771|FETA_HUMAN	GYQELLEK	MT06_05	3	2	1	y5	490.258382	631.366118	5.85	2201	494.265481	639.380317	5.85	4043
sp|P02771|FETA_HUMAN	GYQELLEK	MT06_06	1	2	1	y5	490.258382	631.366118	5.76	3388	494.265481	639.380317	5.76	11707
sp|P02771|FETA_HUMAN	GYQELLEK	MT06_06	2	2	1	y5	490.258382	631.366118	5.72	1290	494.265481	639.380317	5.81	15832
sp|P02771|FETA_HUMAN	GYQELLEK	MT06_06	3	2	1	y5	490.258382	631.366118	5.81	3874	494.265481	639.380317	5.85	14739
sp|P02771|FETA_HUMAN	GYQELLEK	MT06_07	1	2	1	y5	490.258382	631.366118	5.81	3466	494.265481	639.380317	5.81	20574
sp|P02771|FETA_HUMAN	GYQELLEK	MT06_07	2	2	1	y5	490.258382	631.366118	5.85	3826	494.265481	639.380317	5.85	21720
sp|P02771|FETA_HUMAN	GYQELLEK	MT06_07	3	2	1	y5	490.258382	631.366118	5.81	2705	494.265481	639.380317	5.85	17619
sp|P02771|FETA_HUMAN	GYQELLEK	MT06_08	1	2	1	y5	490.258382	631.366118	5.81	2351	494.265481	639.380317	5.81	32643
sp|P02771|FETA_HUMAN	GYQELLEK	MT06_08	2	2	1	y5	490.258382	631.366118	5.76	2925	494.265481	639.380317	5.81	37469
sp|P02771|FETA_HUMAN	GYQELLEK	MT06_08	3	2	1	y5	490.258382	631.366118	5.81	2863	494.265481	639.380317	5.76	29864
sp|P02771|FETA_HUMAN	GYQELLEK	MT01_DB	1	2	1	y2	490.258382	276.155397	6.37	13	494.265481	284.169596	6.41	8
sp|P02771|FETA_HUMAN	GYQELLEK	MT01_DB	2	2	1	y2	490.258382	276.155397	6.53	45	494.265481	284.169596	6.33	3
sp|P02771|FETA_HUMAN	GYQELLEK	MT01_DB	3	2	1	y2	490.258382	276.155397	6.21	525	494.265481	284.169596	6.13	6
sp|P02771|FETA_HUMAN	GYQELLEK	MT01_CB	1	2	1	y2	490.258382	276.155397	6.13	1057	494.265481	284.169596	5.97	22
sp|P02771|FETA_HUMAN	GYQELLEK	MT01_CB	2	2	1	y2	490.258382	276.155397	6.21	1166	494.265481	284.169596	6.09	46
sp|P02771|FETA_HUMAN	GYQELLEK	MT01_CB	3	2	1	y2	490.258382	276.155397	6.21	1058	494.265481	284.169596	6.21	54
sp|P02771|FETA_HUMAN	GYQELLEK	MT01_01	1	2	1	y2	490.258382	276.155397	6.17	1009	494.265481	284.169596	6.21	292
sp|P02771|FETA_HUMAN	GYQELLEK	MT01_01	2	2	1	y2	490.258382	276.155397	6.21	966	494.265481	284.169596	6.21	351
sp|P02771|FETA_HUMAN	GYQELLEK	MT01_01	3	2	1	y2	490.258382	276.155397	6.09	227	494.265481	284.169596	6.17	191
sp|P02771|FETA_HUMAN	GYQELLEK	MT01_02	1	2	1	y2	490.258382	276.155397	6.17	1160	494.265481	284.169596	6.21	248
sp|P02771|FETA_HUMAN	GYQELLEK	MT01_02	2	2	1	y2	490.258382	276.155397	6.21	1102	494.265481	284.169596	6.17	264
sp|P02771|FETA_HUMAN	GYQELLEK	MT01_02	3	2	1	y2	490.258382	276.155397	6.13	1205	494.265481	284.169596	6.13	293
sp|P02771|FETA_HUMAN	GYQELLEK	MT01_03	1	2	1	y2	490.258382	276.155397	6.17	2570	494.265481	284.169596	6.21	1385
sp|P02771|FETA_HUMAN	GYQELLEK	MT01_03	2	2	1	y2	490.258382	276.155397	6.21	3045	494.265481	284.169596	6.21	1344
sp|P02771|FETA_HUMAN	GYQELLEK	MT01_03	3	2	1	y2	490.258382	276.155397	6.21	2441	494.265481	284.169596	6.21	1388
sp|P02771|FETA_HUMAN	GYQELLEK	MT01_04	1	2	1	y2	490.258382	276.155397	6.21	1460	494.265481	284.169596	6.21	1482
sp|P02771|FETA_HUMAN	GYQELLEK	MT01_04	2	2	1	y2	490.258382	276.155397	6.25	1925	494.265481	284.169596	6.25	1951
sp|P02771|FETA_HUMAN	GYQELLEK	MT01_04	3	2	1	y2	490.258382	276.155397	6.17	1775	494.265481	284.169596	6.17	1582
sp|P02771|FETA_HUMAN	GYQELLEK	MT01_05	1	2	1	y2	490.258382	276.155397	6.17	2898	494.265481	284.169596	6.17	4815
sp|P02771|FETA_HUMAN	GYQELLEK	MT01_05	2	2	1	y2	490.258382	276.155397	6.21	2816	494.265481	284.169596	6.21	4895
sp|P02771|FETA_HUMAN	GYQELLEK	MT01_05	3	2	1	y2	490.258382	276.155397	6.17	2895	494.265481	284.169596	6.17	4873
sp|P02771|FETA_HUMAN	GYQELLEK	MT01_06	1	2	1	y2	490.258382	276.155397	6.17	2111	494.265481	284.169596	6.17	5999
sp|P02771|FETA_HUMAN	GYQELLEK	MT01_06	2	2	1	y2	490.258382	276.155397	6.17	2177	494.265481	284.169596	6.17	6471
sp|P02771|FETA_HUMAN	GYQELLEK	MT01_06	3	2	1	y2	490.258382	276.155397	6.17	2344	494.265481	284.169596	6.17	6961
sp|P02771|FETA_HUMAN	GYQELLEK	MT01_07	1	2	1	y2	490.258382	276.155397	6.17	4299	494.265481	284.169596	6.17	26732
sp|P02771|FETA_HUMAN	GYQELLEK	MT01_07	2	2	1	y2	490.258382	276.155397	6.17	4518	494.265481	284.169596	6.17	29245
sp|P02771|FETA_HUMAN	GYQELLEK	MT01_07	3	2	1	y2	490.258382	276.155397	6.21	4591	494.265481	284.169596	6.21	28033
sp|P02771|FETA_HUMAN	GYQELLEK	MT01_08	1	2	1	y2	490.258382	276.155397	6.17	3867	494.265481	284.169596	6.17	51637
sp|P02771|FETA_HUMAN	GYQELLEK	MT01_08	2	2	1	y2	490.258382	276.155397	6.21	4104	494.265481	284.169596	6.21	52197
sp|P02771|FETA_HUMAN	GYQELLEK	MT01_08	3	2	1	y2	490.258382	276.155397	6.21	3778	494.265481	284.169596	6.21	47285
sp|P02771|FETA_HUMAN	GYQELLEK	MT02_DB	1	2	1	y2	490.258382	276.155397	6.21	372	494.265481	284.169596	6.29	0
sp|P02771|FETA_HUMAN	GYQELLEK	MT02_DB	2	2	1	y2	490.258382	276.155397	6.29	537	494.265481	284.169596	6.41	6
sp|P02771|FETA_HUMAN	GYQELLEK	MT02_DB	3	2	1	y2	490.258382	276.155397	6.25	462	494.265481	284.169596	6.41	4
sp|P02771|FETA_HUMAN	GYQELLEK	MT02_CB	1	2	1	y2	490.258382	276.155397	6.25	300	494.265481	284.169596	6.25	29
sp|P02771|FETA_HUMAN	GYQELLEK	MT02_CB	2	2	1	y2	490.258382	276.155397	6.25	379	494.265481	284.169596	6.29	22
sp|P02771|FETA_HUMAN	GYQELLEK	MT02_CB	3	2	1	y2	490.258382	276.155397	6.29	377	494.265481	284.169596	6.29	11
sp|P02771|FETA_HUMAN	GYQELLEK	MT02_01	1	2	1	y2	490.258382	276.155397	6.25	3630	494.265481	284.169596	6.25	517
sp|P02771|FETA_HUMAN	GYQELLEK	MT02_01	2	2	1	y2	490.258382	276.155397	6.29	3284	494.265481	284.169596	6.29	441
sp|P02771|FETA_HUMAN	GYQELLEK	MT02_01	3	2	1	y2	490.258382	276.155397	6.29	648	494.265481	284.169596	6.25	73
sp|P02771|FETA_HUMAN	GYQELLEK	MT02_02	1	2	1	y2	490.258382	276.155397	6.25	2143	494.265481	284.169596	6.29	590
sp|P02771|FETA_HUMAN	GYQELLEK	MT02_02	2	2	1	y2	490.258382	276.155397	6.25	2509	494.265481	284.169596	6.25	614
sp|P02771|FETA_HUMAN	GYQELLEK	MT02_02	3	2	1	y2	490.258382	276.155397	6.29	845	494.265481	284.169596	6.25	272
sp|P02771|FETA_HUMAN	GYQELLEK	MT02_03	1	2	1	y2	490.258382	276.155397	6.25	1262	494.265481	284.169596	6.25	560
sp|P02771|FETA_HUMAN	GYQELLEK	MT02_03	2	2	1	y2	490.258382	276.155397	6.25	1539	494.265481	284.169596	6.25	789
sp|P02771|FETA_HUMAN	GYQELLEK	MT02_03	3	2	1	y2	490.258382	276.155397	6.29	532	494.265481	284.169596	6.29	350
sp|P02771|FETA_HUMAN	GYQELLEK	MT02_04	1	2	1	y2	490.258382	276.155397	6.25	2923	494.265481	284.169596	6.29	1877
sp|P02771|FETA_HUMAN	GYQELLEK	MT02_04	2	2	1	y2	490.258382	276.155397	6.25	2920	494.265481	284.169596	6.25	2264
sp|P02771|FETA_HUMAN	GYQELLEK	MT02_04	3	2	1	y2	490.258382	276.155397	6.29	1179	494.265481	284.169596	6.29	1119
sp|P02771|FETA_HUMAN	GYQELLEK	MT02_05	1	2	1	y2	490.258382	276.155397	6.25	739	494.265481	284.169596	6.21	812
sp|P02771|FETA_HUMAN	GYQELLEK	MT02_05	2	2	1	y2	490.258382	276.155397	6.25	596	494.265481	284.169596	6.29	1056
sp|P02771|FETA_HUMAN	GYQELLEK	MT02_05	3	2	1	y2	490.258382	276.155397	6.29	253	494.265481	284.169596	6.29	361
sp|P02771|FETA_HUMAN	GYQELLEK	MT02_06	1	2	1	y2	490.258382	276.155397	6.25	2204	494.265481	284.169596	6.25	5530
sp|P02771|FETA_HUMAN	GYQELLEK	MT02_06	2	2	1	y2	490.258382	276.155397	6.29	1497	494.265481	284.169596	6.29	7642
sp|P02771|FETA_HUMAN	GYQELLEK	MT02_06	3	2	1	y2	490.258382	276.155397	6.29	2181	494.265481	284.169596	6.29	6003
sp|P02771|FETA_HUMAN	GYQELLEK	MT02_07	1	2	1	y2	490.258382	276.155397	6.29	2428	494.265481	284.169596	6.25	10087
sp|P02771|FETA_HUMAN	GYQELLEK	MT02_07	2	2	1	y2	490.258382	276.155397	6.29	1460	494.265481	284.169596	6.29	9368
sp|P02771|FETA_HUMAN	GYQELLEK	MT02_07	3	2	1	y2	490.258382	276.155397	6.29	1222	494.265481	284.169596	6.29	7304
sp|P02771|FETA_HUMAN	GYQELLEK	MT02_08	1	2	1	y2	490.258382	276.155397	6.25	2556	494.265481	284.169596	6.25	22206
sp|P02771|FETA_HUMAN	GYQELLEK	MT02_08	2	2	1	y2	490.258382	276.155397	6.29	1933	494.265481	284.169596	6.29	26542
sp|P02771|FETA_HUMAN	GYQELLEK	MT02_08	3	2	1	y2	490.258382	276.155397	6.25	1995	494.265481	284.169596	6.29	22254
sp|P02771|FETA_HUMAN	GYQELLEK	MT03_DB	1	2	1	y2	490.258382	276.155397	5.81	409	494.265481	284.169596	5.93	0
sp|P02771|FETA_HUMAN	GYQELLEK	MT03_DB	2	2	1	y2	490.258382	276.155397	5.85	401	494.265481	284.169596	6.05	0
sp|P02771|FETA_HUMAN	GYQELLEK	MT03_DB	3	2	1	y2	490.258382	276.155397	5.85	350	494.265481	284.169596	6.05	0
sp|P02771|FETA_HUMAN	GYQELLEK	MT03_CB	1	2	1	y2	490.258382	276.155397	5.81	957	494.265481	284.169596	5.97	9
sp|P02771|FETA_HUMAN	GYQELLEK	MT03_CB	2	2	1	y2	490.258382	276.155397	5.81	1422	494.265481	284.169596	5.85	24
sp|P02771|FETA_HUMAN	GYQELLEK	MT03_CB	3	2	1	y2	490.258382	276.155397	5.85	1201	494.265481	284.169596	5.93	39
sp|P02771|FETA_HUMAN	GYQELLEK	MT03_01	1	2	1	y2	490.258382	276.155397	5.85	1855	494.265481	284.169596	5.89	234
sp|P02771|FETA_HUMAN	GYQELLEK	MT03_01	2	2	1	y2	490.258382	276.155397	5.76	722	494.265481	284.169596	5.89	294
sp|P02771|FETA_HUMAN	GYQELLEK	MT03_01	3	2	1	y2	490.258382	276.155397	5.68	103	494.265481	284.169596	5.89	375
sp|P02771|FETA_HUMAN	GYQELLEK	MT03_02	2	2	1	y2	490.258382	276.155397	5.85	929	494.265481	284.169596	5.97	311
sp|P02771|FETA_HUMAN	GYQELLEK	MT03_02	3	2	1	y2	490.258382	276.155397	5.85	1357	494.265481	284.169596	5.76	495
sp|P02771|FETA_HUMAN	GYQELLEK	MT03_02	1	2	1	y2	490.258382	276.155397	5.76	1217	494.265481	284.169596	5.81	406
sp|P02771|FETA_HUMAN	GYQELLEK	MT03_03	1	2	1	y2	490.258382	276.155397	5.85	2140	494.265481	284.169596	5.85	1172
sp|P02771|FETA_HUMAN	GYQELLEK	MT03_03	2	2	1	y2	490.258382	276.155397	5.81	2423	494.265481	284.169596	5.81	1374
sp|P02771|FETA_HUMAN	GYQELLEK	MT03_03	3	2	1	y2	490.258382	276.155397	5.81	2634	494.265481	284.169596	5.85	1341
sp|P02771|FETA_HUMAN	GYQELLEK	MT03_04	1	2	1	y2	490.258382	276.155397	5.81	2246	494.265481	284.169596	5.76	2050
sp|P02771|FETA_HUMAN	GYQELLEK	MT03_04	2	2	1	y2	490.258382	276.155397	5.85	2241	494.265481	284.169596	5.85	2641
sp|P02771|FETA_HUMAN	GYQELLEK	MT03_04	3	2	1	y2	490.258382	276.155397	5.85	2476	494.265481	284.169596	5.81	2420
sp|P02771|FETA_HUMAN	GYQELLEK	MT03_05	1	2	1	y2	490.258382	276.155397	5.81	1451	494.265481	284.169596	5.85	2304
sp|P02771|FETA_HUMAN	GYQELLEK	MT03_05	2	2	1	y2	490.258382	276.155397	5.85	1682	494.265481	284.169596	5.85	2580
sp|P02771|FETA_HUMAN	GYQELLEK	MT03_05	3	2	1	y2	490.258382	276.155397	5.89	1411	494.265481	284.169596	5.89	2826
sp|P02771|FETA_HUMAN	GYQELLEK	MT03_06	1	2	1	y2	490.258382	276.155397	5.81	1386	494.265481	284.169596	5.85	4302
sp|P02771|FETA_HUMAN	GYQELLEK	MT03_06	2	2	1	y2	490.258382	276.155397	5.81	380	494.265481	284.169596	5.81	5331
sp|P02771|FETA_HUMAN	GYQELLEK	MT03_06	3	2	1	y2	490.258382	276.155397	5.89	645	494.265481	284.169596	5.89	5019
sp|P02771|FETA_HUMAN	GYQELLEK	MT03_07	1	2	1	y2	490.258382	276.155397	5.85	1406	494.265481	284.169596	5.85	9741
sp|P02771|FETA_HUMAN	GYQELLEK	MT03_07	2	2	1	y2	490.258382	276.155397	5.81	2056	494.265481	284.169596	5.85	11142
sp|P02771|FETA_HUMAN	GYQELLEK	MT03_07	3	2	1	y2	490.258382	276.155397	5.76	1586	494.265481	284.169596	5.76	10591
sp|P02771|FETA_HUMAN	GYQELLEK	MT03_08	1	2	1	y2	490.258382	276.155397	5.85	1715	494.265481	284.169596	5.81	19340
sp|P02771|FETA_HUMAN	GYQELLEK	MT03_08	2	2	1	y2	490.258382	276.155397	5.85	1778	494.265481	284.169596	5.85	23471
sp|P02771|FETA_HUMAN	GYQELLEK	MT03_08	3	2	1	y2	490.258382	276.155397	5.85	2000	494.265481	284.169596	5.85	24348
sp|P02771|FETA_HUMAN	GYQELLEK	MT04_DB	1	2	1	y2	490.258382	276.155397	5.85	120	494.265481	284.169596	6.01	1
sp|P02771|FETA_HUMAN	GYQELLEK	MT04_DB	2	2	1	y2	490.258382	276.155397	5.89	98	494.265481	284.169596	5.89	0
sp|P02771|FETA_HUMAN	GYQELLEK	MT04_DB	3	2	1	y2	490.258382	276.155397	5.76	63	494.265481	284.169596	5.89	0
sp|P02771|FETA_HUMAN	GYQELLEK	MT04_CB	1	2	1	y2	490.258382	276.155397	5.81	904	494.265481	284.169596	6.01	16
sp|P02771|FETA_HUMAN	GYQELLEK	MT04_CB	2	2	1	y2	490.258382	276.155397	5.81	822	494.265481	284.169596	5.85	47
sp|P02771|FETA_HUMAN	GYQELLEK	MT04_CB	3	2	1	y2	490.258382	276.155397	5.76	1227	494.265481	284.169596	5.97	41
sp|P02771|FETA_HUMAN	GYQELLEK	MT04_01	1	2	1	y2	490.258382	276.155397	5.81	652	494.265481	284.169596	5.68	68
sp|P02771|FETA_HUMAN	GYQELLEK	MT04_01	2	2	1	y2	490.258382	276.155397	5.72	126	494.265481	284.169596	5.76	190
sp|P02771|FETA_HUMAN	GYQELLEK	MT04_01	3	2	1	y2	490.258382	276.155397	5.85	619	494.265481	284.169596	5.81	104
sp|P02771|FETA_HUMAN	GYQELLEK	MT04_02	1	2	1	y2	490.258382	276.155397	5.76	1722	494.265481	284.169596	5.76	411
sp|P02771|FETA_HUMAN	GYQELLEK	MT04_02	2	2	1	y2	490.258382	276.155397	5.85	1710	494.265481	284.169596	5.81	498
sp|P02771|FETA_HUMAN	GYQELLEK	MT04_02	3	2	1	y2	490.258382	276.155397	5.76	1561	494.265481	284.169596	5.76	502
sp|P02771|FETA_HUMAN	GYQELLEK	MT04_03	1	2	1	y2	490.258382	276.155397	5.76	2041	494.265481	284.169596	5.76	1092
sp|P02771|FETA_HUMAN	GYQELLEK	MT04_03	2	2	1	y2	490.258382	276.155397	5.81	1868	494.265481	284.169596	5.85	888
sp|P02771|FETA_HUMAN	GYQELLEK	MT04_03	3	2	1	y2	490.258382	276.155397	5.85	2165	494.265481	284.169596	5.81	873
sp|P02771|FETA_HUMAN	GYQELLEK	MT04_04	1	2	1	y2	490.258382	276.155397	5.85	1348	494.265481	284.169596	5.85	1080
sp|P02771|FETA_HUMAN	GYQELLEK	MT04_04	2	2	1	y2	490.258382	276.155397	5.81	1379	494.265481	284.169596	5.81	1438
sp|P02771|FETA_HUMAN	GYQELLEK	MT04_04	3	2	1	y2	490.258382	276.155397	5.81	1497	494.265481	284.169596	5.81	1250
sp|P02771|FETA_HUMAN	GYQELLEK	MT04_05	1	2	1	y2	490.258382	276.155397	5.81	2260	494.265481	284.169596	5.76	3993
sp|P02771|FETA_HUMAN	GYQELLEK	MT04_05	2	2	1	y2	490.258382	276.155397	5.81	2318	494.265481	284.169596	5.81	4822
sp|P02771|FETA_HUMAN	GYQELLEK	MT04_05	3	2	1	y2	490.258382	276.155397	5.76	2367	494.265481	284.169596	5.81	4618
sp|P02771|FETA_HUMAN	GYQELLEK	MT04_06	1	2	1	y2	490.258382	276.155397	5.76	425	494.265481	284.169596	5.72	4946
sp|P02771|FETA_HUMAN	GYQELLEK	MT04_06	2	2	1	y2	490.258382	276.155397	5.85	2029	494.265481	284.169596	5.85	6390
sp|P02771|FETA_HUMAN	GYQELLEK	MT04_06	3	2	1	y2	490.258382	276.155397	5.85	2047	494.265481	284.169596	5.85	6545
sp|P02771|FETA_HUMAN	GYQELLEK	MT04_07	1	2	1	y2	490.258382	276.155397	5.81	1742	494.265481	284.169596	5.76	11695
sp|P02771|FETA_HUMAN	GYQELLEK	MT04_07	2	2	1	y2	490.258382	276.155397	5.76	2172	494.265481	284.169596	5.76	14622
sp|P02771|FETA_HUMAN	GYQELLEK	MT04_07	3	2	1	y2	490.258382	276.155397	5.76	2791	494.265481	284.169596	5.81	15383
sp|P02771|FETA_HUMAN	GYQELLEK	MT04_08	1	2	1	y2	490.258382	276.155397	5.76	2220	494.265481	284.169596	5.76	24603
sp|P02771|FETA_HUMAN	GYQELLEK	MT04_08	2	2	1	y2	490.258382	276.155397	5.81	2085	494.265481	284.169596	5.81	27816
sp|P02771|FETA_HUMAN	GYQELLEK	MT04_08	3	2	1	y2	490.258382	276.155397	5.76	2290	494.265481	284.169596	5.81	28677
sp|P02771|FETA_HUMAN	GYQELLEK	MT05_DB	1	2	1	y2	490.258382	276.155397	5.76	174	494.265481	284.169596	5.89	0
sp|P02771|FETA_HUMAN	GYQELLEK	MT05_DB	2	2	1	y2	490.258382	276.155397	5.81	148	494.265481	284.169596	5.93	19
sp|P02771|FETA_HUMAN	GYQELLEK	MT05_DB	3	2	1	y2	490.258382	276.155397	5.76	222	494.265481	284.169596	5.93	1
sp|P02771|FETA_HUMAN	GYQELLEK	MT05_CB	1	2	1	y2	490.258382	276.155397	5.76	2398	494.265481	284.169596	5.76	45
sp|P02771|FETA_HUMAN	GYQELLEK	MT05_CB	2	2	1	y2	490.258382	276.155397	5.76	3120	494.265481	284.169596	5.76	53
sp|P02771|FETA_HUMAN	GYQELLEK	MT05_CB	3	2	1	y2	490.258382	276.155397	5.76	3249	494.265481	284.169596	6.09	95
sp|P02771|FETA_HUMAN	GYQELLEK	MT05_01	1	2	1	y2	490.258382	276.155397	5.68	647	494.265481	284.169596	5.64	59
sp|P02771|FETA_HUMAN	GYQELLEK	MT05_01	2	2	1	y2	490.258382	276.155397	5.81	1107	494.265481	284.169596	5.81	110
sp|P02771|FETA_HUMAN	GYQELLEK	MT05_01	3	2	1	y2	490.258382	276.155397	5.85	173	494.265481	284.169596	5.68	217
sp|P02771|FETA_HUMAN	GYQELLEK	MT05_02	1	2	1	y2	490.258382	276.155397	5.76	1132	494.265481	284.169596	5.81	362
sp|P02771|FETA_HUMAN	GYQELLEK	MT05_02	2	2	1	y2	490.258382	276.155397	5.81	1029	494.265481	284.169596	5.81	225
sp|P02771|FETA_HUMAN	GYQELLEK	MT05_02	3	2	1	y2	490.258382	276.155397	5.76	1237	494.265481	284.169596	5.76	419
sp|P02771|FETA_HUMAN	GYQELLEK	MT05_03	1	2	1	y2	490.258382	276.155397	5.76	1813	494.265481	284.169596	5.76	1065
sp|P02771|FETA_HUMAN	GYQELLEK	MT05_03	2	2	1	y2	490.258382	276.155397	5.76	1811	494.265481	284.169596	5.81	1048
sp|P02771|FETA_HUMAN	GYQELLEK	MT05_03	3	2	1	y2	490.258382	276.155397	5.76	2062	494.265481	284.169596	5.81	1217
sp|P02771|FETA_HUMAN	GYQELLEK	MT05_04	1	2	1	y2	490.258382	276.155397	5.72	1787	494.265481	284.169596	5.72	1548
sp|P02771|FETA_HUMAN	GYQELLEK	MT05_04	2	2	1	y2	490.258382	276.155397	5.72	1392	494.265481	284.169596	5.72	1293
sp|P02771|FETA_HUMAN	GYQELLEK	MT05_04	3	2	1	y2	490.258382	276.155397	5.81	973	494.265481	284.169596	5.81	949
sp|P02771|FETA_HUMAN	GYQELLEK	MT05_05	1	2	1	y2	490.258382	276.155397	5.72	1737	494.265481	284.169596	5.76	3279
sp|P02771|FETA_HUMAN	GYQELLEK	MT05_05	2	2	1	y2	490.258382	276.155397	5.81	2170	494.265481	284.169596	5.81	3612
sp|P02771|FETA_HUMAN	GYQELLEK	MT05_05	3	2	1	y2	490.258382	276.155397	5.81	2399	494.265481	284.169596	5.85	4131
sp|P02771|FETA_HUMAN	GYQELLEK	MT05_06	1	2	1	y2	490.258382	276.155397	5.85	92	494.265481	284.169596	5.72	5865
sp|P02771|FETA_HUMAN	GYQELLEK	MT05_06	2	2	1	y2	490.258382	276.155397	5.72	878	494.265481	284.169596	5.76	7172
sp|P02771|FETA_HUMAN	GYQELLEK	MT05_06	3	2	1	y2	490.258382	276.155397	5.68	465	494.265481	284.169596	5.72	7444
sp|P02771|FETA_HUMAN	GYQELLEK	MT05_07	1	2	1	y2	490.258382	276.155397	5.76	2742	494.265481	284.169596	5.76	17084
sp|P02771|FETA_HUMAN	GYQELLEK	MT05_07	2	2	1	y2	490.258382	276.155397	5.76	3952	494.265481	284.169596	5.76	23784
sp|P02771|FETA_HUMAN	GYQELLEK	MT05_07	3	2	1	y2	490.258382	276.155397	5.81	3757	494.265481	284.169596	5.81	23547
sp|P02771|FETA_HUMAN	GYQELLEK	MT05_08	1	2	1	y2	490.258382	276.155397	5.76	3640	494.265481	284.169596	5.76	43167
sp|P02771|FETA_HUMAN	GYQELLEK	MT05_08	2	2	1	y2	490.258382	276.155397	5.76	3983	494.265481	284.169596	5.81	49455
sp|P02771|FETA_HUMAN	GYQELLEK	MT05_08	3	2	1	y2	490.258382	276.155397	5.72	3450	494.265481	284.169596	5.72	45105
sp|P02771|FETA_HUMAN	GYQELLEK	MT06_DB	1	2	1	y2	490.258382	276.155397	5.76	250	494.265481	284.169596	5.89	0
sp|P02771|FETA_HUMAN	GYQELLEK	MT06_DB	2	2	1	y2	490.258382	276.155397	5.6	5	494.265481	284.169596	5.44	1
sp|P02771|FETA_HUMAN	GYQELLEK	MT06_DB	3	2	1	y2	490.258382	276.155397	5.76	252	494.265481	284.169596	5.97	0
sp|P02771|FETA_HUMAN	GYQELLEK	MT06_CB	1	2	1	y2	490.258382	276.155397	5.85	440	494.265481	284.169596	6.05	11
sp|P02771|FETA_HUMAN	GYQELLEK	MT06_CB	2	2	1	y2	490.258382	276.155397	5.76	422	494.265481	284.169596	5.76	11
sp|P02771|FETA_HUMAN	GYQELLEK	MT06_CB	3	2	1	y2	490.258382	276.155397	5.76	529	494.265481	284.169596	5.97	16
sp|P02771|FETA_HUMAN	GYQELLEK	MT06_01	1	2	1	y2	490.258382	276.155397	5.72	1138	494.265481	284.169596	5.68	44
sp|P02771|FETA_HUMAN	GYQELLEK	MT06_01	2	2	1	y2	490.258382	276.155397	5.81	1200	494.265481	284.169596	5.85	433
sp|P02771|FETA_HUMAN	GYQELLEK	MT06_01	3	2	1	y2	490.258382	276.155397	5.89	520	494.265481	284.169596	5.85	238
sp|P02771|FETA_HUMAN	GYQELLEK	MT06_02	1	2	1	y2	490.258382	276.155397	5.81	2046	494.265481	284.169596	5.81	632
sp|P02771|FETA_HUMAN	GYQELLEK	MT06_02	2	2	1	y2	490.258382	276.155397	5.85	2614	494.265481	284.169596	5.85	690
sp|P02771|FETA_HUMAN	GYQELLEK	MT06_02	3	2	1	y2	490.258382	276.155397	5.76	3039	494.265481	284.169596	5.85	845
sp|P02771|FETA_HUMAN	GYQELLEK	MT06_03	1	2	1	y2	490.258382	276.155397	5.76	1449	494.265481	284.169596	5.81	751
sp|P02771|FETA_HUMAN	GYQELLEK	MT06_03	2	2	1	y2	490.258382	276.155397	5.85	1815	494.265481	284.169596	5.85	1160
sp|P02771|FETA_HUMAN	GYQELLEK	MT06_03	3	2	1	y2	490.258382	276.155397	5.85	1519	494.265481	284.169596	5.85	873
sp|P02771|FETA_HUMAN	GYQELLEK	MT06_04	1	2	1	y2	490.258382	276.155397	5.72	1652	494.265481	284.169596	5.72	1750
sp|P02771|FETA_HUMAN	GYQELLEK	MT06_04	2	2	1	y2	490.258382	276.155397	5.85	1669	494.265481	284.169596	5.81	2041
sp|P02771|FETA_HUMAN	GYQELLEK	MT06_04	3	2	1	y2	490.258382	276.155397	5.81	2068	494.265481	284.169596	5.81	1927
sp|P02771|FETA_HUMAN	GYQELLEK	MT06_05	1	2	1	y2	490.258382	276.155397	5.76	1331	494.265481	284.169596	5.76	2416
sp|P02771|FETA_HUMAN	GYQELLEK	MT06_05	2	2	1	y2	490.258382	276.155397	5.85	1618	494.265481	284.169596	5.81	2960
sp|P02771|FETA_HUMAN	GYQELLEK	MT06_05	3	2	1	y2	490.258382	276.155397	5.81	1847	494.265481	284.169596	5.85	3473
sp|P02771|FETA_HUMAN	GYQELLEK	MT06_06	1	2	1	y2	490.258382	276.155397	5.76	2542	494.265481	284.169596	5.76	8886
sp|P02771|FETA_HUMAN	GYQELLEK	MT06_06	2	2	1	y2	490.258382	276.155397	5.72	934	494.265481	284.169596	5.81	10516
sp|P02771|FETA_HUMAN	GYQELLEK	MT06_06	3	2	1	y2	490.258382	276.155397	5.81	3674	494.265481	284.169596	5.81	12741
sp|P02771|FETA_HUMAN	GYQELLEK	MT06_07	1	2	1	y2	490.258382	276.155397	5.76	2810	494.265481	284.169596	5.81	17467
sp|P02771|FETA_HUMAN	GYQELLEK	MT06_07	2	2	1	y2	490.258382	276.155397	5.81	2532	494.265481	284.169596	5.85	19088
sp|P02771|FETA_HUMAN	GYQELLEK	MT06_07	3	2	1	y2	490.258382	276.155397	5.81	2993	494.265481	284.169596	5.81	17995
sp|P02771|FETA_HUMAN	GYQELLEK	MT06_08	1	2	1	y2	490.258382	276.155397	5.76	2199	494.265481	284.169596	5.76	26090
sp|P02771|FETA_HUMAN	GYQELLEK	MT06_08	2	2	1	y2	490.258382	276.155397	5.81	2362	494.265481	284.169596	5.76	28458
sp|P02771|FETA_HUMAN	GYQELLEK	MT06_08	3	2	1	y2	490.258382	276.155397	5.76	2110	494.265481	284.169596	5.76	26768
sp|P02771|FETA_HUMAN	GYQELLEK	MT01_DB	1	2	1	y1	490.258382	147.112804	6.37	48	494.265481	155.127003	6.41	8
sp|P02771|FETA_HUMAN	GYQELLEK	MT01_DB	2	2	1	y1	490.258382	147.112804	6.53	50	494.265481	155.127003	6.37	6
sp|P02771|FETA_HUMAN	GYQELLEK	MT01_DB	3	2	1	y1	490.258382	147.112804	6.21	484	494.265481	155.127003	6.13	22
sp|P02771|FETA_HUMAN	GYQELLEK	MT01_CB	1	2	1	y1	490.258382	147.112804	6.13	1138	494.265481	155.127003	6.25	52
sp|P02771|FETA_HUMAN	GYQELLEK	MT01_CB	2	2	1	y1	490.258382	147.112804	6.17	1744	494.265481	155.127003	5.93	39
sp|P02771|FETA_HUMAN	GYQELLEK	MT01_CB	3	2	1	y1	490.258382	147.112804	6.21	1139	494.265481	155.127003	6.21	54
sp|P02771|FETA_HUMAN	GYQELLEK	MT01_01	1	2	1	y1	490.258382	147.112804	6.17	1499	494.265481	155.127003	6.17	538
sp|P02771|FETA_HUMAN	GYQELLEK	MT01_01	2	2	1	y1	490.258382	147.112804	6.17	895	494.265481	155.127003	6.17	381
sp|P02771|FETA_HUMAN	GYQELLEK	MT01_01	3	2	1	y1	490.258382	147.112804	6.05	74	494.265481	155.127003	6.13	285
sp|P02771|FETA_HUMAN	GYQELLEK	MT01_02	1	2	1	y1	490.258382	147.112804	6.17	1633	494.265481	155.127003	6.17	494
sp|P02771|FETA_HUMAN	GYQELLEK	MT01_02	2	2	1	y1	490.258382	147.112804	6.21	1545	494.265481	155.127003	6.17	298
sp|P02771|FETA_HUMAN	GYQELLEK	MT01_02	3	2	1	y1	490.258382	147.112804	6.13	2088	494.265481	155.127003	6.13	452
sp|P02771|FETA_HUMAN	GYQELLEK	MT01_03	1	2	1	y1	490.258382	147.112804	6.21	3122	494.265481	155.127003	6.17	1732
sp|P02771|FETA_HUMAN	GYQELLEK	MT01_03	2	2	1	y1	490.258382	147.112804	6.21	3709	494.265481	155.127003	6.21	1838
sp|P02771|FETA_HUMAN	GYQELLEK	MT01_03	3	2	1	y1	490.258382	147.112804	6.21	3388	494.265481	155.127003	6.17	1347
sp|P02771|FETA_HUMAN	GYQELLEK	MT01_04	1	2	1	y1	490.258382	147.112804	6.21	2841	494.265481	155.127003	6.17	2366
sp|P02771|FETA_HUMAN	GYQELLEK	MT01_04	2	2	1	y1	490.258382	147.112804	6.25	3249	494.265481	155.127003	6.25	2208
sp|P02771|FETA_HUMAN	GYQELLEK	MT01_04	3	2	1	y1	490.258382	147.112804	6.17	1870	494.265481	155.127003	6.17	1833
sp|P02771|FETA_HUMAN	GYQELLEK	MT01_05	1	2	1	y1	490.258382	147.112804	6.17	4015	494.265481	155.127003	6.17	5122
sp|P02771|FETA_HUMAN	GYQELLEK	MT01_05	2	2	1	y1	490.258382	147.112804	6.21	4000	494.265481	155.127003	6.21	5466
sp|P02771|FETA_HUMAN	GYQELLEK	MT01_05	3	2	1	y1	490.258382	147.112804	6.13	3303	494.265481	155.127003	6.17	5182
sp|P02771|FETA_HUMAN	GYQELLEK	MT01_06	1	2	1	y1	490.258382	147.112804	6.17	2369	494.265481	155.127003	6.17	6435
sp|P02771|FETA_HUMAN	GYQELLEK	MT01_06	2	2	1	y1	490.258382	147.112804	6.13	2139	494.265481	155.127003	6.17	6385
sp|P02771|FETA_HUMAN	GYQELLEK	MT01_06	3	2	1	y1	490.258382	147.112804	6.17	3204	494.265481	155.127003	6.17	8216
sp|P02771|FETA_HUMAN	GYQELLEK	MT01_07	1	2	1	y1	490.258382	147.112804	6.17	4760	494.265481	155.127003	6.17	25452
sp|P02771|FETA_HUMAN	GYQELLEK	MT01_07	2	2	1	y1	490.258382	147.112804	6.17	5580	494.265481	155.127003	6.17	29563
sp|P02771|FETA_HUMAN	GYQELLEK	MT01_07	3	2	1	y1	490.258382	147.112804	6.21	6375	494.265481	155.127003	6.21	32331
sp|P02771|FETA_HUMAN	GYQELLEK	MT01_08	1	2	1	y1	490.258382	147.112804	6.17	4021	494.265481	155.127003	6.17	50571
sp|P02771|FETA_HUMAN	GYQELLEK	MT01_08	2	2	1	y1	490.258382	147.112804	6.21	3246	494.265481	155.127003	6.21	48615
sp|P02771|FETA_HUMAN	GYQELLEK	MT01_08	3	2	1	y1	490.258382	147.112804	6.21	5478	494.265481	155.127003	6.21	58498
sp|P02771|FETA_HUMAN	GYQELLEK	MT02_DB	1	2	1	y1	490.258382	147.112804	6.17	482	494.265481	155.127003	6.33	0
sp|P02771|FETA_HUMAN	GYQELLEK	MT02_DB	2	2	1	y1	490.258382	147.112804	6.25	574	494.265481	155.127003	6.37	0
sp|P02771|FETA_HUMAN	GYQELLEK	MT02_DB	3	2	1	y1	490.258382	147.112804	6.25	749	494.265481	155.127003	6.37	0
sp|P02771|FETA_HUMAN	GYQELLEK	MT02_CB	1	2	1	y1	490.258382	147.112804	6.13	580	494.265481	155.127003	6.13	22
sp|P02771|FETA_HUMAN	GYQELLEK	MT02_CB	2	2	1	y1	490.258382	147.112804	6.13	937	494.265481	155.127003	6.41	25
sp|P02771|FETA_HUMAN	GYQELLEK	MT02_CB	3	2	1	y1	490.258382	147.112804	6.21	1048	494.265481	155.127003	6.33	17
sp|P02771|FETA_HUMAN	GYQELLEK	MT02_01	1	2	1	y1	490.258382	147.112804	6.25	4660	494.265481	155.127003	6.25	624
sp|P02771|FETA_HUMAN	GYQELLEK	MT02_01	2	2	1	y1	490.258382	147.112804	6.29	4808	494.265481	155.127003	6.29	367
sp|P02771|FETA_HUMAN	GYQELLEK	MT02_01	3	2	1	y1	490.258382	147.112804	6.29	915	494.265481	155.127003	6.25	67
sp|P02771|FETA_HUMAN	GYQELLEK	MT02_02	1	2	1	y1	490.258382	147.112804	6.25	3210	494.265481	155.127003	6.25	683
sp|P02771|FETA_HUMAN	GYQELLEK	MT02_02	2	2	1	y1	490.258382	147.112804	6.25	3851	494.265481	155.127003	6.25	912
sp|P02771|FETA_HUMAN	GYQELLEK	MT02_02	3	2	1	y1	490.258382	147.112804	6.13	1972	494.265481	155.127003	6.25	383
sp|P02771|FETA_HUMAN	GYQELLEK	MT02_03	1	2	1	y1	490.258382	147.112804	6.25	2038	494.265481	155.127003	6.25	767
sp|P02771|FETA_HUMAN	GYQELLEK	MT02_03	2	2	1	y1	490.258382	147.112804	6.25	2164	494.265481	155.127003	6.25	585
sp|P02771|FETA_HUMAN	GYQELLEK	MT02_03	3	2	1	y1	490.258382	147.112804	6.13	1171	494.265481	155.127003	6.13	532
sp|P02771|FETA_HUMAN	GYQELLEK	MT02_04	1	2	1	y1	490.258382	147.112804	6.25	4883	494.265481	155.127003	6.29	2625
sp|P02771|FETA_HUMAN	GYQELLEK	MT02_04	2	2	1	y1	490.258382	147.112804	6.25	5342	494.265481	155.127003	6.25	2957
sp|P02771|FETA_HUMAN	GYQELLEK	MT02_04	3	2	1	y1	490.258382	147.112804	6.29	1745	494.265481	155.127003	6.29	1812
sp|P02771|FETA_HUMAN	GYQELLEK	MT02_05	1	2	1	y1	490.258382	147.112804	6.09	1623	494.265481	155.127003	6.21	1496
sp|P02771|FETA_HUMAN	GYQELLEK	MT02_05	2	2	1	y1	490.258382	147.112804	6.13	1769	494.265481	155.127003	6.25	1649
sp|P02771|FETA_HUMAN	GYQELLEK	MT02_05	3	2	1	y1	490.258382	147.112804	6.17	650	494.265481	155.127003	6.17	801
sp|P02771|FETA_HUMAN	GYQELLEK	MT02_06	1	2	1	y1	490.258382	147.112804	6.25	2984	494.265481	155.127003	6.21	7051
sp|P02771|FETA_HUMAN	GYQELLEK	MT02_06	2	2	1	y1	490.258382	147.112804	6.29	260	494.265481	155.127003	6.29	9689
sp|P02771|FETA_HUMAN	GYQELLEK	MT02_06	3	2	1	y1	490.258382	147.112804	6.25	3431	494.265481	155.127003	6.25	8897
sp|P02771|FETA_HUMAN	GYQELLEK	MT02_07	1	2	1	y1	490.258382	147.112804	6.25	3295	494.265481	155.127003	6.25	12218
sp|P02771|FETA_HUMAN	GYQELLEK	MT02_07	2	2	1	y1	490.258382	147.112804	6.29	2430	494.265481	155.127003	6.29	12126
sp|P02771|FETA_HUMAN	GYQELLEK	MT02_07	3	2	1	y1	490.258382	147.112804	6.29	2279	494.265481	155.127003	6.29	10980
sp|P02771|FETA_HUMAN	GYQELLEK	MT02_08	1	2	1	y1	490.258382	147.112804	6.25	2897	494.265481	155.127003	6.25	26938
sp|P02771|FETA_HUMAN	GYQELLEK	MT02_08	2	2	1	y1	490.258382	147.112804	6.29	3794	494.265481	155.127003	6.29	31733
sp|P02771|FETA_HUMAN	GYQELLEK	MT02_08	3	2	1	y1	490.258382	147.112804	6.25	3164	494.265481	155.127003	6.25	32156
sp|P02771|FETA_HUMAN	GYQELLEK	MT03_DB	1	2	1	y1	490.258382	147.112804	5.76	285	494.265481	155.127003	5.97	0
sp|P02771|FETA_HUMAN	GYQELLEK	MT03_DB	2	2	1	y1	490.258382	147.112804	5.89	386	494.265481	155.127003	6.01	0
sp|P02771|FETA_HUMAN	GYQELLEK	MT03_DB	3	2	1	y1	490.258382	147.112804	5.85	432	494.265481	155.127003	6.05	0
sp|P02771|FETA_HUMAN	GYQELLEK	MT03_CB	1	2	1	y1	490.258382	147.112804	5.76	928	494.265481	155.127003	5.93	1
sp|P02771|FETA_HUMAN	GYQELLEK	MT03_CB	2	2	1	y1	490.258382	147.112804	5.81	1344	494.265481	155.127003	5.93	26
sp|P02771|FETA_HUMAN	GYQELLEK	MT03_CB	3	2	1	y1	490.258382	147.112804	5.81	1072	494.265481	155.127003	5.89	1
sp|P02771|FETA_HUMAN	GYQELLEK	MT03_01	1	2	1	y1	490.258382	147.112804	5.85	1594	494.265481	155.127003	5.85	332
sp|P02771|FETA_HUMAN	GYQELLEK	MT03_01	2	2	1	y1	490.258382	147.112804	5.76	556	494.265481	155.127003	5.81	245
sp|P02771|FETA_HUMAN	GYQELLEK	MT03_01	3	2	1	y1	490.258382	147.112804	5.68	62	494.265481	155.127003	5.85	257
sp|P02771|FETA_HUMAN	GYQELLEK	MT03_02	2	2	1	y1	490.258382	147.112804	5.85	858	494.265481	155.127003	5.81	296
sp|P02771|FETA_HUMAN	GYQELLEK	MT03_02	3	2	1	y1	490.258382	147.112804	5.76	1298	494.265481	155.127003	5.81	325
sp|P02771|FETA_HUMAN	GYQELLEK	MT03_02	1	2	1	y1	490.258382	147.112804	5.85	1580	494.265481	155.127003	5.76	262
sp|P02771|FETA_HUMAN	GYQELLEK	MT03_03	1	2	1	y1	490.258382	147.112804	5.85	2026	494.265481	155.127003	5.85	829
sp|P02771|FETA_HUMAN	GYQELLEK	MT03_03	2	2	1	y1	490.258382	147.112804	5.81	2533	494.265481	155.127003	5.85	1309
sp|P02771|FETA_HUMAN	GYQELLEK	MT03_03	3	2	1	y1	490.258382	147.112804	5.81	2664	494.265481	155.127003	5.85	1362
sp|P02771|FETA_HUMAN	GYQELLEK	MT03_04	1	2	1	y1	490.258382	147.112804	5.76	1802	494.265481	155.127003	5.81	1906
sp|P02771|FETA_HUMAN	GYQELLEK	MT03_04	2	2	1	y1	490.258382	147.112804	5.81	2038	494.265481	155.127003	5.81	2296
sp|P02771|FETA_HUMAN	GYQELLEK	MT03_04	3	2	1	y1	490.258382	147.112804	5.85	2032	494.265481	155.127003	5.85	1923
sp|P02771|FETA_HUMAN	GYQELLEK	MT03_05	1	2	1	y1	490.258382	147.112804	5.85	1120	494.265481	155.127003	5.85	2286
sp|P02771|FETA_HUMAN	GYQELLEK	MT03_05	2	2	1	y1	490.258382	147.112804	5.85	1540	494.265481	155.127003	5.85	2490
sp|P02771|FETA_HUMAN	GYQELLEK	MT03_05	3	2	1	y1	490.258382	147.112804	5.89	1534	494.265481	155.127003	5.93	2145
sp|P02771|FETA_HUMAN	GYQELLEK	MT03_06	1	2	1	y1	490.258382	147.112804	5.81	1281	494.265481	155.127003	5.81	3983
sp|P02771|FETA_HUMAN	GYQELLEK	MT03_06	2	2	1	y1	490.258382	147.112804	5.81	485	494.265481	155.127003	5.76	4773
sp|P02771|FETA_HUMAN	GYQELLEK	MT03_06	3	2	1	y1	490.258382	147.112804	5.89	585	494.265481	155.127003	5.85	4576
sp|P02771|FETA_HUMAN	GYQELLEK	MT03_07	1	2	1	y1	490.258382	147.112804	5.85	1689	494.265481	155.127003	5.81	8133
sp|P02771|FETA_HUMAN	GYQELLEK	MT03_07	2	2	1	y1	490.258382	147.112804	5.81	1533	494.265481	155.127003	5.81	10221
sp|P02771|FETA_HUMAN	GYQELLEK	MT03_07	3	2	1	y1	490.258382	147.112804	5.81	1349	494.265481	155.127003	5.76	9844
sp|P02771|FETA_HUMAN	GYQELLEK	MT03_08	1	2	1	y1	490.258382	147.112804	5.85	1574	494.265481	155.127003	5.85	18252
sp|P02771|FETA_HUMAN	GYQELLEK	MT03_08	2	2	1	y1	490.258382	147.112804	5.89	2094	494.265481	155.127003	5.85	22185
sp|P02771|FETA_HUMAN	GYQELLEK	MT03_08	3	2	1	y1	490.258382	147.112804	5.85	1813	494.265481	155.127003	5.81	22059
sp|P02771|FETA_HUMAN	GYQELLEK	MT04_DB	1	2	1	y1	490.258382	147.112804	5.85	95	494.265481	155.127003	6.01	0
sp|P02771|FETA_HUMAN	GYQELLEK	MT04_DB	2	2	1	y1	490.258382	147.112804	5.81	96	494.265481	155.127003	5.89	2
sp|P02771|FETA_HUMAN	GYQELLEK	MT04_DB	3	2	1	y1	490.258382	147.112804	5.72	73	494.265481	155.127003	5.89	0
sp|P02771|FETA_HUMAN	GYQELLEK	MT04_CB	1	2	1	y1	490.258382	147.112804	5.76	1042	494.265481	155.127003	5.64	6
sp|P02771|FETA_HUMAN	GYQELLEK	MT04_CB	2	2	1	y1	490.258382	147.112804	5.81	858	494.265481	155.127003	5.76	32
sp|P02771|FETA_HUMAN	GYQELLEK	MT04_CB	3	2	1	y1	490.258382	147.112804	5.76	1045	494.265481	155.127003	5.93	26
sp|P02771|FETA_HUMAN	GYQELLEK	MT04_01	1	2	1	y1	490.258382	147.112804	5.72	770	494.265481	155.127003	5.81	38
sp|P02771|FETA_HUMAN	GYQELLEK	MT04_01	2	2	1	y1	490.258382	147.112804	5.72	82	494.265481	155.127003	5.81	57
sp|P02771|FETA_HUMAN	GYQELLEK	MT04_01	3	2	1	y1	490.258382	147.112804	5.81	1006	494.265481	155.127003	5.85	123
sp|P02771|FETA_HUMAN	GYQELLEK	MT04_02	1	2	1	y1	490.258382	147.112804	5.76	1579	494.265481	155.127003	5.72	372
sp|P02771|FETA_HUMAN	GYQELLEK	MT04_02	2	2	1	y1	490.258382	147.112804	5.81	1434	494.265481	155.127003	5.76	405
sp|P02771|FETA_HUMAN	GYQELLEK	MT04_02	3	2	1	y1	490.258382	147.112804	5.76	1453	494.265481	155.127003	5.76	440
sp|P02771|FETA_HUMAN	GYQELLEK	MT04_03	1	2	1	y1	490.258382	147.112804	5.76	1534	494.265481	155.127003	5.81	869
sp|P02771|FETA_HUMAN	GYQELLEK	MT04_03	2	2	1	y1	490.258382	147.112804	5.85	1781	494.265481	155.127003	5.81	923
sp|P02771|FETA_HUMAN	GYQELLEK	MT04_03	3	2	1	y1	490.258382	147.112804	5.85	1900	494.265481	155.127003	5.85	1044
sp|P02771|FETA_HUMAN	GYQELLEK	MT04_04	1	2	1	y1	490.258382	147.112804	5.81	1218	494.265481	155.127003	5.85	1126
sp|P02771|FETA_HUMAN	GYQELLEK	MT04_04	2	2	1	y1	490.258382	147.112804	5.81	1347	494.265481	155.127003	5.81	1323
sp|P02771|FETA_HUMAN	GYQELLEK	MT04_04	3	2	1	y1	490.258382	147.112804	5.81	1478	494.265481	155.127003	5.81	1192
sp|P02771|FETA_HUMAN	GYQELLEK	MT04_05	1	2	1	y1	490.258382	147.112804	5.76	1967	494.265481	155.127003	5.76	3400
sp|P02771|FETA_HUMAN	GYQELLEK	MT04_05	2	2	1	y1	490.258382	147.112804	5.81	2532	494.265481	155.127003	5.85	4382
sp|P02771|FETA_HUMAN	GYQELLEK	MT04_05	3	2	1	y1	490.258382	147.112804	5.81	2575	494.265481	155.127003	5.76	4463
sp|P02771|FETA_HUMAN	GYQELLEK	MT04_06	1	2	1	y1	490.258382	147.112804	5.76	525	494.265481	155.127003	5.72	4884
sp|P02771|FETA_HUMAN	GYQELLEK	MT04_06	2	2	1	y1	490.258382	147.112804	5.81	1529	494.265481	155.127003	5.85	6013
sp|P02771|FETA_HUMAN	GYQELLEK	MT04_06	3	2	1	y1	490.258382	147.112804	5.85	1758	494.265481	155.127003	5.85	5895
sp|P02771|FETA_HUMAN	GYQELLEK	MT04_07	1	2	1	y1	490.258382	147.112804	5.76	1953	494.265481	155.127003	5.76	10282
sp|P02771|FETA_HUMAN	GYQELLEK	MT04_07	2	2	1	y1	490.258382	147.112804	5.76	1865	494.265481	155.127003	5.76	13690
sp|P02771|FETA_HUMAN	GYQELLEK	MT04_07	3	2	1	y1	490.258382	147.112804	5.81	2111	494.265481	155.127003	5.76	14495
sp|P02771|FETA_HUMAN	GYQELLEK	MT04_08	1	2	1	y1	490.258382	147.112804	5.76	1884	494.265481	155.127003	5.76	21844
sp|P02771|FETA_HUMAN	GYQELLEK	MT04_08	2	2	1	y1	490.258382	147.112804	5.81	2275	494.265481	155.127003	5.81	25200
sp|P02771|FETA_HUMAN	GYQELLEK	MT04_08	3	2	1	y1	490.258382	147.112804	5.76	2038	494.265481	155.127003	5.76	24224
sp|P02771|FETA_HUMAN	GYQELLEK	MT05_DB	1	2	1	y1	490.258382	147.112804	5.76	148	494.265481	155.127003	5.89	1
sp|P02771|FETA_HUMAN	GYQELLEK	MT05_DB	2	2	1	y1	490.258382	147.112804	5.81	166	494.265481	155.127003	5.89	4
sp|P02771|FETA_HUMAN	GYQELLEK	MT05_DB	3	2	1	y1	490.258382	147.112804	5.81	89	494.265481	155.127003	5.93	0
sp|P02771|FETA_HUMAN	GYQELLEK	MT05_CB	1	2	1	y1	490.258382	147.112804	5.76	2160	494.265481	155.127003	6.01	17
sp|P02771|FETA_HUMAN	GYQELLEK	MT05_CB	2	2	1	y1	490.258382	147.112804	5.76	3075	494.265481	155.127003	5.76	12
sp|P02771|FETA_HUMAN	GYQELLEK	MT05_CB	3	2	1	y1	490.258382	147.112804	5.72	2885	494.265481	155.127003	5.76	47
sp|P02771|FETA_HUMAN	GYQELLEK	MT05_01	1	2	1	y1	490.258382	147.112804	5.68	2472	494.265481	155.127003	5.68	199
sp|P02771|FETA_HUMAN	GYQELLEK	MT05_01	2	2	1	y1	490.258382	147.112804	5.81	1461	494.265481	155.127003	5.81	149
sp|P02771|FETA_HUMAN	GYQELLEK	MT05_01	3	2	1	y1	490.258382	147.112804	5.85	226	494.265481	155.127003	5.68	153
sp|P02771|FETA_HUMAN	GYQELLEK	MT05_02	1	2	1	y1	490.258382	147.112804	5.76	1190	494.265481	155.127003	5.76	373
sp|P02771|FETA_HUMAN	GYQELLEK	MT05_02	2	2	1	y1	490.258382	147.112804	5.81	1151	494.265481	155.127003	5.81	308
sp|P02771|FETA_HUMAN	GYQELLEK	MT05_02	3	2	1	y1	490.258382	147.112804	5.72	1235	494.265481	155.127003	5.76	361
sp|P02771|FETA_HUMAN	GYQELLEK	MT05_03	1	2	1	y1	490.258382	147.112804	5.76	1693	494.265481	155.127003	5.85	878
sp|P02771|FETA_HUMAN	GYQELLEK	MT05_03	2	2	1	y1	490.258382	147.112804	5.76	1951	494.265481	155.127003	5.76	965
sp|P02771|FETA_HUMAN	GYQELLEK	MT05_03	3	2	1	y1	490.258382	147.112804	5.76	1935	494.265481	155.127003	5.81	1129
sp|P02771|FETA_HUMAN	GYQELLEK	MT05_04	1	2	1	y1	490.258382	147.112804	5.72	1423	494.265481	155.127003	5.72	1387
sp|P02771|FETA_HUMAN	GYQELLEK	MT05_04	2	2	1	y1	490.258382	147.112804	5.68	1279	494.265481	155.127003	5.72	1367
sp|P02771|FETA_HUMAN	GYQELLEK	MT05_04	3	2	1	y1	490.258382	147.112804	5.81	983	494.265481	155.127003	5.81	915
sp|P02771|FETA_HUMAN	GYQELLEK	MT05_05	1	2	1	y1	490.258382	147.112804	5.76	1523	494.265481	155.127003	5.72	2967
sp|P02771|FETA_HUMAN	GYQELLEK	MT05_05	2	2	1	y1	490.258382	147.112804	5.76	2023	494.265481	155.127003	5.76	3565
sp|P02771|FETA_HUMAN	GYQELLEK	MT05_05	3	2	1	y1	490.258382	147.112804	5.81	2211	494.265481	155.127003	5.81	3434
sp|P02771|FETA_HUMAN	GYQELLEK	MT05_06	1	2	1	y1	490.258382	147.112804	5.85	96	494.265481	155.127003	5.72	5331
sp|P02771|FETA_HUMAN	GYQELLEK	MT05_06	2	2	1	y1	490.258382	147.112804	5.72	872	494.265481	155.127003	5.76	7087
sp|P02771|FETA_HUMAN	GYQELLEK	MT05_06	3	2	1	y1	490.258382	147.112804	5.68	533	494.265481	155.127003	5.76	7573
sp|P02771|FETA_HUMAN	GYQELLEK	MT05_07	1	2	1	y1	490.258382	147.112804	5.72	2974	494.265481	155.127003	5.72	15997
sp|P02771|FETA_HUMAN	GYQELLEK	MT05_07	2	2	1	y1	490.258382	147.112804	5.76	3709	494.265481	155.127003	5.72	20493
sp|P02771|FETA_HUMAN	GYQELLEK	MT05_07	3	2	1	y1	490.258382	147.112804	5.81	3559	494.265481	155.127003	5.81	19814
sp|P02771|FETA_HUMAN	GYQELLEK	MT05_08	1	2	1	y1	490.258382	147.112804	5.76	3700	494.265481	155.127003	5.76	40122
sp|P02771|FETA_HUMAN	GYQELLEK	MT05_08	2	2	1	y1	490.258382	147.112804	5.76	4363	494.265481	155.127003	5.76	42593
sp|P02771|FETA_HUMAN	GYQELLEK	MT05_08	3	2	1	y1	490.258382	147.112804	5.72	3691	494.265481	155.127003	5.72	39463
sp|P02771|FETA_HUMAN	GYQELLEK	MT06_DB	1	2	1	y1	490.258382	147.112804	5.76	209	494.265481	155.127003	6.01	0
sp|P02771|FETA_HUMAN	GYQELLEK	MT06_DB	2	2	1	y1	490.258382	147.112804	5.48	10	494.265481	155.127003	5.64	1
sp|P02771|FETA_HUMAN	GYQELLEK	MT06_DB	3	2	1	y1	490.258382	147.112804	5.81	245	494.265481	155.127003	5.97	0
sp|P02771|FETA_HUMAN	GYQELLEK	MT06_CB	1	2	1	y1	490.258382	147.112804	5.85	305	494.265481	155.127003	5.89	5
sp|P02771|FETA_HUMAN	GYQELLEK	MT06_CB	2	2	1	y1	490.258382	147.112804	5.81	647	494.265481	155.127003	5.97	1
sp|P02771|FETA_HUMAN	GYQELLEK	MT06_CB	3	2	1	y1	490.258382	147.112804	5.76	593	494.265481	155.127003	6.01	10
sp|P02771|FETA_HUMAN	GYQELLEK	MT06_01	1	2	1	y1	490.258382	147.112804	5.72	1127	494.265481	155.127003	5.68	89
sp|P02771|FETA_HUMAN	GYQELLEK	MT06_01	2	2	1	y1	490.258382	147.112804	5.81	1131	494.265481	155.127003	5.81	460
sp|P02771|FETA_HUMAN	GYQELLEK	MT06_01	3	2	1	y1	490.258382	147.112804	5.89	558	494.265481	155.127003	5.89	281
sp|P02771|FETA_HUMAN	GYQELLEK	MT06_02	1	2	1	y1	490.258382	147.112804	5.81	2072	494.265481	155.127003	5.76	602
sp|P02771|FETA_HUMAN	GYQELLEK	MT06_02	2	2	1	y1	490.258382	147.112804	5.85	2211	494.265481	155.127003	5.81	838
sp|P02771|FETA_HUMAN	GYQELLEK	MT06_02	3	2	1	y1	490.258382	147.112804	5.81	2767	494.265481	155.127003	5.85	719
sp|P02771|FETA_HUMAN	GYQELLEK	MT06_03	1	2	1	y1	490.258382	147.112804	5.81	1391	494.265481	155.127003	5.76	436
sp|P02771|FETA_HUMAN	GYQELLEK	MT06_03	2	2	1	y1	490.258382	147.112804	5.89	1491	494.265481	155.127003	5.81	968
sp|P02771|FETA_HUMAN	GYQELLEK	MT06_03	3	2	1	y1	490.258382	147.112804	5.81	1718	494.265481	155.127003	5.76	801
sp|P02771|FETA_HUMAN	GYQELLEK	MT06_04	1	2	1	y1	490.258382	147.112804	5.76	1636	494.265481	155.127003	5.72	1455
sp|P02771|FETA_HUMAN	GYQELLEK	MT06_04	2	2	1	y1	490.258382	147.112804	5.85	1780	494.265481	155.127003	5.85	2031
sp|P02771|FETA_HUMAN	GYQELLEK	MT06_04	3	2	1	y1	490.258382	147.112804	5.85	2261	494.265481	155.127003	5.76	2024
sp|P02771|FETA_HUMAN	GYQELLEK	MT06_05	1	2	1	y1	490.258382	147.112804	5.76	1334	494.265481	155.127003	5.76	2343
sp|P02771|FETA_HUMAN	GYQELLEK	MT06_05	2	2	1	y1	490.258382	147.112804	5.85	1217	494.265481	155.127003	5.81	2989
sp|P02771|FETA_HUMAN	GYQELLEK	MT06_05	3	2	1	y1	490.258382	147.112804	5.85	1663	494.265481	155.127003	5.81	3139
sp|P02771|FETA_HUMAN	GYQELLEK	MT06_06	1	2	1	y1	490.258382	147.112804	5.76	2934	494.265481	155.127003	5.72	9211
sp|P02771|FETA_HUMAN	GYQELLEK	MT06_06	2	2	1	y1	490.258382	147.112804	5.72	928	494.265481	155.127003	5.76	10561
sp|P02771|FETA_HUMAN	GYQELLEK	MT06_06	3	2	1	y1	490.258382	147.112804	5.81	3519	494.265481	155.127003	5.81	11614
sp|P02771|FETA_HUMAN	GYQELLEK	MT06_07	1	2	1	y1	490.258382	147.112804	5.76	2763	494.265481	155.127003	5.81	17361
sp|P02771|FETA_HUMAN	GYQELLEK	MT06_07	2	2	1	y1	490.258382	147.112804	5.85	2389	494.265481	155.127003	5.81	15895
sp|P02771|FETA_HUMAN	GYQELLEK	MT06_07	3	2	1	y1	490.258382	147.112804	5.76	2688	494.265481	155.127003	5.81	16384
sp|P02771|FETA_HUMAN	GYQELLEK	MT06_08	1	2	1	y1	490.258382	147.112804	5.81	2183	494.265481	155.127003	5.76	23073
sp|P02771|FETA_HUMAN	GYQELLEK	MT06_08	2	2	1	y1	490.258382	147.112804	5.81	2187	494.265481	155.127003	5.76	25582
sp|P02771|FETA_HUMAN	GYQELLEK	MT06_08	3	2	1	y1	490.258382	147.112804	5.76	2270	494.265481	155.127003	5.76	26133
sp|P02771|FETA_HUMAN	GYQELLEK	MT01_DB	1	2	2	y6	490.258382	380.215986	6.57	24	494.265481	384.223085	6.37	0
sp|P02771|FETA_HUMAN	GYQELLEK	MT01_DB	2	2	2	y6	490.258382	380.215986	6.62	18	494.265481	384.223085	6.33	28
sp|P02771|FETA_HUMAN	GYQELLEK	MT01_DB	3	2	2	y6	490.258382	380.215986	6.21	549	494.265481	384.223085	6.13	14
sp|P02771|FETA_HUMAN	GYQELLEK	MT01_CB	1	2	2	y6	490.258382	380.215986	6.13	1205	494.265481	384.223085	5.93	2
sp|P02771|FETA_HUMAN	GYQELLEK	MT01_CB	2	2	2	y6	490.258382	380.215986	6.21	1000	494.265481	384.223085	6.09	58
sp|P02771|FETA_HUMAN	GYQELLEK	MT01_CB	3	2	2	y6	490.258382	380.215986	6.21	1171	494.265481	384.223085	6.25	92
sp|P02771|FETA_HUMAN	GYQELLEK	MT01_01	1	2	2	y6	490.258382	380.215986	6.17	889	494.265481	384.223085	6.21	589
sp|P02771|FETA_HUMAN	GYQELLEK	MT01_01	2	2	2	y6	490.258382	380.215986	6.21	1189	494.265481	384.223085	6.21	327
sp|P02771|FETA_HUMAN	GYQELLEK	MT01_01	3	2	2	y6	490.258382	380.215986	6.09	147	494.265481	384.223085	6.17	227
sp|P02771|FETA_HUMAN	GYQELLEK	MT01_02	1	2	2	y6	490.258382	380.215986	6.17	846	494.265481	384.223085	6.17	207
sp|P02771|FETA_HUMAN	GYQELLEK	MT01_02	2	2	2	y6	490.258382	380.215986	6.21	1135	494.265481	384.223085	6.17	397
sp|P02771|FETA_HUMAN	GYQELLEK	MT01_02	3	2	2	y6	490.258382	380.215986	6.13	1010	494.265481	384.223085	6.13	375
sp|P02771|FETA_HUMAN	GYQELLEK	MT01_03	1	2	2	y6	490.258382	380.215986	6.17	2537	494.265481	384.223085	6.21	1518
sp|P02771|FETA_HUMAN	GYQELLEK	MT01_03	2	2	2	y6	490.258382	380.215986	6.21	2597	494.265481	384.223085	6.25	1658
sp|P02771|FETA_HUMAN	GYQELLEK	MT01_03	3	2	2	y6	490.258382	380.215986	6.21	2291	494.265481	384.223085	6.21	1331
sp|P02771|FETA_HUMAN	GYQELLEK	MT01_04	1	2	2	y6	490.258382	380.215986	6.21	1785	494.265481	384.223085	6.21	2091
sp|P02771|FETA_HUMAN	GYQELLEK	MT01_04	2	2	2	y6	490.258382	380.215986	6.25	2001	494.265481	384.223085	6.25	2077
sp|P02771|FETA_HUMAN	GYQELLEK	MT01_04	3	2	2	y6	490.258382	380.215986	6.17	2123	494.265481	384.223085	6.17	2426
sp|P02771|FETA_HUMAN	GYQELLEK	MT01_05	1	2	2	y6	490.258382	380.215986	6.17	2600	494.265481	384.223085	6.17	5632
sp|P02771|FETA_HUMAN	GYQELLEK	MT01_05	2	2	2	y6	490.258382	380.215986	6.21	2997	494.265481	384.223085	6.21	5481
sp|P02771|FETA_HUMAN	GYQELLEK	MT01_05	3	2	2	y6	490.258382	380.215986	6.17	3230	494.265481	384.223085	6.17	5628
sp|P02771|FETA_HUMAN	GYQELLEK	MT01_06	1	2	2	y6	490.258382	380.215986	6.17	1905	494.265481	384.223085	6.17	7482
sp|P02771|FETA_HUMAN	GYQELLEK	MT01_06	2	2	2	y6	490.258382	380.215986	6.17	1959	494.265481	384.223085	6.17	7295
sp|P02771|FETA_HUMAN	GYQELLEK	MT01_06	3	2	2	y6	490.258382	380.215986	6.17	1785	494.265481	384.223085	6.17	7744
sp|P02771|FETA_HUMAN	GYQELLEK	MT01_07	1	2	2	y6	490.258382	380.215986	6.17	4799	494.265481	384.223085	6.17	31771
sp|P02771|FETA_HUMAN	GYQELLEK	MT01_07	2	2	2	y6	490.258382	380.215986	6.17	4556	494.265481	384.223085	6.17	32399
sp|P02771|FETA_HUMAN	GYQELLEK	MT01_07	3	2	2	y6	490.258382	380.215986	6.21	4873	494.265481	384.223085	6.21	31349
sp|P02771|FETA_HUMAN	GYQELLEK	MT01_08	1	2	2	y6	490.258382	380.215986	6.17	3916	494.265481	384.223085	6.17	58063
sp|P02771|FETA_HUMAN	GYQELLEK	MT01_08	2	2	2	y6	490.258382	380.215986	6.21	3867	494.265481	384.223085	6.21	56519
sp|P02771|FETA_HUMAN	GYQELLEK	MT01_08	3	2	2	y6	490.258382	380.215986	6.21	4391	494.265481	384.223085	6.21	55726
sp|P02771|FETA_HUMAN	GYQELLEK	MT02_DB	1	2	2	y6	490.258382	380.215986	6.17	328	494.265481	384.223085	6.29	0
sp|P02771|FETA_HUMAN	GYQELLEK	MT02_DB	2	2	2	y6	490.258382	380.215986	6.25	573	494.265481	384.223085	6.37	0
sp|P02771|FETA_HUMAN	GYQELLEK	MT02_DB	3	2	2	y6	490.258382	380.215986	6.25	558	494.265481	384.223085	6.37	0
sp|P02771|FETA_HUMAN	GYQELLEK	MT02_CB	1	2	2	y6	490.258382	380.215986	6.25	262	494.265481	384.223085	6.25	1
sp|P02771|FETA_HUMAN	GYQELLEK	MT02_CB	2	2	2	y6	490.258382	380.215986	6.29	269	494.265481	384.223085	6.13	20
sp|P02771|FETA_HUMAN	GYQELLEK	MT02_CB	3	2	2	y6	490.258382	380.215986	6.25	312	494.265481	384.223085	6.37	31
sp|P02771|FETA_HUMAN	GYQELLEK	MT02_01	1	2	2	y6	490.258382	380.215986	6.25	3160	494.265481	384.223085	6.25	508
sp|P02771|FETA_HUMAN	GYQELLEK	MT02_01	2	2	2	y6	490.258382	380.215986	6.29	3659	494.265481	384.223085	6.25	397
sp|P02771|FETA_HUMAN	GYQELLEK	MT02_01	3	2	2	y6	490.258382	380.215986	6.29	322	494.265481	384.223085	6.25	76
sp|P02771|FETA_HUMAN	GYQELLEK	MT02_02	1	2	2	y6	490.258382	380.215986	6.29	2345	494.265481	384.223085	6.25	603
sp|P02771|FETA_HUMAN	GYQELLEK	MT02_02	2	2	2	y6	490.258382	380.215986	6.25	2614	494.265481	384.223085	6.25	656
sp|P02771|FETA_HUMAN	GYQELLEK	MT02_02	3	2	2	y6	490.258382	380.215986	6.29	456	494.265481	384.223085	6.33	213
sp|P02771|FETA_HUMAN	GYQELLEK	MT02_03	1	2	2	y6	490.258382	380.215986	6.25	1333	494.265481	384.223085	6.25	630
sp|P02771|FETA_HUMAN	GYQELLEK	MT02_03	2	2	2	y6	490.258382	380.215986	6.25	1534	494.265481	384.223085	6.25	789
sp|P02771|FETA_HUMAN	GYQELLEK	MT02_03	3	2	2	y6	490.258382	380.215986	6.29	382	494.265481	384.223085	6.29	245
sp|P02771|FETA_HUMAN	GYQELLEK	MT02_04	1	2	2	y6	490.258382	380.215986	6.29	3302	494.265481	384.223085	6.29	2234
sp|P02771|FETA_HUMAN	GYQELLEK	MT02_04	2	2	2	y6	490.258382	380.215986	6.25	2295	494.265481	384.223085	6.25	2350
sp|P02771|FETA_HUMAN	GYQELLEK	MT02_04	3	2	2	y6	490.258382	380.215986	6.29	946	494.265481	384.223085	6.29	928
sp|P02771|FETA_HUMAN	GYQELLEK	MT02_05	1	2	2	y6	490.258382	380.215986	6.25	531	494.265481	384.223085	6.25	1050
sp|P02771|FETA_HUMAN	GYQELLEK	MT02_05	2	2	2	y6	490.258382	380.215986	6.25	706	494.265481	384.223085	6.25	1410
sp|P02771|FETA_HUMAN	GYQELLEK	MT02_05	3	2	2	y6	490.258382	380.215986	6.29	171	494.265481	384.223085	6.29	269
sp|P02771|FETA_HUMAN	GYQELLEK	MT02_06	1	2	2	y6	490.258382	380.215986	6.25	1784	494.265481	384.223085	6.25	5568
sp|P02771|FETA_HUMAN	GYQELLEK	MT02_06	2	2	2	y6	490.258382	380.215986	6.29	1329	494.265481	384.223085	6.29	7942
sp|P02771|FETA_HUMAN	GYQELLEK	MT02_06	3	2	2	y6	490.258382	380.215986	6.29	1308	494.265481	384.223085	6.25	4667
sp|P02771|FETA_HUMAN	GYQELLEK	MT02_07	1	2	2	y6	490.258382	380.215986	6.25	2306	494.265481	384.223085	6.29	11637
sp|P02771|FETA_HUMAN	GYQELLEK	MT02_07	2	2	2	y6	490.258382	380.215986	6.29	1465	494.265481	384.223085	6.29	9349
sp|P02771|FETA_HUMAN	GYQELLEK	MT02_07	3	2	2	y6	490.258382	380.215986	6.29	1001	494.265481	384.223085	6.29	5828
sp|P02771|FETA_HUMAN	GYQELLEK	MT02_08	1	2	2	y6	490.258382	380.215986	6.25	2195	494.265481	384.223085	6.25	26192
sp|P02771|FETA_HUMAN	GYQELLEK	MT02_08	2	2	2	y6	490.258382	380.215986	6.29	2059	494.265481	384.223085	6.29	28452
sp|P02771|FETA_HUMAN	GYQELLEK	MT02_08	3	2	2	y6	490.258382	380.215986	6.25	1705	494.265481	384.223085	6.29	17035
sp|P02771|FETA_HUMAN	GYQELLEK	MT03_DB	1	2	2	y6	490.258382	380.215986	5.85	266	494.265481	384.223085	5.93	1
sp|P02771|FETA_HUMAN	GYQELLEK	MT03_DB	2	2	2	y6	490.258382	380.215986	5.93	336	494.265481	384.223085	6.01	11
sp|P02771|FETA_HUMAN	GYQELLEK	MT03_DB	3	2	2	y6	490.258382	380.215986	5.81	516	494.265481	384.223085	6.05	0
sp|P02771|FETA_HUMAN	GYQELLEK	MT03_CB	1	2	2	y6	490.258382	380.215986	5.85	838	494.265481	384.223085	5.72	21
sp|P02771|FETA_HUMAN	GYQELLEK	MT03_CB	2	2	2	y6	490.258382	380.215986	5.85	1282	494.265481	384.223085	5.56	6
sp|P02771|FETA_HUMAN	GYQELLEK	MT03_CB	3	2	2	y6	490.258382	380.215986	5.76	992	494.265481	384.223085	5.93	13
sp|P02771|FETA_HUMAN	GYQELLEK	MT03_01	1	2	2	y6	490.258382	380.215986	5.89	1774	494.265481	384.223085	5.89	234
sp|P02771|FETA_HUMAN	GYQELLEK	MT03_01	2	2	2	y6	490.258382	380.215986	5.76	651	494.265481	384.223085	5.81	325
sp|P02771|FETA_HUMAN	GYQELLEK	MT03_01	3	2	2	y6	490.258382	380.215986	5.68	143	494.265481	384.223085	5.89	237
sp|P02771|FETA_HUMAN	GYQELLEK	MT03_02	2	2	2	y6	490.258382	380.215986	5.85	1015	494.265481	384.223085	5.89	234
sp|P02771|FETA_HUMAN	GYQELLEK	MT03_02	3	2	2	y6	490.258382	380.215986	5.85	1191	494.265481	384.223085	5.81	536
sp|P02771|FETA_HUMAN	GYQELLEK	MT03_02	1	2	2	y6	490.258382	380.215986	5.85	1183	494.265481	384.223085	5.85	447
sp|P02771|FETA_HUMAN	GYQELLEK	MT03_03	1	2	2	y6	490.258382	380.215986	5.89	1705	494.265481	384.223085	5.93	1204
sp|P02771|FETA_HUMAN	GYQELLEK	MT03_03	2	2	2	y6	490.258382	380.215986	5.81	2604	494.265481	384.223085	5.81	1227
sp|P02771|FETA_HUMAN	GYQELLEK	MT03_03	3	2	2	y6	490.258382	380.215986	5.85	2614	494.265481	384.223085	5.76	1180
sp|P02771|FETA_HUMAN	GYQELLEK	MT03_04	1	2	2	y6	490.258382	380.215986	5.81	1544	494.265481	384.223085	5.85	2143
sp|P02771|FETA_HUMAN	GYQELLEK	MT03_04	2	2	2	y6	490.258382	380.215986	5.89	2249	494.265481	384.223085	5.85	2277
sp|P02771|FETA_HUMAN	GYQELLEK	MT03_04	3	2	2	y6	490.258382	380.215986	5.81	2560	494.265481	384.223085	5.85	2364
sp|P02771|FETA_HUMAN	GYQELLEK	MT03_05	1	2	2	y6	490.258382	380.215986	5.85	1287	494.265481	384.223085	5.81	1879
sp|P02771|FETA_HUMAN	GYQELLEK	MT03_05	2	2	2	y6	490.258382	380.215986	5.85	1428	494.265481	384.223085	5.85	2558
sp|P02771|FETA_HUMAN	GYQELLEK	MT03_05	3	2	2	y6	490.258382	380.215986	5.89	1268	494.265481	384.223085	5.89	2456
sp|P02771|FETA_HUMAN	GYQELLEK	MT03_06	1	2	2	y6	490.258382	380.215986	5.81	1537	494.265481	384.223085	5.85	4062
sp|P02771|FETA_HUMAN	GYQELLEK	MT03_06	2	2	2	y6	490.258382	380.215986	5.81	511	494.265481	384.223085	5.81	5172
sp|P02771|FETA_HUMAN	GYQELLEK	MT03_06	3	2	2	y6	490.258382	380.215986	5.89	662	494.265481	384.223085	5.89	5663
sp|P02771|FETA_HUMAN	GYQELLEK	MT03_07	1	2	2	y6	490.258382	380.215986	5.85	1425	494.265481	384.223085	5.81	8788
sp|P02771|FETA_HUMAN	GYQELLEK	MT03_07	2	2	2	y6	490.258382	380.215986	5.81	1574	494.265481	384.223085	5.81	10711
sp|P02771|FETA_HUMAN	GYQELLEK	MT03_07	3	2	2	y6	490.258382	380.215986	5.76	1810	494.265481	384.223085	5.81	11542
sp|P02771|FETA_HUMAN	GYQELLEK	MT03_08	1	2	2	y6	490.258382	380.215986	5.85	1795	494.265481	384.223085	5.85	19179
sp|P02771|FETA_HUMAN	GYQELLEK	MT03_08	2	2	2	y6	490.258382	380.215986	5.89	2048	494.265481	384.223085	5.85	23126
sp|P02771|FETA_HUMAN	GYQELLEK	MT03_08	3	2	2	y6	490.258382	380.215986	5.85	1841	494.265481	384.223085	5.85	26369
sp|P02771|FETA_HUMAN	GYQELLEK	MT04_DB	1	2	2	y6	490.258382	380.215986	5.81	82	494.265481	384.223085	5.97	2
sp|P02771|FETA_HUMAN	GYQELLEK	MT04_DB	2	2	2	y6	490.258382	380.215986	5.76	108	494.265481	384.223085	5.93	8
sp|P02771|FETA_HUMAN	GYQELLEK	MT04_DB	3	2	2	y6	490.258382	380.215986	5.85	129	494.265481	384.223085	5.89	8
sp|P02771|FETA_HUMAN	GYQELLEK	MT04_CB	1	2	2	y6	490.258382	380.215986	5.81	818	494.265481	384.223085	5.89	9
sp|P02771|FETA_HUMAN	GYQELLEK	MT04_CB	2	2	2	y6	490.258382	380.215986	5.85	989	494.265481	384.223085	5.81	35
sp|P02771|FETA_HUMAN	GYQELLEK	MT04_CB	3	2	2	y6	490.258382	380.215986	5.76	1143	494.265481	384.223085	5.81	36
sp|P02771|FETA_HUMAN	GYQELLEK	MT04_01	1	2	2	y6	490.258382	380.215986	5.72	686	494.265481	384.223085	5.76	89
sp|P02771|FETA_HUMAN	GYQELLEK	MT04_01	2	2	2	y6	490.258382	380.215986	5.72	87	494.265481	384.223085	5.85	116
sp|P02771|FETA_HUMAN	GYQELLEK	MT04_01	3	2	2	y6	490.258382	380.215986	5.85	675	494.265481	384.223085	5.76	155
sp|P02771|FETA_HUMAN	GYQELLEK	MT04_02	1	2	2	y6	490.258382	380.215986	5.81	1348	494.265481	384.223085	5.72	420
sp|P02771|FETA_HUMAN	GYQELLEK	MT04_02	2	2	2	y6	490.258382	380.215986	5.81	1763	494.265481	384.223085	5.76	468
sp|P02771|FETA_HUMAN	GYQELLEK	MT04_02	3	2	2	y6	490.258382	380.215986	5.76	1390	494.265481	384.223085	5.76	512
sp|P02771|FETA_HUMAN	GYQELLEK	MT04_03	1	2	2	y6	490.258382	380.215986	5.76	2031	494.265481	384.223085	5.76	1024
sp|P02771|FETA_HUMAN	GYQELLEK	MT04_03	2	2	2	y6	490.258382	380.215986	5.81	2119	494.265481	384.223085	5.85	1129
sp|P02771|FETA_HUMAN	GYQELLEK	MT04_03	3	2	2	y6	490.258382	380.215986	5.85	2069	494.265481	384.223085	5.85	1170
sp|P02771|FETA_HUMAN	GYQELLEK	MT04_04	1	2	2	y6	490.258382	380.215986	5.81	1204	494.265481	384.223085	5.89	1182
sp|P02771|FETA_HUMAN	GYQELLEK	MT04_04	2	2	2	y6	490.258382	380.215986	5.81	1156	494.265481	384.223085	5.85	1149
sp|P02771|FETA_HUMAN	GYQELLEK	MT04_04	3	2	2	y6	490.258382	380.215986	5.81	1403	494.265481	384.223085	5.76	1150
sp|P02771|FETA_HUMAN	GYQELLEK	MT04_05	1	2	2	y6	490.258382	380.215986	5.76	1859	494.265481	384.223085	5.76	3529
sp|P02771|FETA_HUMAN	GYQELLEK	MT04_05	2	2	2	y6	490.258382	380.215986	5.81	2300	494.265481	384.223085	5.76	4713
sp|P02771|FETA_HUMAN	GYQELLEK	MT04_05	3	2	2	y6	490.258382	380.215986	5.81	2303	494.265481	384.223085	5.76	4994
sp|P02771|FETA_HUMAN	GYQELLEK	MT04_06	1	2	2	y6	490.258382	380.215986	5.76	446	494.265481	384.223085	5.76	4540
sp|P02771|FETA_HUMAN	GYQELLEK	MT04_06	2	2	2	y6	490.258382	380.215986	5.81	1777	494.265481	384.223085	5.85	6430
sp|P02771|FETA_HUMAN	GYQELLEK	MT04_06	3	2	2	y6	490.258382	380.215986	5.85	1817	494.265481	384.223085	5.89	6483
sp|P02771|FETA_HUMAN	GYQELLEK	MT04_07	1	2	2	y6	490.258382	380.215986	5.76	1429	494.265481	384.223085	5.76	10999
sp|P02771|FETA_HUMAN	GYQELLEK	MT04_07	2	2	2	y6	490.258382	380.215986	5.76	2145	494.265481	384.223085	5.76	14334
sp|P02771|FETA_HUMAN	GYQELLEK	MT04_07	3	2	2	y6	490.258382	380.215986	5.81	2765	494.265481	384.223085	5.76	14216
sp|P02771|FETA_HUMAN	GYQELLEK	MT04_08	1	2	2	y6	490.258382	380.215986	5.76	1936	494.265481	384.223085	5.76	24173
sp|P02771|FETA_HUMAN	GYQELLEK	MT04_08	2	2	2	y6	490.258382	380.215986	5.81	2255	494.265481	384.223085	5.81	26352
sp|P02771|FETA_HUMAN	GYQELLEK	MT04_08	3	2	2	y6	490.258382	380.215986	5.76	2390	494.265481	384.223085	5.81	26456
sp|P02771|FETA_HUMAN	GYQELLEK	MT05_DB	1	2	2	y6	490.258382	380.215986	5.81	172	494.265481	384.223085	5.89	0
sp|P02771|FETA_HUMAN	GYQELLEK	MT05_DB	2	2	2	y6	490.258382	380.215986	5.76	134	494.265481	384.223085	5.89	12
sp|P02771|FETA_HUMAN	GYQELLEK	MT05_DB	3	2	2	y6	490.258382	380.215986	5.81	68	494.265481	384.223085	5.93	2
sp|P02771|FETA_HUMAN	GYQELLEK	MT05_CB	1	2	2	y6	490.258382	380.215986	5.76	2223	494.265481	384.223085	5.6	68
sp|P02771|FETA_HUMAN	GYQELLEK	MT05_CB	2	2	2	y6	490.258382	380.215986	5.76	2813	494.265481	384.223085	5.85	27
sp|P02771|FETA_HUMAN	GYQELLEK	MT05_CB	3	2	2	y6	490.258382	380.215986	5.72	3000	494.265481	384.223085	5.48	6
sp|P02771|FETA_HUMAN	GYQELLEK	MT05_01	1	2	2	y6	490.258382	380.215986	5.68	661	494.265481	384.223085	5.68	95
sp|P02771|FETA_HUMAN	GYQELLEK	MT05_01	2	2	2	y6	490.258382	380.215986	5.81	1097	494.265481	384.223085	5.81	240
sp|P02771|FETA_HUMAN	GYQELLEK	MT05_01	3	2	2	y6	490.258382	380.215986	5.85	447	494.265481	384.223085	5.68	221
sp|P02771|FETA_HUMAN	GYQELLEK	MT05_02	1	2	2	y6	490.258382	380.215986	5.76	985	494.265481	384.223085	5.76	371
sp|P02771|FETA_HUMAN	GYQELLEK	MT05_02	2	2	2	y6	490.258382	380.215986	5.81	988	494.265481	384.223085	5.81	328
sp|P02771|FETA_HUMAN	GYQELLEK	MT05_02	3	2	2	y6	490.258382	380.215986	5.72	1218	494.265481	384.223085	5.81	243
sp|P02771|FETA_HUMAN	GYQELLEK	MT05_03	1	2	2	y6	490.258382	380.215986	5.81	1767	494.265481	384.223085	5.81	963
sp|P02771|FETA_HUMAN	GYQELLEK	MT05_03	2	2	2	y6	490.258382	380.215986	5.76	1739	494.265481	384.223085	5.76	1146
sp|P02771|FETA_HUMAN	GYQELLEK	MT05_03	3	2	2	y6	490.258382	380.215986	5.81	1849	494.265481	384.223085	5.76	904
sp|P02771|FETA_HUMAN	GYQELLEK	MT05_04	1	2	2	y6	490.258382	380.215986	5.68	1363	494.265481	384.223085	5.72	1558
sp|P02771|FETA_HUMAN	GYQELLEK	MT05_04	2	2	2	y6	490.258382	380.215986	5.68	1326	494.265481	384.223085	5.76	1344
sp|P02771|FETA_HUMAN	GYQELLEK	MT05_04	3	2	2	y6	490.258382	380.215986	5.81	1139	494.265481	384.223085	5.85	1072
sp|P02771|FETA_HUMAN	GYQELLEK	MT05_05	1	2	2	y6	490.258382	380.215986	5.72	1491	494.265481	384.223085	5.72	2767
sp|P02771|FETA_HUMAN	GYQELLEK	MT05_05	2	2	2	y6	490.258382	380.215986	5.81	1765	494.265481	384.223085	5.76	3427
sp|P02771|FETA_HUMAN	GYQELLEK	MT05_05	3	2	2	y6	490.258382	380.215986	5.85	1867	494.265481	384.223085	5.81	4026
sp|P02771|FETA_HUMAN	GYQELLEK	MT05_06	1	2	2	y6	490.258382	380.215986	5.85	157	494.265481	384.223085	5.76	5459
sp|P02771|FETA_HUMAN	GYQELLEK	MT05_06	2	2	2	y6	490.258382	380.215986	5.72	576	494.265481	384.223085	5.76	7507
sp|P02771|FETA_HUMAN	GYQELLEK	MT05_06	3	2	2	y6	490.258382	380.215986	5.68	417	494.265481	384.223085	5.76	7712
sp|P02771|FETA_HUMAN	GYQELLEK	MT05_07	1	2	2	y6	490.258382	380.215986	5.76	2431	494.265481	384.223085	5.76	17449
sp|P02771|FETA_HUMAN	GYQELLEK	MT05_07	2	2	2	y6	490.258382	380.215986	5.72	3594	494.265481	384.223085	5.72	23620
sp|P02771|FETA_HUMAN	GYQELLEK	MT05_07	3	2	2	y6	490.258382	380.215986	5.81	3370	494.265481	384.223085	5.81	20762
sp|P02771|FETA_HUMAN	GYQELLEK	MT05_08	1	2	2	y6	490.258382	380.215986	5.72	2505	494.265481	384.223085	5.72	44203
sp|P02771|FETA_HUMAN	GYQELLEK	MT05_08	2	2	2	y6	490.258382	380.215986	5.76	3105	494.265481	384.223085	5.76	46214
sp|P02771|FETA_HUMAN	GYQELLEK	MT05_08	3	2	2	y6	490.258382	380.215986	5.68	3094	494.265481	384.223085	5.72	43711
sp|P02771|FETA_HUMAN	GYQELLEK	MT06_DB	1	2	2	y6	490.258382	380.215986	5.76	273	494.265481	384.223085	6.13	9
sp|P02771|FETA_HUMAN	GYQELLEK	MT06_DB	2	2	2	y6	490.258382	380.215986	5.6	5	494.265481	384.223085	5.52	0
sp|P02771|FETA_HUMAN	GYQELLEK	MT06_DB	3	2	2	y6	490.258382	380.215986	5.85	248	494.265481	384.223085	5.97	0
sp|P02771|FETA_HUMAN	GYQELLEK	MT06_CB	1	2	2	y6	490.258382	380.215986	5.89	397	494.265481	384.223085	5.97	1
sp|P02771|FETA_HUMAN	GYQELLEK	MT06_CB	2	2	2	y6	490.258382	380.215986	5.76	400	494.265481	384.223085	5.72	21
sp|P02771|FETA_HUMAN	GYQELLEK	MT06_CB	3	2	2	y6	490.258382	380.215986	5.81	370	494.265481	384.223085	5.6	29
sp|P02771|FETA_HUMAN	GYQELLEK	MT06_01	1	2	2	y6	490.258382	380.215986	5.72	1195	494.265481	384.223085	5.68	73
sp|P02771|FETA_HUMAN	GYQELLEK	MT06_01	2	2	2	y6	490.258382	380.215986	5.76	1024	494.265481	384.223085	5.81	406
sp|P02771|FETA_HUMAN	GYQELLEK	MT06_01	3	2	2	y6	490.258382	380.215986	5.89	401	494.265481	384.223085	5.85	175
sp|P02771|FETA_HUMAN	GYQELLEK	MT06_02	1	2	2	y6	490.258382	380.215986	5.81	2408	494.265481	384.223085	5.85	629
sp|P02771|FETA_HUMAN	GYQELLEK	MT06_02	2	2	2	y6	490.258382	380.215986	5.85	2305	494.265481	384.223085	5.85	834
sp|P02771|FETA_HUMAN	GYQELLEK	MT06_02	3	2	2	y6	490.258382	380.215986	5.76	2395	494.265481	384.223085	5.76	727
sp|P02771|FETA_HUMAN	GYQELLEK	MT06_03	1	2	2	y6	490.258382	380.215986	5.76	1162	494.265481	384.223085	5.81	770
sp|P02771|FETA_HUMAN	GYQELLEK	MT06_03	2	2	2	y6	490.258382	380.215986	5.81	1461	494.265481	384.223085	5.85	692
sp|P02771|FETA_HUMAN	GYQELLEK	MT06_03	3	2	2	y6	490.258382	380.215986	5.81	1204	494.265481	384.223085	5.76	534
sp|P02771|FETA_HUMAN	GYQELLEK	MT06_04	1	2	2	y6	490.258382	380.215986	5.76	1256	494.265481	384.223085	5.72	1378
sp|P02771|FETA_HUMAN	GYQELLEK	MT06_04	2	2	2	y6	490.258382	380.215986	5.85	1782	494.265481	384.223085	5.81	1890
sp|P02771|FETA_HUMAN	GYQELLEK	MT06_04	3	2	2	y6	490.258382	380.215986	5.81	1724	494.265481	384.223085	5.81	1636
sp|P02771|FETA_HUMAN	GYQELLEK	MT06_05	1	2	2	y6	490.258382	380.215986	5.81	1205	494.265481	384.223085	5.72	2353
sp|P02771|FETA_HUMAN	GYQELLEK	MT06_05	2	2	2	y6	490.258382	380.215986	5.85	1628	494.265481	384.223085	5.85	3189
sp|P02771|FETA_HUMAN	GYQELLEK	MT06_05	3	2	2	y6	490.258382	380.215986	5.76	1478	494.265481	384.223085	5.85	3458
sp|P02771|FETA_HUMAN	GYQELLEK	MT06_06	1	2	2	y6	490.258382	380.215986	5.76	2507	494.265481	384.223085	5.76	9380
sp|P02771|FETA_HUMAN	GYQELLEK	MT06_06	2	2	2	y6	490.258382	380.215986	5.72	656	494.265481	384.223085	5.81	11727
sp|P02771|FETA_HUMAN	GYQELLEK	MT06_06	3	2	2	y6	490.258382	380.215986	5.81	3094	494.265481	384.223085	5.81	11926
sp|P02771|FETA_HUMAN	GYQELLEK	MT06_07	1	2	2	y6	490.258382	380.215986	5.76	2734	494.265481	384.223085	5.76	16700
sp|P02771|FETA_HUMAN	GYQELLEK	MT06_07	2	2	2	y6	490.258382	380.215986	5.85	3175	494.265481	384.223085	5.85	18579
sp|P02771|FETA_HUMAN	GYQELLEK	MT06_07	3	2	2	y6	490.258382	380.215986	5.76	2263	494.265481	384.223085	5.76	14355
sp|P02771|FETA_HUMAN	GYQELLEK	MT06_08	1	2	2	y6	490.258382	380.215986	5.81	1865	494.265481	384.223085	5.81	25522
sp|P02771|FETA_HUMAN	GYQELLEK	MT06_08	2	2	2	y6	490.258382	380.215986	5.72	2308	494.265481	384.223085	5.76	28260
sp|P02771|FETA_HUMAN	GYQELLEK	MT06_08	3	2	2	y6	490.258382	380.215986	5.76	1954	494.265481	384.223085	5.76	23026
sp|P02771|FETA_HUMAN	GYQELLEK	MT01_DB	1	2	1	b2	490.258382	221.092068	6.37	32	494.265481	221.092068	6.37	1
sp|P02771|FETA_HUMAN	GYQELLEK	MT01_DB	2	2	1	b2	490.258382	221.092068	6.7	127	494.265481	221.092068	6.37	4
sp|P02771|FETA_HUMAN	GYQELLEK	MT01_DB	3	2	1	b2	490.258382	221.092068	6.21	859	494.265481	221.092068	5.93	3
sp|P02771|FETA_HUMAN	GYQELLEK	MT01_CB	1	2	1	b2	490.258382	221.092068	6.13	1982	494.265481	221.092068	6.25	62
sp|P02771|FETA_HUMAN	GYQELLEK	MT01_CB	2	2	1	b2	490.258382	221.092068	6.17	2922	494.265481	221.092068	6.33	86
sp|P02771|FETA_HUMAN	GYQELLEK	MT01_CB	3	2	1	b2	490.258382	221.092068	6.21	2047	494.265481	221.092068	6.21	112
sp|P02771|FETA_HUMAN	GYQELLEK	MT01_01	1	2	1	b2	490.258382	221.092068	6.17	1981	494.265481	221.092068	6.17	634
sp|P02771|FETA_HUMAN	GYQELLEK	MT01_01	2	2	1	b2	490.258382	221.092068	6.21	2048	494.265481	221.092068	6.21	528
sp|P02771|FETA_HUMAN	GYQELLEK	MT01_01	3	2	1	b2	490.258382	221.092068	6.09	418	494.265481	221.092068	6.17	505
sp|P02771|FETA_HUMAN	GYQELLEK	MT01_02	1	2	1	b2	490.258382	221.092068	6.17	2122	494.265481	221.092068	6.17	607
sp|P02771|FETA_HUMAN	GYQELLEK	MT01_02	2	2	1	b2	490.258382	221.092068	6.21	2211	494.265481	221.092068	6.21	712
sp|P02771|FETA_HUMAN	GYQELLEK	MT01_02	3	2	1	b2	490.258382	221.092068	6.13	2502	494.265481	221.092068	6.17	810
sp|P02771|FETA_HUMAN	GYQELLEK	MT01_03	1	2	1	b2	490.258382	221.092068	6.17	4989	494.265481	221.092068	6.21	2738
sp|P02771|FETA_HUMAN	GYQELLEK	MT01_03	2	2	1	b2	490.258382	221.092068	6.21	5766	494.265481	221.092068	6.25	2896
sp|P02771|FETA_HUMAN	GYQELLEK	MT01_03	3	2	1	b2	490.258382	221.092068	6.17	5597	494.265481	221.092068	6.21	2889
sp|P02771|FETA_HUMAN	GYQELLEK	MT01_04	1	2	1	b2	490.258382	221.092068	6.21	4364	494.265481	221.092068	6.21	4024
sp|P02771|FETA_HUMAN	GYQELLEK	MT01_04	2	2	1	b2	490.258382	221.092068	6.25	4384	494.265481	221.092068	6.25	3865
sp|P02771|FETA_HUMAN	GYQELLEK	MT01_04	3	2	1	b2	490.258382	221.092068	6.17	3789	494.265481	221.092068	6.17	4181
sp|P02771|FETA_HUMAN	GYQELLEK	MT01_05	1	2	1	b2	490.258382	221.092068	6.17	5378	494.265481	221.092068	6.17	11418
sp|P02771|FETA_HUMAN	GYQELLEK	MT01_05	2	2	1	b2	490.258382	221.092068	6.21	6286	494.265481	221.092068	6.21	11170
sp|P02771|FETA_HUMAN	GYQELLEK	MT01_05	3	2	1	b2	490.258382	221.092068	6.17	5798	494.265481	221.092068	6.17	10203
sp|P02771|FETA_HUMAN	GYQELLEK	MT01_06	1	2	1	b2	490.258382	221.092068	6.17	3478	494.265481	221.092068	6.17	11833
sp|P02771|FETA_HUMAN	GYQELLEK	MT01_06	2	2	1	b2	490.258382	221.092068	6.17	4126	494.265481	221.092068	6.17	14804
sp|P02771|FETA_HUMAN	GYQELLEK	MT01_06	3	2	1	b2	490.258382	221.092068	6.17	4458	494.265481	221.092068	6.17	15855
sp|P02771|FETA_HUMAN	GYQELLEK	MT01_07	1	2	1	b2	490.258382	221.092068	6.17	8874	494.265481	221.092068	6.17	56279
sp|P02771|FETA_HUMAN	GYQELLEK	MT01_07	2	2	1	b2	490.258382	221.092068	6.17	8945	494.265481	221.092068	6.17	59775
sp|P02771|FETA_HUMAN	GYQELLEK	MT01_07	3	2	1	b2	490.258382	221.092068	6.21	10154	494.265481	221.092068	6.21	62612
sp|P02771|FETA_HUMAN	GYQELLEK	MT01_08	1	2	1	b2	490.258382	221.092068	6.17	7567	494.265481	221.092068	6.17	101275
sp|P02771|FETA_HUMAN	GYQELLEK	MT01_08	2	2	1	b2	490.258382	221.092068	6.21	8675	494.265481	221.092068	6.21	108434
sp|P02771|FETA_HUMAN	GYQELLEK	MT01_08	3	2	1	b2	490.258382	221.092068	6.21	8235	494.265481	221.092068	6.21	112457
sp|P02771|FETA_HUMAN	GYQELLEK	MT02_DB	1	2	1	b2	490.258382	221.092068	6.17	459	494.265481	221.092068	6.29	0
sp|P02771|FETA_HUMAN	GYQELLEK	MT02_DB	2	2	1	b2	490.258382	221.092068	6.25	1011	494.265481	221.092068	6.41	28
sp|P02771|FETA_HUMAN	GYQELLEK	MT02_DB	3	2	1	b2	490.258382	221.092068	6.25	1053	494.265481	221.092068	6.41	7
sp|P02771|FETA_HUMAN	GYQELLEK	MT02_CB	1	2	1	b2	490.258382	221.092068	6.25	603	494.265481	221.092068	6.13	44
sp|P02771|FETA_HUMAN	GYQELLEK	MT02_CB	2	2	1	b2	490.258382	221.092068	6.29	1011	494.265481	221.092068	6.25	53
sp|P02771|FETA_HUMAN	GYQELLEK	MT02_CB	3	2	1	b2	490.258382	221.092068	6.29	1051	494.265481	221.092068	6.25	61
sp|P02771|FETA_HUMAN	GYQELLEK	MT02_01	1	2	1	b2	490.258382	221.092068	6.25	7348	494.265481	221.092068	6.25	1117
sp|P02771|FETA_HUMAN	GYQELLEK	MT02_01	2	2	1	b2	490.258382	221.092068	6.29	6941	494.265481	221.092068	6.29	1064
sp|P02771|FETA_HUMAN	GYQELLEK	MT02_01	3	2	1	b2	490.258382	221.092068	6.25	1457	494.265481	221.092068	6.25	173
sp|P02771|FETA_HUMAN	GYQELLEK	MT02_02	1	2	1	b2	490.258382	221.092068	6.25	4402	494.265481	221.092068	6.25	1219
sp|P02771|FETA_HUMAN	GYQELLEK	MT02_02	2	2	1	b2	490.258382	221.092068	6.25	5075	494.265481	221.092068	6.25	1458
sp|P02771|FETA_HUMAN	GYQELLEK	MT02_02	3	2	1	b2	490.258382	221.092068	6.29	2043	494.265481	221.092068	6.29	655
sp|P02771|FETA_HUMAN	GYQELLEK	MT02_03	1	2	1	b2	490.258382	221.092068	6.25	3119	494.265481	221.092068	6.25	1320
sp|P02771|FETA_HUMAN	GYQELLEK	MT02_03	2	2	1	b2	490.258382	221.092068	6.25	3613	494.265481	221.092068	6.25	1314
sp|P02771|FETA_HUMAN	GYQELLEK	MT02_03	3	2	1	b2	490.258382	221.092068	6.29	1524	494.265481	221.092068	6.29	625
sp|P02771|FETA_HUMAN	GYQELLEK	MT02_04	1	2	1	b2	490.258382	221.092068	6.25	6133	494.265481	221.092068	6.25	4544
sp|P02771|FETA_HUMAN	GYQELLEK	MT02_04	2	2	1	b2	490.258382	221.092068	6.25	6721	494.265481	221.092068	6.25	5455
sp|P02771|FETA_HUMAN	GYQELLEK	MT02_04	3	2	1	b2	490.258382	221.092068	6.29	2473	494.265481	221.092068	6.29	2420
sp|P02771|FETA_HUMAN	GYQELLEK	MT02_05	1	2	1	b2	490.258382	221.092068	6.25	1484	494.265481	221.092068	6.25	2273
sp|P02771|FETA_HUMAN	GYQELLEK	MT02_05	2	2	1	b2	490.258382	221.092068	6.25	1627	494.265481	221.092068	6.25	2824
sp|P02771|FETA_HUMAN	GYQELLEK	MT02_05	3	2	1	b2	490.258382	221.092068	6.29	528	494.265481	221.092068	6.29	772
sp|P02771|FETA_HUMAN	GYQELLEK	MT02_06	1	2	1	b2	490.258382	221.092068	6.25	3855	494.265481	221.092068	6.25	11836
sp|P02771|FETA_HUMAN	GYQELLEK	MT02_06	2	2	1	b2	490.258382	221.092068	6.29	2730	494.265481	221.092068	6.29	16950
sp|P02771|FETA_HUMAN	GYQELLEK	MT02_06	3	2	1	b2	490.258382	221.092068	6.25	4230	494.265481	221.092068	6.29	14320
sp|P02771|FETA_HUMAN	GYQELLEK	MT02_07	1	2	1	b2	490.258382	221.092068	6.25	4492	494.265481	221.092068	6.29	22475
sp|P02771|FETA_HUMAN	GYQELLEK	MT02_07	2	2	1	b2	490.258382	221.092068	6.29	3001	494.265481	221.092068	6.29	21326
sp|P02771|FETA_HUMAN	GYQELLEK	MT02_07	3	2	1	b2	490.258382	221.092068	6.29	2932	494.265481	221.092068	6.29	18711
sp|P02771|FETA_HUMAN	GYQELLEK	MT02_08	1	2	1	b2	490.258382	221.092068	6.25	5037	494.265481	221.092068	6.25	51521
sp|P02771|FETA_HUMAN	GYQELLEK	MT02_08	2	2	1	b2	490.258382	221.092068	6.29	5041	494.265481	221.092068	6.29	58564
sp|P02771|FETA_HUMAN	GYQELLEK	MT02_08	3	2	1	b2	490.258382	221.092068	6.25	4695	494.265481	221.092068	6.29	53081
sp|P02771|FETA_HUMAN	GYQELLEK	MT03_DB	1	2	1	b2	490.258382	221.092068	5.81	627	494.265481	221.092068	5.93	6
sp|P02771|FETA_HUMAN	GYQELLEK	MT03_DB	2	2	1	b2	490.258382	221.092068	5.85	737	494.265481	221.092068	6.01	7
sp|P02771|FETA_HUMAN	GYQELLEK	MT03_DB	3	2	1	b2	490.258382	221.092068	5.85	650	494.265481	221.092068	6.01	3
sp|P02771|FETA_HUMAN	GYQELLEK	MT03_CB	1	2	1	b2	490.258382	221.092068	5.81	1824	494.265481	221.092068	5.89	50
sp|P02771|FETA_HUMAN	GYQELLEK	MT03_CB	2	2	1	b2	490.258382	221.092068	5.81	2672	494.265481	221.092068	5.72	60
sp|P02771|FETA_HUMAN	GYQELLEK	MT03_CB	3	2	1	b2	490.258382	221.092068	5.81	2409	494.265481	221.092068	5.64	94
sp|P02771|FETA_HUMAN	GYQELLEK	MT03_01	1	2	1	b2	490.258382	221.092068	5.89	3624	494.265481	221.092068	5.89	542
sp|P02771|FETA_HUMAN	GYQELLEK	MT03_01	2	2	1	b2	490.258382	221.092068	5.76	1275	494.265481	221.092068	5.81	774
sp|P02771|FETA_HUMAN	GYQELLEK	MT03_01	3	2	1	b2	490.258382	221.092068	5.68	230	494.265481	221.092068	5.81	657
sp|P02771|FETA_HUMAN	GYQELLEK	MT03_02	2	2	1	b2	490.258382	221.092068	5.85	2555	494.265481	221.092068	5.89	633
sp|P02771|FETA_HUMAN	GYQELLEK	MT03_02	3	2	1	b2	490.258382	221.092068	5.81	2869	494.265481	221.092068	5.85	928
sp|P02771|FETA_HUMAN	GYQELLEK	MT03_02	1	2	1	b2	490.258382	221.092068	5.85	2644	494.265481	221.092068	5.81	933
sp|P02771|FETA_HUMAN	GYQELLEK	MT03_03	1	2	1	b2	490.258382	221.092068	5.85	4617	494.265481	221.092068	5.85	2599
sp|P02771|FETA_HUMAN	GYQELLEK	MT03_03	2	2	1	b2	490.258382	221.092068	5.81	5442	494.265481	221.092068	5.81	2723
sp|P02771|FETA_HUMAN	GYQELLEK	MT03_03	3	2	1	b2	490.258382	221.092068	5.81	5424	494.265481	221.092068	5.85	2398
sp|P02771|FETA_HUMAN	GYQELLEK	MT03_04	1	2	1	b2	490.258382	221.092068	5.81	3803	494.265481	221.092068	5.81	4120
sp|P02771|FETA_HUMAN	GYQELLEK	MT03_04	2	2	1	b2	490.258382	221.092068	5.85	5083	494.265481	221.092068	5.85	5592
sp|P02771|FETA_HUMAN	GYQELLEK	MT03_04	3	2	1	b2	490.258382	221.092068	5.85	5658	494.265481	221.092068	5.85	4955
sp|P02771|FETA_HUMAN	GYQELLEK	MT03_05	1	2	1	b2	490.258382	221.092068	5.81	2833	494.265481	221.092068	5.81	4899
sp|P02771|FETA_HUMAN	GYQELLEK	MT03_05	2	2	1	b2	490.258382	221.092068	5.85	3439	494.265481	221.092068	5.85	6117
sp|P02771|FETA_HUMAN	GYQELLEK	MT03_05	3	2	1	b2	490.258382	221.092068	5.89	2997	494.265481	221.092068	5.89	5369
sp|P02771|FETA_HUMAN	GYQELLEK	MT03_06	1	2	1	b2	490.258382	221.092068	5.81	2324	494.265481	221.092068	5.81	8820
sp|P02771|FETA_HUMAN	GYQELLEK	MT03_06	2	2	1	b2	490.258382	221.092068	5.81	806	494.265481	221.092068	5.81	10898
sp|P02771|FETA_HUMAN	GYQELLEK	MT03_06	3	2	1	b2	490.258382	221.092068	5.89	1198	494.265481	221.092068	5.85	11365
sp|P02771|FETA_HUMAN	GYQELLEK	MT03_07	1	2	1	b2	490.258382	221.092068	5.81	3108	494.265481	221.092068	5.81	20520
sp|P02771|FETA_HUMAN	GYQELLEK	MT03_07	2	2	1	b2	490.258382	221.092068	5.85	3021	494.265481	221.092068	5.81	23102
sp|P02771|FETA_HUMAN	GYQELLEK	MT03_07	3	2	1	b2	490.258382	221.092068	5.76	3874	494.265481	221.092068	5.81	22827
sp|P02771|FETA_HUMAN	GYQELLEK	MT03_08	1	2	1	b2	490.258382	221.092068	5.81	3493	494.265481	221.092068	5.85	44084
sp|P02771|FETA_HUMAN	GYQELLEK	MT03_08	2	2	1	b2	490.258382	221.092068	5.85	3750	494.265481	221.092068	5.85	48854
sp|P02771|FETA_HUMAN	GYQELLEK	MT03_08	3	2	1	b2	490.258382	221.092068	5.81	4006	494.265481	221.092068	5.85	51266
sp|P02771|FETA_HUMAN	GYQELLEK	MT04_DB	1	2	1	b2	490.258382	221.092068	5.81	100	494.265481	221.092068	6.01	19
sp|P02771|FETA_HUMAN	GYQELLEK	MT04_DB	2	2	1	b2	490.258382	221.092068	5.76	155	494.265481	221.092068	5.93	15
sp|P02771|FETA_HUMAN	GYQELLEK	MT04_DB	3	2	1	b2	490.258382	221.092068	5.81	180	494.265481	221.092068	5.93	27
sp|P02771|FETA_HUMAN	GYQELLEK	MT04_CB	1	2	1	b2	490.258382	221.092068	5.81	1790	494.265481	221.092068	5.6	107
sp|P02771|FETA_HUMAN	GYQELLEK	MT04_CB	2	2	1	b2	490.258382	221.092068	5.81	1906	494.265481	221.092068	5.76	38
sp|P02771|FETA_HUMAN	GYQELLEK	MT04_CB	3	2	1	b2	490.258382	221.092068	5.76	2298	494.265481	221.092068	5.64	19
sp|P02771|FETA_HUMAN	GYQELLEK	MT04_01	1	2	1	b2	490.258382	221.092068	5.76	1350	494.265481	221.092068	5.72	336
sp|P02771|FETA_HUMAN	GYQELLEK	MT04_01	2	2	1	b2	490.258382	221.092068	5.72	160	494.265481	221.092068	5.81	233
sp|P02771|FETA_HUMAN	GYQELLEK	MT04_01	3	2	1	b2	490.258382	221.092068	5.81	1287	494.265481	221.092068	5.81	322
sp|P02771|FETA_HUMAN	GYQELLEK	MT04_02	1	2	1	b2	490.258382	221.092068	5.76	2691	494.265481	221.092068	5.76	923
sp|P02771|FETA_HUMAN	GYQELLEK	MT04_02	2	2	1	b2	490.258382	221.092068	5.81	3384	494.265481	221.092068	5.85	989
sp|P02771|FETA_HUMAN	GYQELLEK	MT04_02	3	2	1	b2	490.258382	221.092068	5.76	3052	494.265481	221.092068	5.81	877
sp|P02771|FETA_HUMAN	GYQELLEK	MT04_03	1	2	1	b2	490.258382	221.092068	5.76	3799	494.265481	221.092068	5.76	2363
sp|P02771|FETA_HUMAN	GYQELLEK	MT04_03	2	2	1	b2	490.258382	221.092068	5.81	4423	494.265481	221.092068	5.81	2538
sp|P02771|FETA_HUMAN	GYQELLEK	MT04_03	3	2	1	b2	490.258382	221.092068	5.85	4074	494.265481	221.092068	5.85	2784
sp|P02771|FETA_HUMAN	GYQELLEK	MT04_04	1	2	1	b2	490.258382	221.092068	5.85	2761	494.265481	221.092068	5.81	2366
sp|P02771|FETA_HUMAN	GYQELLEK	MT04_04	2	2	1	b2	490.258382	221.092068	5.81	2835	494.265481	221.092068	5.81	2765
sp|P02771|FETA_HUMAN	GYQELLEK	MT04_04	3	2	1	b2	490.258382	221.092068	5.81	2915	494.265481	221.092068	5.81	3165
sp|P02771|FETA_HUMAN	GYQELLEK	MT04_05	1	2	1	b2	490.258382	221.092068	5.76	4189	494.265481	221.092068	5.81	8562
sp|P02771|FETA_HUMAN	GYQELLEK	MT04_05	2	2	1	b2	490.258382	221.092068	5.81	5144	494.265481	221.092068	5.81	9370
sp|P02771|FETA_HUMAN	GYQELLEK	MT04_05	3	2	1	b2	490.258382	221.092068	5.76	5326	494.265481	221.092068	5.76	10503
sp|P02771|FETA_HUMAN	GYQELLEK	MT04_06	1	2	1	b2	490.258382	221.092068	5.76	1021	494.265481	221.092068	5.76	10668
sp|P02771|FETA_HUMAN	GYQELLEK	MT04_06	2	2	1	b2	490.258382	221.092068	5.81	3807	494.265481	221.092068	5.85	13257
sp|P02771|FETA_HUMAN	GYQELLEK	MT04_06	3	2	1	b2	490.258382	221.092068	5.85	3833	494.265481	221.092068	5.85	14018
sp|P02771|FETA_HUMAN	GYQELLEK	MT04_07	1	2	1	b2	490.258382	221.092068	5.76	3903	494.265481	221.092068	5.76	24483
sp|P02771|FETA_HUMAN	GYQELLEK	MT04_07	2	2	1	b2	490.258382	221.092068	5.76	5073	494.265481	221.092068	5.76	30544
sp|P02771|FETA_HUMAN	GYQELLEK	MT04_07	3	2	1	b2	490.258382	221.092068	5.76	4752	494.265481	221.092068	5.76	31573
sp|P02771|FETA_HUMAN	GYQELLEK	MT04_08	1	2	1	b2	490.258382	221.092068	5.76	3981	494.265481	221.092068	5.76	49971
sp|P02771|FETA_HUMAN	GYQELLEK	MT04_08	2	2	1	b2	490.258382	221.092068	5.81	4769	494.265481	221.092068	5.81	57404
sp|P02771|FETA_HUMAN	GYQELLEK	MT04_08	3	2	1	b2	490.258382	221.092068	5.76	4652	494.265481	221.092068	5.76	58199
sp|P02771|FETA_HUMAN	GYQELLEK	MT05_DB	1	2	1	b2	490.258382	221.092068	5.76	195	494.265481	221.092068	5.89	12
sp|P02771|FETA_HUMAN	GYQELLEK	MT05_DB	2	2	1	b2	490.258382	221.092068	5.72	241	494.265481	221.092068	5.89	0
sp|P02771|FETA_HUMAN	GYQELLEK	MT05_DB	3	2	1	b2	490.258382	221.092068	5.76	264	494.265481	221.092068	5.93	6
sp|P02771|FETA_HUMAN	GYQELLEK	MT05_CB	1	2	1	b2	490.258382	221.092068	5.76	5162	494.265481	221.092068	5.81	60
sp|P02771|FETA_HUMAN	GYQELLEK	MT05_CB	2	2	1	b2	490.258382	221.092068	5.76	6147	494.265481	221.092068	5.89	164
sp|P02771|FETA_HUMAN	GYQELLEK	MT05_CB	3	2	1	b2	490.258382	221.092068	5.72	6534	494.265481	221.092068	5.68	64
sp|P02771|FETA_HUMAN	GYQELLEK	MT05_01	1	2	1	b2	490.258382	221.092068	5.68	1587	494.265481	221.092068	5.68	368
sp|P02771|FETA_HUMAN	GYQELLEK	MT05_01	2	2	1	b2	490.258382	221.092068	5.81	2190	494.265481	221.092068	5.81	388
sp|P02771|FETA_HUMAN	GYQELLEK	MT05_01	3	2	1	b2	490.258382	221.092068	5.85	570	494.265481	221.092068	5.68	589
sp|P02771|FETA_HUMAN	GYQELLEK	MT05_02	1	2	1	b2	490.258382	221.092068	5.76	2527	494.265481	221.092068	5.76	688
sp|P02771|FETA_HUMAN	GYQELLEK	MT05_02	2	2	1	b2	490.258382	221.092068	5.81	2116	494.265481	221.092068	5.81	745
sp|P02771|FETA_HUMAN	GYQELLEK	MT05_02	3	2	1	b2	490.258382	221.092068	5.76	2661	494.265481	221.092068	5.76	875
sp|P02771|FETA_HUMAN	GYQELLEK	MT05_03	1	2	1	b2	490.258382	221.092068	5.81	3784	494.265481	221.092068	5.76	2312
sp|P02771|FETA_HUMAN	GYQELLEK	MT05_03	2	2	1	b2	490.258382	221.092068	5.76	3826	494.265481	221.092068	5.72	2288
sp|P02771|FETA_HUMAN	GYQELLEK	MT05_03	3	2	1	b2	490.258382	221.092068	5.76	3677	494.265481	221.092068	5.72	1927
sp|P02771|FETA_HUMAN	GYQELLEK	MT05_04	1	2	1	b2	490.258382	221.092068	5.76	3126	494.265481	221.092068	5.72	2748
sp|P02771|FETA_HUMAN	GYQELLEK	MT05_04	2	2	1	b2	490.258382	221.092068	5.72	2633	494.265481	221.092068	5.72	3016
sp|P02771|FETA_HUMAN	GYQELLEK	MT05_04	3	2	1	b2	490.258382	221.092068	5.81	2286	494.265481	221.092068	5.81	2218
sp|P02771|FETA_HUMAN	GYQELLEK	MT05_05	1	2	1	b2	490.258382	221.092068	5.72	3549	494.265481	221.092068	5.72	6756
sp|P02771|FETA_HUMAN	GYQELLEK	MT05_05	2	2	1	b2	490.258382	221.092068	5.81	4566	494.265481	221.092068	5.81	8013
sp|P02771|FETA_HUMAN	GYQELLEK	MT05_05	3	2	1	b2	490.258382	221.092068	5.81	4630	494.265481	221.092068	5.85	8404
sp|P02771|FETA_HUMAN	GYQELLEK	MT05_06	1	2	1	b2	490.258382	221.092068	5.85	354	494.265481	221.092068	5.72	12123
sp|P02771|FETA_HUMAN	GYQELLEK	MT05_06	2	2	1	b2	490.258382	221.092068	5.72	1634	494.265481	221.092068	5.81	17433
sp|P02771|FETA_HUMAN	GYQELLEK	MT05_06	3	2	1	b2	490.258382	221.092068	5.68	1088	494.265481	221.092068	5.81	16038
sp|P02771|FETA_HUMAN	GYQELLEK	MT05_07	1	2	1	b2	490.258382	221.092068	5.72	5766	494.265481	221.092068	5.72	37649
sp|P02771|FETA_HUMAN	GYQELLEK	MT05_07	2	2	1	b2	490.258382	221.092068	5.72	7737	494.265481	221.092068	5.76	49083
sp|P02771|FETA_HUMAN	GYQELLEK	MT05_07	3	2	1	b2	490.258382	221.092068	5.81	7487	494.265481	221.092068	5.81	48759
sp|P02771|FETA_HUMAN	GYQELLEK	MT05_08	1	2	1	b2	490.258382	221.092068	5.76	7988	494.265481	221.092068	5.72	95166
sp|P02771|FETA_HUMAN	GYQELLEK	MT05_08	2	2	1	b2	490.258382	221.092068	5.76	7480	494.265481	221.092068	5.76	98712
sp|P02771|FETA_HUMAN	GYQELLEK	MT05_08	3	2	1	b2	490.258382	221.092068	5.72	7942	494.265481	221.092068	5.72	99311
sp|P02771|FETA_HUMAN	GYQELLEK	MT06_DB	1	2	1	b2	490.258382	221.092068	5.81	448	494.265481	221.092068	6.13	35
sp|P02771|FETA_HUMAN	GYQELLEK	MT06_DB	2	2	1	b2	490.258382	221.092068	5.48	44	494.265481	221.092068	5.56	8
sp|P02771|FETA_HUMAN	GYQELLEK	MT06_DB	3	2	1	b2	490.258382	221.092068	5.81	576	494.265481	221.092068	5.97	2
sp|P02771|FETA_HUMAN	GYQELLEK	MT06_CB	1	2	1	b2	490.258382	221.092068	5.85	787	494.265481	221.092068	5.81	40
sp|P02771|FETA_HUMAN	GYQELLEK	MT06_CB	2	2	1	b2	490.258382	221.092068	5.89	839	494.265481	221.092068	5.81	81
sp|P02771|FETA_HUMAN	GYQELLEK	MT06_CB	3	2	1	b2	490.258382	221.092068	5.81	1151	494.265481	221.092068	5.6	47
sp|P02771|FETA_HUMAN	GYQELLEK	MT06_01	1	2	1	b2	490.258382	221.092068	5.72	2552	494.265481	221.092068	5.68	197
sp|P02771|FETA_HUMAN	GYQELLEK	MT06_01	2	2	1	b2	490.258382	221.092068	5.81	2673	494.265481	221.092068	5.81	554
sp|P02771|FETA_HUMAN	GYQELLEK	MT06_01	3	2	1	b2	490.258382	221.092068	5.89	1313	494.265481	221.092068	5.85	680
sp|P02771|FETA_HUMAN	GYQELLEK	MT06_02	1	2	1	b2	490.258382	221.092068	5.81	4282	494.265481	221.092068	5.81	1390
sp|P02771|FETA_HUMAN	GYQELLEK	MT06_02	2	2	1	b2	490.258382	221.092068	5.85	5062	494.265481	221.092068	5.89	1555
sp|P02771|FETA_HUMAN	GYQELLEK	MT06_02	3	2	1	b2	490.258382	221.092068	5.81	5962	494.265481	221.092068	5.76	1777
sp|P02771|FETA_HUMAN	GYQELLEK	MT06_03	1	2	1	b2	490.258382	221.092068	5.76	2721	494.265481	221.092068	5.76	1706
sp|P02771|FETA_HUMAN	GYQELLEK	MT06_03	2	2	1	b2	490.258382	221.092068	5.85	3071	494.265481	221.092068	5.85	2105
sp|P02771|FETA_HUMAN	GYQELLEK	MT06_03	3	2	1	b2	490.258382	221.092068	5.81	3751	494.265481	221.092068	5.85	1631
sp|P02771|FETA_HUMAN	GYQELLEK	MT06_04	1	2	1	b2	490.258382	221.092068	5.76	3089	494.265481	221.092068	5.72	3097
sp|P02771|FETA_HUMAN	GYQELLEK	MT06_04	2	2	1	b2	490.258382	221.092068	5.85	4166	494.265481	221.092068	5.85	3761
sp|P02771|FETA_HUMAN	GYQELLEK	MT06_04	3	2	1	b2	490.258382	221.092068	5.81	4206	494.265481	221.092068	5.85	3906
sp|P02771|FETA_HUMAN	GYQELLEK	MT06_05	1	2	1	b2	490.258382	221.092068	5.76	2816	494.265481	221.092068	5.72	4709
sp|P02771|FETA_HUMAN	GYQELLEK	MT06_05	2	2	1	b2	490.258382	221.092068	5.81	3228	494.265481	221.092068	5.85	6233
sp|P02771|FETA_HUMAN	GYQELLEK	MT06_05	3	2	1	b2	490.258382	221.092068	5.85	3809	494.265481	221.092068	5.85	7141
sp|P02771|FETA_HUMAN	GYQELLEK	MT06_06	1	2	1	b2	490.258382	221.092068	5.76	5660	494.265481	221.092068	5.76	19892
sp|P02771|FETA_HUMAN	GYQELLEK	MT06_06	2	2	1	b2	490.258382	221.092068	5.72	1963	494.265481	221.092068	5.81	23653
sp|P02771|FETA_HUMAN	GYQELLEK	MT06_06	3	2	1	b2	490.258382	221.092068	5.81	7516	494.265481	221.092068	5.81	27469
sp|P02771|FETA_HUMAN	GYQELLEK	MT06_07	1	2	1	b2	490.258382	221.092068	5.76	5602	494.265481	221.092068	5.81	36749
sp|P02771|FETA_HUMAN	GYQELLEK	MT06_07	2	2	1	b2	490.258382	221.092068	5.85	5679	494.265481	221.092068	5.81	39304
sp|P02771|FETA_HUMAN	GYQELLEK	MT06_07	3	2	1	b2	490.258382	221.092068	5.81	6266	494.265481	221.092068	5.81	38390
sp|P02771|FETA_HUMAN	GYQELLEK	MT06_08	1	2	1	b2	490.258382	221.092068	5.76	4335	494.265481	221.092068	5.76	55730
sp|P02771|FETA_HUMAN	GYQELLEK	MT06_08	2	2	1	b2	490.258382	221.092068	5.76	4796	494.265481	221.092068	5.76	61157
sp|P02771|FETA_HUMAN	GYQELLEK	MT06_08	3	2	1	b2	490.258382	221.092068	5.81	4999	494.265481	221.092068	5.76	59855
sp|P02771|FETA_HUMAN	VDFTEIQK	MT01_DB	1	2	1	y7	490.258382	880.441074	6.05	938	494.265481	888.455273	6.17	0
sp|P02771|FETA_HUMAN	VDFTEIQK	MT01_DB	2	2	1	y7	490.258382	880.441074	6.05	1002	494.265481	888.455273	6.13	6
sp|P02771|FETA_HUMAN	VDFTEIQK	MT01_DB	3	2	1	y7	490.258382	880.441074	6.09	890	494.265481	888.455273	6.25	0
sp|P02771|FETA_HUMAN	VDFTEIQK	MT01_CB	1	2	1	y7	490.258382	880.441074	5.97	1031	494.265481	888.455273	6.29	29
sp|P02771|FETA_HUMAN	VDFTEIQK	MT01_CB	2	2	1	y7	490.258382	880.441074	6.05	2451	494.265481	888.455273	6.41	51
sp|P02771|FETA_HUMAN	VDFTEIQK	MT01_CB	3	2	1	y7	490.258382	880.441074	6.09	3060	494.265481	888.455273	6.01	46
sp|P02771|FETA_HUMAN	VDFTEIQK	MT01_01	1	2	1	y7	490.258382	880.441074	6.05	861	494.265481	888.455273	6.05	88
sp|P02771|FETA_HUMAN	VDFTEIQK	MT01_01	2	2	1	y7	490.258382	880.441074	6.05	2107	494.265481	888.455273	6.01	181
sp|P02771|FETA_HUMAN	VDFTEIQK	MT01_01	3	2	1	y7	490.258382	880.441074	5.85	82	494.265481	888.455273	6.05	229
sp|P02771|FETA_HUMAN	VDFTEIQK	MT01_02	1	2	1	y7	490.258382	880.441074	6.05	3159	494.265481	888.455273	6.05	765
sp|P02771|FETA_HUMAN	VDFTEIQK	MT01_02	2	2	1	y7	490.258382	880.441074	6.05	3381	494.265481	888.455273	6.05	763
sp|P02771|FETA_HUMAN	VDFTEIQK	MT01_02	3	2	1	y7	490.258382	880.441074	5.97	3645	494.265481	888.455273	5.93	814
sp|P02771|FETA_HUMAN	VDFTEIQK	MT01_03	1	2	1	y7	490.258382	880.441074	6.05	5223	494.265481	888.455273	6.05	2251
sp|P02771|FETA_HUMAN	VDFTEIQK	MT01_03	2	2	1	y7	490.258382	880.441074	5.97	862	494.265481	888.455273	6.05	2179
sp|P02771|FETA_HUMAN	VDFTEIQK	MT01_03	3	2	1	y7	490.258382	880.441074	6.01	4636	494.265481	888.455273	6.01	2172
sp|P02771|FETA_HUMAN	VDFTEIQK	MT01_04	1	2	1	y7	490.258382	880.441074	6.05	3829	494.265481	888.455273	6.05	3019
sp|P02771|FETA_HUMAN	VDFTEIQK	MT01_04	2	2	1	y7	490.258382	880.441074	6.09	4167	494.265481	888.455273	6.09	2832
sp|P02771|FETA_HUMAN	VDFTEIQK	MT01_04	3	2	1	y7	490.258382	880.441074	5.93	4371	494.265481	888.455273	5.97	3210
sp|P02771|FETA_HUMAN	VDFTEIQK	MT01_05	1	2	1	y7	490.258382	880.441074	6.01	4311	494.265481	888.455273	6.01	5664
sp|P02771|FETA_HUMAN	VDFTEIQK	MT01_05	2	2	1	y7	490.258382	880.441074	6.05	4721	494.265481	888.455273	6.01	5935
sp|P02771|FETA_HUMAN	VDFTEIQK	MT01_05	3	2	1	y7	490.258382	880.441074	5.97	5074	494.265481	888.455273	6.01	5879
sp|P02771|FETA_HUMAN	VDFTEIQK	MT01_06	1	2	1	y7	490.258382	880.441074	6.01	3472	494.265481	888.455273	5.97	8360
sp|P02771|FETA_HUMAN	VDFTEIQK	MT01_06	2	2	1	y7	490.258382	880.441074	6.01	3590	494.265481	888.455273	6.01	8986
sp|P02771|FETA_HUMAN	VDFTEIQK	MT01_06	3	2	1	y7	490.258382	880.441074	6.01	3810	494.265481	888.455273	6.01	9620
sp|P02771|FETA_HUMAN	VDFTEIQK	MT01_07	1	2	1	y7	490.258382	880.441074	5.97	6860	494.265481	888.455273	5.97	36296
sp|P02771|FETA_HUMAN	VDFTEIQK	MT01_07	2	2	1	y7	490.258382	880.441074	6.01	7576	494.265481	888.455273	6.01	36522
sp|P02771|FETA_HUMAN	VDFTEIQK	MT01_07	3	2	1	y7	490.258382	880.441074	6.05	7584	494.265481	888.455273	6.05	37183
sp|P02771|FETA_HUMAN	VDFTEIQK	MT01_08	1	2	1	y7	490.258382	880.441074	6.01	6455	494.265481	888.455273	6.01	63503
sp|P02771|FETA_HUMAN	VDFTEIQK	MT01_08	2	2	1	y7	490.258382	880.441074	6.05	6849	494.265481	888.455273	6.05	64325
sp|P02771|FETA_HUMAN	VDFTEIQK	MT01_08	3	2	1	y7	490.258382	880.441074	6.05	6324	494.265481	888.455273	6.05	62560
sp|P02771|FETA_HUMAN	VDFTEIQK	MT02_DB	1	2	1	y7	490.258382	880.441074	6.01	647	494.265481	888.455273	6.29	1
sp|P02771|FETA_HUMAN	VDFTEIQK	MT02_DB	2	2	1	y7	490.258382	880.441074	6.13	1161	494.265481	888.455273	6.21	0
sp|P02771|FETA_HUMAN	VDFTEIQK	MT02_DB	3	2	1	y7	490.258382	880.441074	6.09	866	494.265481	888.455273	6.25	6
sp|P02771|FETA_HUMAN	VDFTEIQK	MT02_CB	1	2	1	y7	490.258382	880.441074	6.13	2515	494.265481	888.455273	5.64	4
sp|P02771|FETA_HUMAN	VDFTEIQK	MT02_CB	2	2	1	y7	490.258382	880.441074	6.13	2904	494.265481	888.455273	6.33	4
sp|P02771|FETA_HUMAN	VDFTEIQK	MT02_CB	3	2	1	y7	490.258382	880.441074	6.17	702	494.265481	888.455273	5.97	8
sp|P02771|FETA_HUMAN	VDFTEIQK	MT02_01	1	2	1	y7	490.258382	880.441074	6.17	2150	494.265481	888.455273	6.17	192
sp|P02771|FETA_HUMAN	VDFTEIQK	MT02_01	2	2	1	y7	490.258382	880.441074	6.09	668	494.265481	888.455273	6.25	49
sp|P02771|FETA_HUMAN	VDFTEIQK	MT02_01	3	2	1	y7	490.258382	880.441074	6.13	975	494.265481	888.455273	6.09	159
sp|P02771|FETA_HUMAN	VDFTEIQK	MT02_02	1	2	1	y7	490.258382	880.441074	6.13	5864	494.265481	888.455273	6.13	1429
sp|P02771|FETA_HUMAN	VDFTEIQK	MT02_02	2	2	1	y7	490.258382	880.441074	6.13	5755	494.265481	888.455273	6.13	1409
sp|P02771|FETA_HUMAN	VDFTEIQK	MT02_02	3	2	1	y7	490.258382	880.441074	6.17	1078	494.265481	888.455273	6.17	259
sp|P02771|FETA_HUMAN	VDFTEIQK	MT02_03	1	2	1	y7	490.258382	880.441074	6.05	979	494.265481	888.455273	6.13	1463
sp|P02771|FETA_HUMAN	VDFTEIQK	MT02_03	2	2	1	y7	490.258382	880.441074	6.13	4101	494.265481	888.455273	6.13	1628
sp|P02771|FETA_HUMAN	VDFTEIQK	MT02_03	3	2	1	y7	490.258382	880.441074	6.17	863	494.265481	888.455273	6.13	502
sp|P02771|FETA_HUMAN	VDFTEIQK	MT02_04	1	2	1	y7	490.258382	880.441074	6.13	7527	494.265481	888.455273	6.13	4520
sp|P02771|FETA_HUMAN	VDFTEIQK	MT02_04	2	2	1	y7	490.258382	880.441074	6.09	8068	494.265481	888.455273	6.09	4577
sp|P02771|FETA_HUMAN	VDFTEIQK	MT02_04	3	2	1	y7	490.258382	880.441074	6.13	951	494.265481	888.455273	6.17	1198
sp|P02771|FETA_HUMAN	VDFTEIQK	MT02_05	1	2	1	y7	490.258382	880.441074	6.09	2830	494.265481	888.455273	6.09	3736
sp|P02771|FETA_HUMAN	VDFTEIQK	MT02_05	2	2	1	y7	490.258382	880.441074	6.13	3066	494.265481	888.455273	6.13	4297
sp|P02771|FETA_HUMAN	VDFTEIQK	MT02_05	3	2	1	y7	490.258382	880.441074	6.09	62	494.265481	888.455273	6.17	1008
sp|P02771|FETA_HUMAN	VDFTEIQK	MT02_06	1	2	1	y7	490.258382	880.441074	6.09	4214	494.265481	888.455273	6.09	8878
sp|P02771|FETA_HUMAN	VDFTEIQK	MT02_06	2	2	1	y7	490.258382	880.441074	6.17	5095	494.265481	888.455273	6.17	13643
sp|P02771|FETA_HUMAN	VDFTEIQK	MT02_06	3	2	1	y7	490.258382	880.441074	6.13	1499	494.265481	888.455273	6.13	5358
sp|P02771|FETA_HUMAN	VDFTEIQK	MT02_07	1	2	1	y7	490.258382	880.441074	6.13	4799	494.265481	888.455273	6.13	17432
sp|P02771|FETA_HUMAN	VDFTEIQK	MT02_07	2	2	1	y7	490.258382	880.441074	6.17	3555	494.265481	888.455273	6.17	18375
sp|P02771|FETA_HUMAN	VDFTEIQK	MT02_07	3	2	1	y7	490.258382	880.441074	6.13	793	494.265481	888.455273	6.17	6397
sp|P02771|FETA_HUMAN	VDFTEIQK	MT02_08	1	2	1	y7	490.258382	880.441074	6.09	4033	494.265481	888.455273	6.13	31349
sp|P02771|FETA_HUMAN	VDFTEIQK	MT02_08	2	2	1	y7	490.258382	880.441074	6.17	5355	494.265481	888.455273	6.17	48196
sp|P02771|FETA_HUMAN	VDFTEIQK	MT02_08	3	2	1	y7	490.258382	880.441074	6.13	1446	494.265481	888.455273	6.13	20066
sp|P02771|FETA_HUMAN	VDFTEIQK	MT03_DB	1	2	1	y7	490.258382	880.441074	5.24	404	494.265481	888.455273	5.6	0
sp|P02771|FETA_HUMAN	VDFTEIQK	MT03_DB	2	2	1	y7	490.258382	880.441074	5.12	657	494.265481	888.455273	5.6	0
sp|P02771|FETA_HUMAN	VDFTEIQK	MT03_DB	3	2	1	y7	490.258382	880.441074	5.36	826	494.265481	888.455273	5.81	0
sp|P02771|FETA_HUMAN	VDFTEIQK	MT03_CB	1	2	1	y7	490.258382	880.441074	5.28	2493	494.265481	888.455273	6.82	13
sp|P02771|FETA_HUMAN	VDFTEIQK	MT03_CB	2	2	1	y7	490.258382	880.441074	5.2	2832	494.265481	888.455273	4.47	58
sp|P02771|FETA_HUMAN	VDFTEIQK	MT03_CB	3	2	1	y7	490.258382	880.441074	5.16	2676	494.265481	888.455273	5.08	51
sp|P02771|FETA_HUMAN	VDFTEIQK	MT03_01	1	2	1	y7	490.258382	880.441074	5.4	747	494.265481	888.455273	5.32	232
sp|P02771|FETA_HUMAN	VDFTEIQK	MT03_01	2	2	1	y7	490.258382	880.441074	5.28	3297	494.265481	888.455273	5.2	299
sp|P02771|FETA_HUMAN	VDFTEIQK	MT03_01	3	2	1	y7	490.258382	880.441074	5.36	3298	494.265481	888.455273	5.4	322
sp|P02771|FETA_HUMAN	VDFTEIQK	MT03_02	2	2	1	y7	490.258382	880.441074	5.4	2245	494.265481	888.455273	5.36	470
sp|P02771|FETA_HUMAN	VDFTEIQK	MT03_02	3	2	1	y7	490.258382	880.441074	5.32	2681	494.265481	888.455273	5.16	675
sp|P02771|FETA_HUMAN	VDFTEIQK	MT03_02	1	2	1	y7	490.258382	880.441074	5.2	2700	494.265481	888.455273	5.4	722
sp|P02771|FETA_HUMAN	VDFTEIQK	MT03_03	1	2	1	y7	490.258382	880.441074	5.28	949	494.265481	888.455273	5.32	1381
sp|P02771|FETA_HUMAN	VDFTEIQK	MT03_03	2	2	1	y7	490.258382	880.441074	5.24	3757	494.265481	888.455273	5.24	2076
sp|P02771|FETA_HUMAN	VDFTEIQK	MT03_03	3	2	1	y7	490.258382	880.441074	5.28	1736	494.265481	888.455273	5.28	1711
sp|P02771|FETA_HUMAN	VDFTEIQK	MT03_04	1	2	1	y7	490.258382	880.441074	5.2	3000	494.265481	888.455273	5.32	2440
sp|P02771|FETA_HUMAN	VDFTEIQK	MT03_04	2	2	1	y7	490.258382	880.441074	5.32	3734	494.265481	888.455273	5.32	2818
sp|P02771|FETA_HUMAN	VDFTEIQK	MT03_04	3	2	1	y7	490.258382	880.441074	5.2	3712	494.265481	888.455273	5.28	2769
sp|P02771|FETA_HUMAN	VDFTEIQK	MT03_05	1	2	1	y7	490.258382	880.441074	5.32	1099	494.265481	888.455273	5.28	2736
sp|P02771|FETA_HUMAN	VDFTEIQK	MT03_05	2	2	1	y7	490.258382	880.441074	5.32	1747	494.265481	888.455273	5.36	3108
sp|P02771|FETA_HUMAN	VDFTEIQK	MT03_05	3	2	1	y7	490.258382	880.441074	5.6	672	494.265481	888.455273	5.48	3454
sp|P02771|FETA_HUMAN	VDFTEIQK	MT03_06	1	2	1	y7	490.258382	880.441074	5.2	2286	494.265481	888.455273	5.24	6354
sp|P02771|FETA_HUMAN	VDFTEIQK	MT03_06	2	2	1	y7	490.258382	880.441074	5.12	3391	494.265481	888.455273	5.16	8566
sp|P02771|FETA_HUMAN	VDFTEIQK	MT03_06	3	2	1	y7	490.258382	880.441074	5.36	3131	494.265481	888.455273	5.48	8970
sp|P02771|FETA_HUMAN	VDFTEIQK	MT03_07	1	2	1	y7	490.258382	880.441074	5.32	2982	494.265481	888.455273	5.28	15500
sp|P02771|FETA_HUMAN	VDFTEIQK	MT03_07	2	2	1	y7	490.258382	880.441074	5.2	3828	494.265481	888.455273	5.16	19671
sp|P02771|FETA_HUMAN	VDFTEIQK	MT03_07	3	2	1	y7	490.258382	880.441074	5.12	3577	494.265481	888.455273	5.16	18324
sp|P02771|FETA_HUMAN	VDFTEIQK	MT03_08	1	2	1	y7	490.258382	880.441074	5.24	2824	494.265481	888.455273	5.24	27011
sp|P02771|FETA_HUMAN	VDFTEIQK	MT03_08	2	2	1	y7	490.258382	880.441074	5.36	3022	494.265481	888.455273	5.36	29277
sp|P02771|FETA_HUMAN	VDFTEIQK	MT03_08	3	2	1	y7	490.258382	880.441074	5.24	3231	494.265481	888.455273	5.28	30160
sp|P02771|FETA_HUMAN	VDFTEIQK	MT04_DB	1	2	1	y7	490.258382	880.441074	5.32	133	494.265481	888.455273	5.44	1
sp|P02771|FETA_HUMAN	VDFTEIQK	MT04_DB	2	2	1	y7	490.258382	880.441074	5.16	131	494.265481	888.455273	5.24	0
sp|P02771|FETA_HUMAN	VDFTEIQK	MT04_DB	3	2	1	y7	490.258382	880.441074	5.04	239	494.265481	888.455273	5.32	0
sp|P02771|FETA_HUMAN	VDFTEIQK	MT04_CB	1	2	1	y7	490.258382	880.441074	5.28	1470	494.265481	888.455273	6.66	4
sp|P02771|FETA_HUMAN	VDFTEIQK	MT04_CB	2	2	1	y7	490.258382	880.441074	5.32	621	494.265481	888.455273	5.56	8
sp|P02771|FETA_HUMAN	VDFTEIQK	MT04_CB	3	2	1	y7	490.258382	880.441074	5.12	2794	494.265481	888.455273	4.35	47
sp|P02771|FETA_HUMAN	VDFTEIQK	MT04_01	1	2	1	y7	490.258382	880.441074	4.95	445	494.265481	888.455273	5	115
sp|P02771|FETA_HUMAN	VDFTEIQK	MT04_01	2	2	1	y7	490.258382	880.441074	5.2	2092	494.265481	888.455273	5.24	217
sp|P02771|FETA_HUMAN	VDFTEIQK	MT04_01	3	2	1	y7	490.258382	880.441074	5	262	494.265481	888.455273	5.2	287
sp|P02771|FETA_HUMAN	VDFTEIQK	MT04_02	1	2	1	y7	490.258382	880.441074	5.08	2765	494.265481	888.455273	5.04	793
sp|P02771|FETA_HUMAN	VDFTEIQK	MT04_02	2	2	1	y7	490.258382	880.441074	5.24	3588	494.265481	888.455273	5.24	841
sp|P02771|FETA_HUMAN	VDFTEIQK	MT04_02	3	2	1	y7	490.258382	880.441074	5.04	3104	494.265481	888.455273	5.12	730
sp|P02771|FETA_HUMAN	VDFTEIQK	MT04_03	1	2	1	y7	490.258382	880.441074	5	1980	494.265481	888.455273	5	1570
sp|P02771|FETA_HUMAN	VDFTEIQK	MT04_03	2	2	1	y7	490.258382	880.441074	5.32	862	494.265481	888.455273	5.24	1905
sp|P02771|FETA_HUMAN	VDFTEIQK	MT04_03	3	2	1	y7	490.258382	880.441074	5.36	930	494.265481	888.455273	5.28	1437
sp|P02771|FETA_HUMAN	VDFTEIQK	MT04_04	1	2	1	y7	490.258382	880.441074	5.28	2621	494.265481	888.455273	5.16	2348
sp|P02771|FETA_HUMAN	VDFTEIQK	MT04_04	2	2	1	y7	490.258382	880.441074	5.2	2954	494.265481	888.455273	5.2	2481
sp|P02771|FETA_HUMAN	VDFTEIQK	MT04_04	3	2	1	y7	490.258382	880.441074	5.2	3227	494.265481	888.455273	5.16	2646
sp|P02771|FETA_HUMAN	VDFTEIQK	MT04_05	1	2	1	y7	490.258382	880.441074	5.12	2903	494.265481	888.455273	5.12	4299
sp|P02771|FETA_HUMAN	VDFTEIQK	MT04_05	2	2	1	y7	490.258382	880.441074	5.2	3345	494.265481	888.455273	5.16	4893
sp|P02771|FETA_HUMAN	VDFTEIQK	MT04_05	3	2	1	y7	490.258382	880.441074	5.2	4319	494.265481	888.455273	5.08	4834
sp|P02771|FETA_HUMAN	VDFTEIQK	MT04_06	1	2	1	y7	490.258382	880.441074	4.91	2096	494.265481	888.455273	5	6247
sp|P02771|FETA_HUMAN	VDFTEIQK	MT04_06	2	2	1	y7	490.258382	880.441074	5.2	2733	494.265481	888.455273	5.32	8448
sp|P02771|FETA_HUMAN	VDFTEIQK	MT04_06	3	2	1	y7	490.258382	880.441074	5.24	2896	494.265481	888.455273	5.28	7954
sp|P02771|FETA_HUMAN	VDFTEIQK	MT04_07	1	2	1	y7	490.258382	880.441074	5.16	2585	494.265481	888.455273	5.12	13999
sp|P02771|FETA_HUMAN	VDFTEIQK	MT04_07	2	2	1	y7	490.258382	880.441074	5.12	3290	494.265481	888.455273	5.12	17672
sp|P02771|FETA_HUMAN	VDFTEIQK	MT04_07	3	2	1	y7	490.258382	880.441074	5.2	3088	494.265481	888.455273	5.12	17764
sp|P02771|FETA_HUMAN	VDFTEIQK	MT04_08	1	2	1	y7	490.258382	880.441074	5.2	4309	494.265481	888.455273	5.12	39897
sp|P02771|FETA_HUMAN	VDFTEIQK	MT04_08	2	2	1	y7	490.258382	880.441074	5.16	4611	494.265481	888.455273	5.12	44787
sp|P02771|FETA_HUMAN	VDFTEIQK	MT04_08	3	2	1	y7	490.258382	880.441074	5.16	4492	494.265481	888.455273	5.16	43993
sp|P02771|FETA_HUMAN	VDFTEIQK	MT05_DB	1	2	1	y7	490.258382	880.441074	5.16	386	494.265481	888.455273	5.32	18
sp|P02771|FETA_HUMAN	VDFTEIQK	MT05_DB	2	2	1	y7	490.258382	880.441074	5.08	295	494.265481	888.455273	5.44	0
sp|P02771|FETA_HUMAN	VDFTEIQK	MT05_DB	3	2	1	y7	490.258382	880.441074	5.32	365	494.265481	888.455273	5.48	0
sp|P02771|FETA_HUMAN	VDFTEIQK	MT05_CB	1	2	1	y7	490.258382	880.441074	5.04	3586	494.265481	888.455273	5.04	22
sp|P02771|FETA_HUMAN	VDFTEIQK	MT05_CB	2	2	1	y7	490.258382	880.441074	5.12	4330	494.265481	888.455273	4.87	32
sp|P02771|FETA_HUMAN	VDFTEIQK	MT05_CB	3	2	1	y7	490.258382	880.441074	5	3880	494.265481	888.455273	5.81	37
sp|P02771|FETA_HUMAN	VDFTEIQK	MT05_01	1	2	1	y7	490.258382	880.441074	5.08	2749	494.265481	888.455273	5.12	75
sp|P02771|FETA_HUMAN	VDFTEIQK	MT05_01	2	2	1	y7	490.258382	880.441074	5.12	3790	494.265481	888.455273	5.04	93
sp|P02771|FETA_HUMAN	VDFTEIQK	MT05_01	3	2	1	y7	490.258382	880.441074	5.04	2434	494.265481	888.455273	4.79	167
sp|P02771|FETA_HUMAN	VDFTEIQK	MT05_02	1	2	1	y7	490.258382	880.441074	5	3451	494.265481	888.455273	5.24	774
sp|P02771|FETA_HUMAN	VDFTEIQK	MT05_02	2	2	1	y7	490.258382	880.441074	5.2	2994	494.265481	888.455273	5.16	789
sp|P02771|FETA_HUMAN	VDFTEIQK	MT05_02	3	2	1	y7	490.258382	880.441074	5	4065	494.265481	888.455273	5	800
sp|P02771|FETA_HUMAN	VDFTEIQK	MT05_03	1	2	1	y7	490.258382	880.441074	5.12	1709	494.265481	888.455273	5.08	1726
sp|P02771|FETA_HUMAN	VDFTEIQK	MT05_03	2	2	1	y7	490.258382	880.441074	5.12	3683	494.265481	888.455273	5.04	1426
sp|P02771|FETA_HUMAN	VDFTEIQK	MT05_03	3	2	1	y7	490.258382	880.441074	5	2059	494.265481	888.455273	5.16	1638
sp|P02771|FETA_HUMAN	VDFTEIQK	MT05_04	1	2	1	y7	490.258382	880.441074	4.91	3019	494.265481	888.455273	4.91	2545
sp|P02771|FETA_HUMAN	VDFTEIQK	MT05_04	2	2	1	y7	490.258382	880.441074	5.04	3734	494.265481	888.455273	4.91	2431
sp|P02771|FETA_HUMAN	VDFTEIQK	MT05_04	3	2	1	y7	490.258382	880.441074	5.16	3247	494.265481	888.455273	5.16	2155
sp|P02771|FETA_HUMAN	VDFTEIQK	MT05_05	1	2	1	y7	490.258382	880.441074	5.08	1207	494.265481	888.455273	5.08	2934
sp|P02771|FETA_HUMAN	VDFTEIQK	MT05_05	2	2	1	y7	490.258382	880.441074	5.2	959	494.265481	888.455273	5.2	3552
sp|P02771|FETA_HUMAN	VDFTEIQK	MT05_05	3	2	1	y7	490.258382	880.441074	5.32	1744	494.265481	888.455273	5.32	3303
sp|P02771|FETA_HUMAN	VDFTEIQK	MT05_06	1	2	1	y7	490.258382	880.441074	5.08	2433	494.265481	888.455273	5	5678
sp|P02771|FETA_HUMAN	VDFTEIQK	MT05_06	2	2	1	y7	490.258382	880.441074	5.08	3257	494.265481	888.455273	5.04	7904
sp|P02771|FETA_HUMAN	VDFTEIQK	MT05_06	3	2	1	y7	490.258382	880.441074	5.08	3972	494.265481	888.455273	5.08	8276
sp|P02771|FETA_HUMAN	VDFTEIQK	MT05_07	1	2	1	y7	490.258382	880.441074	5.08	3897	494.265481	888.455273	5	19415
sp|P02771|FETA_HUMAN	VDFTEIQK	MT05_07	2	2	1	y7	490.258382	880.441074	5.08	5111	494.265481	888.455273	5.04	21839
sp|P02771|FETA_HUMAN	VDFTEIQK	MT05_07	3	2	1	y7	490.258382	880.441074	5.2	4582	494.265481	888.455273	5.16	22375
sp|P02771|FETA_HUMAN	VDFTEIQK	MT05_08	1	2	1	y7	490.258382	880.441074	5.16	4684	494.265481	888.455273	5.12	41631
sp|P02771|FETA_HUMAN	VDFTEIQK	MT05_08	2	2	1	y7	490.258382	880.441074	5.16	5374	494.265481	888.455273	5.16	45133
sp|P02771|FETA_HUMAN	VDFTEIQK	MT05_08	3	2	1	y7	490.258382	880.441074	5	4966	494.265481	888.455273	5.04	42577
sp|P02771|FETA_HUMAN	VDFTEIQK	MT06_DB	1	2	1	y7	490.258382	880.441074	5.12	591	494.265481	888.455273	5.4	0
sp|P02771|FETA_HUMAN	VDFTEIQK	MT06_DB	2	2	1	y7	490.258382	880.441074	5.2	768	494.265481	888.455273	5.32	0
sp|P02771|FETA_HUMAN	VDFTEIQK	MT06_DB	3	2	1	y7	490.258382	880.441074	5.2	543	494.265481	888.455273	5.48	0
sp|P02771|FETA_HUMAN	VDFTEIQK	MT06_CB	1	2	1	y7	490.258382	880.441074	5.36	1271	494.265481	888.455273	5.97	18
sp|P02771|FETA_HUMAN	VDFTEIQK	MT06_CB	2	2	1	y7	490.258382	880.441074	5.32	2126	494.265481	888.455273	6.53	7
sp|P02771|FETA_HUMAN	VDFTEIQK	MT06_CB	3	2	1	y7	490.258382	880.441074	5.2	1504	494.265481	888.455273	4.51	11
sp|P02771|FETA_HUMAN	VDFTEIQK	MT06_01	1	2	1	y7	490.258382	880.441074	4.91	706	494.265481	888.455273	4.95	32
sp|P02771|FETA_HUMAN	VDFTEIQK	MT06_01	2	2	1	y7	490.258382	880.441074	5.2	3536	494.265481	888.455273	5.16	274
sp|P02771|FETA_HUMAN	VDFTEIQK	MT06_01	3	2	1	y7	490.258382	880.441074	5.2	2393	494.265481	888.455273	5.24	68
sp|P02771|FETA_HUMAN	VDFTEIQK	MT06_02	1	2	1	y7	490.258382	880.441074	5.24	3188	494.265481	888.455273	5.24	634
sp|P02771|FETA_HUMAN	VDFTEIQK	MT06_02	2	2	1	y7	490.258382	880.441074	5.28	4543	494.265481	888.455273	5.28	1073
sp|P02771|FETA_HUMAN	VDFTEIQK	MT06_02	3	2	1	y7	490.258382	880.441074	5.08	3596	494.265481	888.455273	5.16	811
sp|P02771|FETA_HUMAN	VDFTEIQK	MT06_03	1	2	1	y7	490.258382	880.441074	5.12	813	494.265481	888.455273	5.24	1472
sp|P02771|FETA_HUMAN	VDFTEIQK	MT06_03	2	2	1	y7	490.258382	880.441074	5.32	5135	494.265481	888.455273	5.36	2126
sp|P02771|FETA_HUMAN	VDFTEIQK	MT06_03	3	2	1	y7	490.258382	880.441074	5.16	1817	494.265481	888.455273	5.24	1958
sp|P02771|FETA_HUMAN	VDFTEIQK	MT06_04	1	2	1	y7	490.258382	880.441074	5.04	2495	494.265481	888.455273	5.04	1764
sp|P02771|FETA_HUMAN	VDFTEIQK	MT06_04	2	2	1	y7	490.258382	880.441074	5.28	3598	494.265481	888.455273	5.32	2639
sp|P02771|FETA_HUMAN	VDFTEIQK	MT06_04	3	2	1	y7	490.258382	880.441074	5.28	2875	494.265481	888.455273	5.2	1967
sp|P02771|FETA_HUMAN	VDFTEIQK	MT06_05	1	2	1	y7	490.258382	880.441074	5.28	402	494.265481	888.455273	5.08	2265
sp|P02771|FETA_HUMAN	VDFTEIQK	MT06_05	2	2	1	y7	490.258382	880.441074	5.44	790	494.265481	888.455273	5.16	2993
sp|P02771|FETA_HUMAN	VDFTEIQK	MT06_05	3	2	1	y7	490.258382	880.441074	5.48	268	494.265481	888.455273	5.24	3068
sp|P02771|FETA_HUMAN	VDFTEIQK	MT06_06	1	2	1	y7	490.258382	880.441074	5.04	3696	494.265481	888.455273	5.04	8323
sp|P02771|FETA_HUMAN	VDFTEIQK	MT06_06	2	2	1	y7	490.258382	880.441074	5.16	4963	494.265481	888.455273	5.28	12348
sp|P02771|FETA_HUMAN	VDFTEIQK	MT06_06	3	2	1	y7	490.258382	880.441074	5.16	4586	494.265481	888.455273	5.2	11862
sp|P02771|FETA_HUMAN	VDFTEIQK	MT06_07	1	2	1	y7	490.258382	880.441074	5.2	4602	494.265481	888.455273	5.2	21811
sp|P02771|FETA_HUMAN	VDFTEIQK	MT06_07	2	2	1	y7	490.258382	880.441074	5.32	5759	494.265481	888.455273	5.32	26912
sp|P02771|FETA_HUMAN	VDFTEIQK	MT06_07	3	2	1	y7	490.258382	880.441074	5.16	3996	494.265481	888.455273	5.16	21403
sp|P02771|FETA_HUMAN	VDFTEIQK	MT06_08	1	2	1	y7	490.258382	880.441074	5.16	3039	494.265481	888.455273	5.08	26445
sp|P02771|FETA_HUMAN	VDFTEIQK	MT06_08	2	2	1	y7	490.258382	880.441074	5.08	3677	494.265481	888.455273	5.16	33098
sp|P02771|FETA_HUMAN	VDFTEIQK	MT06_08	3	2	1	y7	490.258382	880.441074	5.04	2678	494.265481	888.455273	5.04	25840
sp|P02771|FETA_HUMAN	VDFTEIQK	MT01_DB	1	2	1	y6	490.258382	765.414131	6.05	1255	494.265481	773.42833	6.17	1
sp|P02771|FETA_HUMAN	VDFTEIQK	MT01_DB	2	2	1	y6	490.258382	765.414131	6.05	1617	494.265481	773.42833	6.21	1
sp|P02771|FETA_HUMAN	VDFTEIQK	MT01_DB	3	2	1	y6	490.258382	765.414131	6.05	1392	494.265481	773.42833	6.25	8
sp|P02771|FETA_HUMAN	VDFTEIQK	MT01_CB	1	2	1	y6	490.258382	765.414131	5.97	1239	494.265481	773.42833	6.29	23
sp|P02771|FETA_HUMAN	VDFTEIQK	MT01_CB	2	2	1	y6	490.258382	765.414131	6.05	3875	494.265481	773.42833	6.13	44
sp|P02771|FETA_HUMAN	VDFTEIQK	MT01_CB	3	2	1	y6	490.258382	765.414131	6.05	3805	494.265481	773.42833	6.21	57
sp|P02771|FETA_HUMAN	VDFTEIQK	MT01_01	1	2	1	y6	490.258382	765.414131	6.05	1271	494.265481	773.42833	6.05	110
sp|P02771|FETA_HUMAN	VDFTEIQK	MT01_01	2	2	1	y6	490.258382	765.414131	6.05	3072	494.265481	773.42833	6.01	95
sp|P02771|FETA_HUMAN	VDFTEIQK	MT01_01	3	2	1	y6	490.258382	765.414131	5.85	130	494.265481	773.42833	6.05	183
sp|P02771|FETA_HUMAN	VDFTEIQK	MT01_02	1	2	1	y6	490.258382	765.414131	6.05	3965	494.265481	773.42833	6.05	780
sp|P02771|FETA_HUMAN	VDFTEIQK	MT01_02	2	2	1	y6	490.258382	765.414131	6.05	4816	494.265481	773.42833	6.05	1109
sp|P02771|FETA_HUMAN	VDFTEIQK	MT01_02	3	2	1	y6	490.258382	765.414131	5.97	5036	494.265481	773.42833	5.93	1225
sp|P02771|FETA_HUMAN	VDFTEIQK	MT01_03	1	2	1	y6	490.258382	765.414131	6.05	7529	494.265481	773.42833	6.01	3021
sp|P02771|FETA_HUMAN	VDFTEIQK	MT01_03	2	2	1	y6	490.258382	765.414131	5.97	1205	494.265481	773.42833	6.05	2456
sp|P02771|FETA_HUMAN	VDFTEIQK	MT01_03	3	2	1	y6	490.258382	765.414131	6.01	6429	494.265481	773.42833	6.01	2500
sp|P02771|FETA_HUMAN	VDFTEIQK	MT01_04	1	2	1	y6	490.258382	765.414131	6.05	5778	494.265481	773.42833	6.05	3577
sp|P02771|FETA_HUMAN	VDFTEIQK	MT01_04	2	2	1	y6	490.258382	765.414131	6.09	5262	494.265481	773.42833	6.09	3909
sp|P02771|FETA_HUMAN	VDFTEIQK	MT01_04	3	2	1	y6	490.258382	765.414131	5.97	5838	494.265481	773.42833	5.97	3845
sp|P02771|FETA_HUMAN	VDFTEIQK	MT01_05	1	2	1	y6	490.258382	765.414131	6.01	6102	494.265481	773.42833	6.01	6423
sp|P02771|FETA_HUMAN	VDFTEIQK	MT01_05	2	2	1	y6	490.258382	765.414131	6.05	6662	494.265481	773.42833	6.05	6739
sp|P02771|FETA_HUMAN	VDFTEIQK	MT01_05	3	2	1	y6	490.258382	765.414131	5.97	6536	494.265481	773.42833	6.01	6494
sp|P02771|FETA_HUMAN	VDFTEIQK	MT01_06	1	2	1	y6	490.258382	765.414131	5.97	4957	494.265481	773.42833	5.97	11055
sp|P02771|FETA_HUMAN	VDFTEIQK	MT01_06	2	2	1	y6	490.258382	765.414131	5.97	5588	494.265481	773.42833	5.97	11116
sp|P02771|FETA_HUMAN	VDFTEIQK	MT01_06	3	2	1	y6	490.258382	765.414131	6.01	5312	494.265481	773.42833	6.01	11312
sp|P02771|FETA_HUMAN	VDFTEIQK	MT01_07	1	2	1	y6	490.258382	765.414131	5.97	10666	494.265481	773.42833	5.93	46345
sp|P02771|FETA_HUMAN	VDFTEIQK	MT01_07	2	2	1	y6	490.258382	765.414131	6.01	11101	494.265481	773.42833	6.01	48751
sp|P02771|FETA_HUMAN	VDFTEIQK	MT01_07	3	2	1	y6	490.258382	765.414131	6.05	10692	494.265481	773.42833	6.05	44537
sp|P02771|FETA_HUMAN	VDFTEIQK	MT01_08	1	2	1	y6	490.258382	765.414131	6.01	10788	494.265481	773.42833	6.01	79795
sp|P02771|FETA_HUMAN	VDFTEIQK	MT01_08	2	2	1	y6	490.258382	765.414131	6.05	10934	494.265481	773.42833	6.05	79176
sp|P02771|FETA_HUMAN	VDFTEIQK	MT01_08	3	2	1	y6	490.258382	765.414131	6.05	10187	494.265481	773.42833	6.05	71365
sp|P02771|FETA_HUMAN	VDFTEIQK	MT02_DB	1	2	1	y6	490.258382	765.414131	6.01	962	494.265481	773.42833	6.29	1
sp|P02771|FETA_HUMAN	VDFTEIQK	MT02_DB	2	2	1	y6	490.258382	765.414131	6.13	1494	494.265481	773.42833	6.21	3
sp|P02771|FETA_HUMAN	VDFTEIQK	MT02_DB	3	2	1	y6	490.258382	765.414131	6.13	1345	494.265481	773.42833	6.17	0
sp|P02771|FETA_HUMAN	VDFTEIQK	MT02_CB	1	2	1	y6	490.258382	765.414131	6.13	3330	494.265481	773.42833	6.33	21
sp|P02771|FETA_HUMAN	VDFTEIQK	MT02_CB	2	2	1	y6	490.258382	765.414131	6.13	4135	494.265481	773.42833	6.09	20
sp|P02771|FETA_HUMAN	VDFTEIQK	MT02_CB	3	2	1	y6	490.258382	765.414131	6.13	1162	494.265481	773.42833	6.01	1
sp|P02771|FETA_HUMAN	VDFTEIQK	MT02_01	1	2	1	y6	490.258382	765.414131	6.17	2626	494.265481	773.42833	6.17	219
sp|P02771|FETA_HUMAN	VDFTEIQK	MT02_01	2	2	1	y6	490.258382	765.414131	6.09	943	494.265481	773.42833	6.25	66
sp|P02771|FETA_HUMAN	VDFTEIQK	MT02_01	3	2	1	y6	490.258382	765.414131	6.13	2106	494.265481	773.42833	6.13	165
sp|P02771|FETA_HUMAN	VDFTEIQK	MT02_02	1	2	1	y6	490.258382	765.414131	6.13	7590	494.265481	773.42833	6.13	1443
sp|P02771|FETA_HUMAN	VDFTEIQK	MT02_02	2	2	1	y6	490.258382	765.414131	6.13	8440	494.265481	773.42833	6.13	1526
sp|P02771|FETA_HUMAN	VDFTEIQK	MT02_02	3	2	1	y6	490.258382	765.414131	6.17	2201	494.265481	773.42833	6.13	213
sp|P02771|FETA_HUMAN	VDFTEIQK	MT02_03	1	2	1	y6	490.258382	765.414131	6.05	1294	494.265481	773.42833	6.09	1595
sp|P02771|FETA_HUMAN	VDFTEIQK	MT02_03	2	2	1	y6	490.258382	765.414131	6.13	5651	494.265481	773.42833	6.13	2247
sp|P02771|FETA_HUMAN	VDFTEIQK	MT02_03	3	2	1	y6	490.258382	765.414131	6.17	1548	494.265481	773.42833	6.13	471
sp|P02771|FETA_HUMAN	VDFTEIQK	MT02_04	1	2	1	y6	490.258382	765.414131	6.13	10391	494.265481	773.42833	6.13	5456
sp|P02771|FETA_HUMAN	VDFTEIQK	MT02_04	2	2	1	y6	490.258382	765.414131	6.09	11938	494.265481	773.42833	6.09	5319
sp|P02771|FETA_HUMAN	VDFTEIQK	MT02_04	3	2	1	y6	490.258382	765.414131	6.13	2266	494.265481	773.42833	6.13	1111
sp|P02771|FETA_HUMAN	VDFTEIQK	MT02_05	1	2	1	y6	490.258382	765.414131	6.09	4237	494.265481	773.42833	6.09	4263
sp|P02771|FETA_HUMAN	VDFTEIQK	MT02_05	2	2	1	y6	490.258382	765.414131	6.13	4454	494.265481	773.42833	6.13	5520
sp|P02771|FETA_HUMAN	VDFTEIQK	MT02_05	3	2	1	y6	490.258382	765.414131	5.85	81	494.265481	773.42833	6.17	1058
sp|P02771|FETA_HUMAN	VDFTEIQK	MT02_06	1	2	1	y6	490.258382	765.414131	6.09	6108	494.265481	773.42833	6.09	11612
sp|P02771|FETA_HUMAN	VDFTEIQK	MT02_06	2	2	1	y6	490.258382	765.414131	6.17	7050	494.265481	773.42833	6.17	17646
sp|P02771|FETA_HUMAN	VDFTEIQK	MT02_06	3	2	1	y6	490.258382	765.414131	6.13	3089	494.265481	773.42833	6.13	5876
sp|P02771|FETA_HUMAN	VDFTEIQK	MT02_07	1	2	1	y6	490.258382	765.414131	6.13	5913	494.265481	773.42833	6.13	19824
sp|P02771|FETA_HUMAN	VDFTEIQK	MT02_07	2	2	1	y6	490.258382	765.414131	6.17	5414	494.265481	773.42833	6.17	20941
sp|P02771|FETA_HUMAN	VDFTEIQK	MT02_07	3	2	1	y6	490.258382	765.414131	6.13	1667	494.265481	773.42833	6.13	9125
sp|P02771|FETA_HUMAN	VDFTEIQK	MT02_08	1	2	1	y6	490.258382	765.414131	6.09	5684	494.265481	773.42833	6.09	35686
sp|P02771|FETA_HUMAN	VDFTEIQK	MT02_08	2	2	1	y6	490.258382	765.414131	6.17	7652	494.265481	773.42833	6.17	59319
sp|P02771|FETA_HUMAN	VDFTEIQK	MT02_08	3	2	1	y6	490.258382	765.414131	6.13	3152	494.265481	773.42833	6.13	20917
sp|P02771|FETA_HUMAN	VDFTEIQK	MT03_DB	1	2	1	y6	490.258382	765.414131	5.12	887	494.265481	773.42833	5.64	0
sp|P02771|FETA_HUMAN	VDFTEIQK	MT03_DB	2	2	1	y6	490.258382	765.414131	5.12	1040	494.265481	773.42833	5.6	0
sp|P02771|FETA_HUMAN	VDFTEIQK	MT03_DB	3	2	1	y6	490.258382	765.414131	5.32	1021	494.265481	773.42833	5.6	0
sp|P02771|FETA_HUMAN	VDFTEIQK	MT03_CB	1	2	1	y6	490.258382	765.414131	5.16	3661	494.265481	773.42833	5.64	10
sp|P02771|FETA_HUMAN	VDFTEIQK	MT03_CB	2	2	1	y6	490.258382	765.414131	5.24	4197	494.265481	773.42833	4.75	48
sp|P02771|FETA_HUMAN	VDFTEIQK	MT03_CB	3	2	1	y6	490.258382	765.414131	5.2	4114	494.265481	773.42833	4.63	36
sp|P02771|FETA_HUMAN	VDFTEIQK	MT03_01	1	2	1	y6	490.258382	765.414131	5.44	1286	494.265481	773.42833	5.28	209
sp|P02771|FETA_HUMAN	VDFTEIQK	MT03_01	2	2	1	y6	490.258382	765.414131	5.2	4170	494.265481	773.42833	5.32	431
sp|P02771|FETA_HUMAN	VDFTEIQK	MT03_01	3	2	1	y6	490.258382	765.414131	5.4	4781	494.265481	773.42833	5.32	537
sp|P02771|FETA_HUMAN	VDFTEIQK	MT03_02	2	2	1	y6	490.258382	765.414131	5.32	3756	494.265481	773.42833	5.36	493
sp|P02771|FETA_HUMAN	VDFTEIQK	MT03_02	3	2	1	y6	490.258382	765.414131	5.2	4334	494.265481	773.42833	5.24	937
sp|P02771|FETA_HUMAN	VDFTEIQK	MT03_02	1	2	1	y6	490.258382	765.414131	5.16	3827	494.265481	773.42833	5.28	858
sp|P02771|FETA_HUMAN	VDFTEIQK	MT03_03	1	2	1	y6	490.258382	765.414131	5.28	1604	494.265481	773.42833	5.36	1632
sp|P02771|FETA_HUMAN	VDFTEIQK	MT03_03	2	2	1	y6	490.258382	765.414131	5.12	5660	494.265481	773.42833	5.24	1739
sp|P02771|FETA_HUMAN	VDFTEIQK	MT03_03	3	2	1	y6	490.258382	765.414131	5.24	2627	494.265481	773.42833	5.32	1801
sp|P02771|FETA_HUMAN	VDFTEIQK	MT03_04	1	2	1	y6	490.258382	765.414131	5.36	4745	494.265481	773.42833	5.32	3108
sp|P02771|FETA_HUMAN	VDFTEIQK	MT03_04	2	2	1	y6	490.258382	765.414131	5.24	5635	494.265481	773.42833	5.24	3430
sp|P02771|FETA_HUMAN	VDFTEIQK	MT03_04	3	2	1	y6	490.258382	765.414131	5.24	5154	494.265481	773.42833	5.12	3450
sp|P02771|FETA_HUMAN	VDFTEIQK	MT03_05	1	2	1	y6	490.258382	765.414131	5.36	1819	494.265481	773.42833	5.32	2850
sp|P02771|FETA_HUMAN	VDFTEIQK	MT03_05	2	2	1	y6	490.258382	765.414131	5.36	2885	494.265481	773.42833	5.44	3598
sp|P02771|FETA_HUMAN	VDFTEIQK	MT03_05	3	2	1	y6	490.258382	765.414131	5.6	948	494.265481	773.42833	5.44	3682
sp|P02771|FETA_HUMAN	VDFTEIQK	MT03_06	1	2	1	y6	490.258382	765.414131	5.28	3419	494.265481	773.42833	5.2	7755
sp|P02771|FETA_HUMAN	VDFTEIQK	MT03_06	2	2	1	y6	490.258382	765.414131	5.16	5011	494.265481	773.42833	5.16	10743
sp|P02771|FETA_HUMAN	VDFTEIQK	MT03_06	3	2	1	y6	490.258382	765.414131	5.4	4596	494.265481	773.42833	5.4	10618
sp|P02771|FETA_HUMAN	VDFTEIQK	MT03_07	1	2	1	y6	490.258382	765.414131	5.28	4179	494.265481	773.42833	5.32	19429
sp|P02771|FETA_HUMAN	VDFTEIQK	MT03_07	2	2	1	y6	490.258382	765.414131	5.28	4653	494.265481	773.42833	5.2	22674
sp|P02771|FETA_HUMAN	VDFTEIQK	MT03_07	3	2	1	y6	490.258382	765.414131	5.08	5457	494.265481	773.42833	5.2	22189
sp|P02771|FETA_HUMAN	VDFTEIQK	MT03_08	1	2	1	y6	490.258382	765.414131	5.24	4362	494.265481	773.42833	5.24	32768
sp|P02771|FETA_HUMAN	VDFTEIQK	MT03_08	2	2	1	y6	490.258382	765.414131	5.36	4577	494.265481	773.42833	5.28	36544
sp|P02771|FETA_HUMAN	VDFTEIQK	MT03_08	3	2	1	y6	490.258382	765.414131	5.32	5057	494.265481	773.42833	5.24	36239
sp|P02771|FETA_HUMAN	VDFTEIQK	MT04_DB	1	2	1	y6	490.258382	765.414131	5.16	219	494.265481	773.42833	5.4	0
sp|P02771|FETA_HUMAN	VDFTEIQK	MT04_DB	2	2	1	y6	490.258382	765.414131	5.16	473	494.265481	773.42833	5.32	9
sp|P02771|FETA_HUMAN	VDFTEIQK	MT04_DB	3	2	1	y6	490.258382	765.414131	4.87	162	494.265481	773.42833	5.28	6
sp|P02771|FETA_HUMAN	VDFTEIQK	MT04_CB	1	2	1	y6	490.258382	765.414131	5.08	2250	494.265481	773.42833	6.29	19
sp|P02771|FETA_HUMAN	VDFTEIQK	MT04_CB	2	2	1	y6	490.258382	765.414131	5.32	1114	494.265481	773.42833	5.97	26
sp|P02771|FETA_HUMAN	VDFTEIQK	MT04_CB	3	2	1	y6	490.258382	765.414131	5.08	3939	494.265481	773.42833	5.76	75
sp|P02771|FETA_HUMAN	VDFTEIQK	MT04_01	1	2	1	y6	490.258382	765.414131	4.95	653	494.265481	773.42833	5.12	188
sp|P02771|FETA_HUMAN	VDFTEIQK	MT04_01	2	2	1	y6	490.258382	765.414131	5.2	3264	494.265481	773.42833	5.12	344
sp|P02771|FETA_HUMAN	VDFTEIQK	MT04_01	3	2	1	y6	490.258382	765.414131	5	217	494.265481	773.42833	5.32	289
sp|P02771|FETA_HUMAN	VDFTEIQK	MT04_02	1	2	1	y6	490.258382	765.414131	5.04	4500	494.265481	773.42833	5.2	811
sp|P02771|FETA_HUMAN	VDFTEIQK	MT04_02	2	2	1	y6	490.258382	765.414131	5.24	5253	494.265481	773.42833	5.16	877
sp|P02771|FETA_HUMAN	VDFTEIQK	MT04_02	3	2	1	y6	490.258382	765.414131	5.12	4314	494.265481	773.42833	5.08	763
sp|P02771|FETA_HUMAN	VDFTEIQK	MT04_03	1	2	1	y6	490.258382	765.414131	5.04	3494	494.265481	773.42833	5.08	1534
sp|P02771|FETA_HUMAN	VDFTEIQK	MT04_03	2	2	1	y6	490.258382	765.414131	5.32	1542	494.265481	773.42833	5.16	2033
sp|P02771|FETA_HUMAN	VDFTEIQK	MT04_03	3	2	1	y6	490.258382	765.414131	5.32	1258	494.265481	773.42833	5.32	1790
sp|P02771|FETA_HUMAN	VDFTEIQK	MT04_04	1	2	1	y6	490.258382	765.414131	5.16	3994	494.265481	773.42833	5.16	2608
sp|P02771|FETA_HUMAN	VDFTEIQK	MT04_04	2	2	1	y6	490.258382	765.414131	5.2	4280	494.265481	773.42833	5.24	2642
sp|P02771|FETA_HUMAN	VDFTEIQK	MT04_04	3	2	1	y6	490.258382	765.414131	5.16	4636	494.265481	773.42833	5.24	3207
sp|P02771|FETA_HUMAN	VDFTEIQK	MT04_05	1	2	1	y6	490.258382	765.414131	5.08	4257	494.265481	773.42833	5.12	4904
sp|P02771|FETA_HUMAN	VDFTEIQK	MT04_05	2	2	1	y6	490.258382	765.414131	5.2	5902	494.265481	773.42833	5.2	5751
sp|P02771|FETA_HUMAN	VDFTEIQK	MT04_05	3	2	1	y6	490.258382	765.414131	5.08	5750	494.265481	773.42833	5.2	5837
sp|P02771|FETA_HUMAN	VDFTEIQK	MT04_06	1	2	1	y6	490.258382	765.414131	5	3185	494.265481	773.42833	4.95	7365
sp|P02771|FETA_HUMAN	VDFTEIQK	MT04_06	2	2	1	y6	490.258382	765.414131	5.28	4539	494.265481	773.42833	5.32	9943
sp|P02771|FETA_HUMAN	VDFTEIQK	MT04_06	3	2	1	y6	490.258382	765.414131	5.32	4521	494.265481	773.42833	5.28	8839
sp|P02771|FETA_HUMAN	VDFTEIQK	MT04_07	1	2	1	y6	490.258382	765.414131	5.12	3774	494.265481	773.42833	5.08	16874
sp|P02771|FETA_HUMAN	VDFTEIQK	MT04_07	2	2	1	y6	490.258382	765.414131	5.08	5328	494.265481	773.42833	5.16	20815
sp|P02771|FETA_HUMAN	VDFTEIQK	MT04_07	3	2	1	y6	490.258382	765.414131	5.16	4761	494.265481	773.42833	5.08	21323
sp|P02771|FETA_HUMAN	VDFTEIQK	MT04_08	1	2	1	y6	490.258382	765.414131	5.08	6236	494.265481	773.42833	5.16	45664
sp|P02771|FETA_HUMAN	VDFTEIQK	MT04_08	2	2	1	y6	490.258382	765.414131	5.16	6677	494.265481	773.42833	5.16	50302
sp|P02771|FETA_HUMAN	VDFTEIQK	MT04_08	3	2	1	y6	490.258382	765.414131	5.16	5903	494.265481	773.42833	5.2	49870
sp|P02771|FETA_HUMAN	VDFTEIQK	MT05_DB	1	2	1	y6	490.258382	765.414131	5.08	430	494.265481	773.42833	5.28	1
sp|P02771|FETA_HUMAN	VDFTEIQK	MT05_DB	2	2	1	y6	490.258382	765.414131	5.08	342	494.265481	773.42833	5.44	0
sp|P02771|FETA_HUMAN	VDFTEIQK	MT05_DB	3	2	1	y6	490.258382	765.414131	5.12	529	494.265481	773.42833	5.52	0
sp|P02771|FETA_HUMAN	VDFTEIQK	MT05_CB	1	2	1	y6	490.258382	765.414131	5.08	5754	494.265481	773.42833	5.12	23
sp|P02771|FETA_HUMAN	VDFTEIQK	MT05_CB	2	2	1	y6	490.258382	765.414131	5.12	6713	494.265481	773.42833	4.1	49
sp|P02771|FETA_HUMAN	VDFTEIQK	MT05_CB	3	2	1	y6	490.258382	765.414131	4.95	5790	494.265481	773.42833	5.08	24
sp|P02771|FETA_HUMAN	VDFTEIQK	MT05_01	1	2	1	y6	490.258382	765.414131	5.12	4261	494.265481	773.42833	5	206
sp|P02771|FETA_HUMAN	VDFTEIQK	MT05_01	2	2	1	y6	490.258382	765.414131	5.04	6241	494.265481	773.42833	5.16	273
sp|P02771|FETA_HUMAN	VDFTEIQK	MT05_01	3	2	1	y6	490.258382	765.414131	5	3501	494.265481	773.42833	4.95	320
sp|P02771|FETA_HUMAN	VDFTEIQK	MT05_02	1	2	1	y6	490.258382	765.414131	5.16	5254	494.265481	773.42833	5.04	745
sp|P02771|FETA_HUMAN	VDFTEIQK	MT05_02	2	2	1	y6	490.258382	765.414131	5.2	4655	494.265481	773.42833	5.24	731
sp|P02771|FETA_HUMAN	VDFTEIQK	MT05_02	3	2	1	y6	490.258382	765.414131	4.95	5743	494.265481	773.42833	5.04	911
sp|P02771|FETA_HUMAN	VDFTEIQK	MT05_03	1	2	1	y6	490.258382	765.414131	5.2	3210	494.265481	773.42833	5.16	1482
sp|P02771|FETA_HUMAN	VDFTEIQK	MT05_03	2	2	1	y6	490.258382	765.414131	5.04	5436	494.265481	773.42833	5.04	1680
sp|P02771|FETA_HUMAN	VDFTEIQK	MT05_03	3	2	1	y6	490.258382	765.414131	5.04	3346	494.265481	773.42833	5.08	2033
sp|P02771|FETA_HUMAN	VDFTEIQK	MT05_04	1	2	1	y6	490.258382	765.414131	4.95	4421	494.265481	773.42833	4.95	2527
sp|P02771|FETA_HUMAN	VDFTEIQK	MT05_04	2	2	1	y6	490.258382	765.414131	5	4952	494.265481	773.42833	5	2921
sp|P02771|FETA_HUMAN	VDFTEIQK	MT05_04	3	2	1	y6	490.258382	765.414131	5.28	4394	494.265481	773.42833	5.2	2963
sp|P02771|FETA_HUMAN	VDFTEIQK	MT05_05	1	2	1	y6	490.258382	765.414131	5.08	1572	494.265481	773.42833	5.08	3290
sp|P02771|FETA_HUMAN	VDFTEIQK	MT05_05	2	2	1	y6	490.258382	765.414131	5.2	1875	494.265481	773.42833	5.16	4391
sp|P02771|FETA_HUMAN	VDFTEIQK	MT05_05	3	2	1	y6	490.258382	765.414131	5.4	2225	494.265481	773.42833	5.32	3860
sp|P02771|FETA_HUMAN	VDFTEIQK	MT05_06	1	2	1	y6	490.258382	765.414131	5	3874	494.265481	773.42833	5.04	6897
sp|P02771|FETA_HUMAN	VDFTEIQK	MT05_06	2	2	1	y6	490.258382	765.414131	5.16	4902	494.265481	773.42833	5	8935
sp|P02771|FETA_HUMAN	VDFTEIQK	MT05_06	3	2	1	y6	490.258382	765.414131	5.12	4937	494.265481	773.42833	5.2	9966
sp|P02771|FETA_HUMAN	VDFTEIQK	MT05_07	1	2	1	y6	490.258382	765.414131	5	5940	494.265481	773.42833	4.95	22463
sp|P02771|FETA_HUMAN	VDFTEIQK	MT05_07	2	2	1	y6	490.258382	765.414131	5.04	7041	494.265481	773.42833	5.04	25315
sp|P02771|FETA_HUMAN	VDFTEIQK	MT05_07	3	2	1	y6	490.258382	765.414131	5.2	7683	494.265481	773.42833	5.2	25007
sp|P02771|FETA_HUMAN	VDFTEIQK	MT05_08	1	2	1	y6	490.258382	765.414131	5.08	7761	494.265481	773.42833	5.12	49890
sp|P02771|FETA_HUMAN	VDFTEIQK	MT05_08	2	2	1	y6	490.258382	765.414131	5.2	7690	494.265481	773.42833	5.2	52905
sp|P02771|FETA_HUMAN	VDFTEIQK	MT05_08	3	2	1	y6	490.258382	765.414131	4.95	7419	494.265481	773.42833	5	47063
sp|P02771|FETA_HUMAN	VDFTEIQK	MT06_DB	1	2	1	y6	490.258382	765.414131	5	831	494.265481	773.42833	5.4	0
sp|P02771|FETA_HUMAN	VDFTEIQK	MT06_DB	2	2	1	y6	490.258382	765.414131	5.2	1057	494.265481	773.42833	5.32	0
sp|P02771|FETA_HUMAN	VDFTEIQK	MT06_DB	3	2	1	y6	490.258382	765.414131	5.24	821	494.265481	773.42833	5.48	0
sp|P02771|FETA_HUMAN	VDFTEIQK	MT06_CB	1	2	1	y6	490.258382	765.414131	5.24	1432	494.265481	773.42833	5.89	18
sp|P02771|FETA_HUMAN	VDFTEIQK	MT06_CB	2	2	1	y6	490.258382	765.414131	5.32	2970	494.265481	773.42833	5.2	6
sp|P02771|FETA_HUMAN	VDFTEIQK	MT06_CB	3	2	1	y6	490.258382	765.414131	5.2	2340	494.265481	773.42833	5.48	9
sp|P02771|FETA_HUMAN	VDFTEIQK	MT06_01	1	2	1	y6	490.258382	765.414131	4.91	1162	494.265481	773.42833	5.2	136
sp|P02771|FETA_HUMAN	VDFTEIQK	MT06_01	2	2	1	y6	490.258382	765.414131	5.16	6035	494.265481	773.42833	5.2	232
sp|P02771|FETA_HUMAN	VDFTEIQK	MT06_01	3	2	1	y6	490.258382	765.414131	5.24	4386	494.265481	773.42833	5.12	286
sp|P02771|FETA_HUMAN	VDFTEIQK	MT06_02	1	2	1	y6	490.258382	765.414131	5.2	4302	494.265481	773.42833	5.16	634
sp|P02771|FETA_HUMAN	VDFTEIQK	MT06_02	2	2	1	y6	490.258382	765.414131	5.24	6439	494.265481	773.42833	5.36	864
sp|P02771|FETA_HUMAN	VDFTEIQK	MT06_02	3	2	1	y6	490.258382	765.414131	5.16	5419	494.265481	773.42833	5.12	777
sp|P02771|FETA_HUMAN	VDFTEIQK	MT06_03	1	2	1	y6	490.258382	765.414131	5.12	1666	494.265481	773.42833	5.2	1545
sp|P02771|FETA_HUMAN	VDFTEIQK	MT06_03	2	2	1	y6	490.258382	765.414131	5.32	6782	494.265481	773.42833	5.32	2587
sp|P02771|FETA_HUMAN	VDFTEIQK	MT06_03	3	2	1	y6	490.258382	765.414131	5.08	3049	494.265481	773.42833	5.12	2013
sp|P02771|FETA_HUMAN	VDFTEIQK	MT06_04	1	2	1	y6	490.258382	765.414131	5.04	3648	494.265481	773.42833	4.95	2276
sp|P02771|FETA_HUMAN	VDFTEIQK	MT06_04	2	2	1	y6	490.258382	765.414131	5.24	5284	494.265481	773.42833	5.28	3350
sp|P02771|FETA_HUMAN	VDFTEIQK	MT06_04	3	2	1	y6	490.258382	765.414131	5.24	3825	494.265481	773.42833	5.2	2165
sp|P02771|FETA_HUMAN	VDFTEIQK	MT06_05	1	2	1	y6	490.258382	765.414131	5.28	619	494.265481	773.42833	5.08	2188
sp|P02771|FETA_HUMAN	VDFTEIQK	MT06_05	2	2	1	y6	490.258382	765.414131	5.44	716	494.265481	773.42833	5.28	3546
sp|P02771|FETA_HUMAN	VDFTEIQK	MT06_05	3	2	1	y6	490.258382	765.414131	5.48	597	494.265481	773.42833	5.24	3622
sp|P02771|FETA_HUMAN	VDFTEIQK	MT06_06	1	2	1	y6	490.258382	765.414131	5	5915	494.265481	773.42833	5.08	9797
sp|P02771|FETA_HUMAN	VDFTEIQK	MT06_06	2	2	1	y6	490.258382	765.414131	5.2	7893	494.265481	773.42833	5.2	13287
sp|P02771|FETA_HUMAN	VDFTEIQK	MT06_06	3	2	1	y6	490.258382	765.414131	5.2	7162	494.265481	773.42833	5.12	12340
sp|P02771|FETA_HUMAN	VDFTEIQK	MT06_07	1	2	1	y6	490.258382	765.414131	5.16	7338	494.265481	773.42833	5.2	24726
sp|P02771|FETA_HUMAN	VDFTEIQK	MT06_07	2	2	1	y6	490.258382	765.414131	5.36	9517	494.265481	773.42833	5.36	32520
sp|P02771|FETA_HUMAN	VDFTEIQK	MT06_07	3	2	1	y6	490.258382	765.414131	5.2	6427	494.265481	773.42833	5.12	22771
sp|P02771|FETA_HUMAN	VDFTEIQK	MT06_08	1	2	1	y6	490.258382	765.414131	5.08	4955	494.265481	773.42833	5.16	31171
sp|P02771|FETA_HUMAN	VDFTEIQK	MT06_08	2	2	1	y6	490.258382	765.414131	5.16	6270	494.265481	773.42833	5.08	39477
sp|P02771|FETA_HUMAN	VDFTEIQK	MT06_08	3	2	1	y6	490.258382	765.414131	5.16	4457	494.265481	773.42833	5.12	30019
sp|P02771|FETA_HUMAN	VDFTEIQK	MT01_DB	1	2	1	y5	490.258382	618.345717	6.05	544	494.265481	626.359916	6.21	1
sp|P02771|FETA_HUMAN	VDFTEIQK	MT01_DB	2	2	1	y5	490.258382	618.345717	6.05	466	494.265481	626.359916	6.13	1
sp|P02771|FETA_HUMAN	VDFTEIQK	MT01_DB	3	2	1	y5	490.258382	618.345717	6.09	522	494.265481	626.359916	6.25	1
sp|P02771|FETA_HUMAN	VDFTEIQK	MT01_CB	1	2	1	y5	490.258382	618.345717	5.97	426	494.265481	626.359916	6.01	3
sp|P02771|FETA_HUMAN	VDFTEIQK	MT01_CB	2	2	1	y5	490.258382	618.345717	6.01	1661	494.265481	626.359916	6.29	25
sp|P02771|FETA_HUMAN	VDFTEIQK	MT01_CB	3	2	1	y5	490.258382	618.345717	6.05	1496	494.265481	626.359916	6.25	7
sp|P02771|FETA_HUMAN	VDFTEIQK	MT01_01	1	2	1	y5	490.258382	618.345717	6.05	433	494.265481	626.359916	6.09	75
sp|P02771|FETA_HUMAN	VDFTEIQK	MT01_01	2	2	1	y5	490.258382	618.345717	6.05	878	494.265481	626.359916	6.01	103
sp|P02771|FETA_HUMAN	VDFTEIQK	MT01_01	3	2	1	y5	490.258382	618.345717	5.85	47	494.265481	626.359916	6.05	57
sp|P02771|FETA_HUMAN	VDFTEIQK	MT01_02	1	2	1	y5	490.258382	618.345717	6.05	1497	494.265481	626.359916	6.05	428
sp|P02771|FETA_HUMAN	VDFTEIQK	MT01_02	2	2	1	y5	490.258382	618.345717	6.05	1497	494.265481	626.359916	6.05	342
sp|P02771|FETA_HUMAN	VDFTEIQK	MT01_02	3	2	1	y5	490.258382	618.345717	5.93	1776	494.265481	626.359916	5.89	461
sp|P02771|FETA_HUMAN	VDFTEIQK	MT01_03	1	2	1	y5	490.258382	618.345717	6.01	2838	494.265481	626.359916	6.05	923
sp|P02771|FETA_HUMAN	VDFTEIQK	MT01_03	2	2	1	y5	490.258382	618.345717	5.97	477	494.265481	626.359916	6.05	903
sp|P02771|FETA_HUMAN	VDFTEIQK	MT01_03	3	2	1	y5	490.258382	618.345717	6.01	2219	494.265481	626.359916	6.01	871
sp|P02771|FETA_HUMAN	VDFTEIQK	MT01_04	1	2	1	y5	490.258382	618.345717	6.05	1905	494.265481	626.359916	6.05	1540
sp|P02771|FETA_HUMAN	VDFTEIQK	MT01_04	2	2	1	y5	490.258382	618.345717	6.09	2043	494.265481	626.359916	6.09	1498
sp|P02771|FETA_HUMAN	VDFTEIQK	MT01_04	3	2	1	y5	490.258382	618.345717	5.97	2065	494.265481	626.359916	5.97	1457
sp|P02771|FETA_HUMAN	VDFTEIQK	MT01_05	1	2	1	y5	490.258382	618.345717	6.01	2462	494.265481	626.359916	6.01	2511
sp|P02771|FETA_HUMAN	VDFTEIQK	MT01_05	2	2	1	y5	490.258382	618.345717	6.01	2029	494.265481	626.359916	6.01	2397
sp|P02771|FETA_HUMAN	VDFTEIQK	MT01_05	3	2	1	y5	490.258382	618.345717	5.97	1900	494.265481	626.359916	5.97	2618
sp|P02771|FETA_HUMAN	VDFTEIQK	MT01_06	1	2	1	y5	490.258382	618.345717	6.01	1973	494.265481	626.359916	6.01	4154
sp|P02771|FETA_HUMAN	VDFTEIQK	MT01_06	2	2	1	y5	490.258382	618.345717	5.97	1722	494.265481	626.359916	5.97	4020
sp|P02771|FETA_HUMAN	VDFTEIQK	MT01_06	3	2	1	y5	490.258382	618.345717	6.01	1827	494.265481	626.359916	6.01	4760
sp|P02771|FETA_HUMAN	VDFTEIQK	MT01_07	1	2	1	y5	490.258382	618.345717	5.97	4347	494.265481	626.359916	5.97	17110
sp|P02771|FETA_HUMAN	VDFTEIQK	MT01_07	2	2	1	y5	490.258382	618.345717	6.01	3763	494.265481	626.359916	6.01	17431
sp|P02771|FETA_HUMAN	VDFTEIQK	MT01_07	3	2	1	y5	490.258382	618.345717	6.05	3589	494.265481	626.359916	6.05	16312
sp|P02771|FETA_HUMAN	VDFTEIQK	MT01_08	1	2	1	y5	490.258382	618.345717	6.01	3734	494.265481	626.359916	6.01	31600
sp|P02771|FETA_HUMAN	VDFTEIQK	MT01_08	2	2	1	y5	490.258382	618.345717	6.05	3963	494.265481	626.359916	6.05	29637
sp|P02771|FETA_HUMAN	VDFTEIQK	MT01_08	3	2	1	y5	490.258382	618.345717	6.05	3433	494.265481	626.359916	6.05	29139
sp|P02771|FETA_HUMAN	VDFTEIQK	MT02_DB	1	2	1	y5	490.258382	618.345717	6.01	374	494.265481	626.359916	6.29	1
sp|P02771|FETA_HUMAN	VDFTEIQK	MT02_DB	2	2	1	y5	490.258382	618.345717	6.13	487	494.265481	626.359916	6.21	0
sp|P02771|FETA_HUMAN	VDFTEIQK	MT02_DB	3	2	1	y5	490.258382	618.345717	6.09	452	494.265481	626.359916	6.17	0
sp|P02771|FETA_HUMAN	VDFTEIQK	MT02_CB	1	2	1	y5	490.258382	618.345717	6.13	1217	494.265481	626.359916	6.09	11
sp|P02771|FETA_HUMAN	VDFTEIQK	MT02_CB	2	2	1	y5	490.258382	618.345717	6.13	1453	494.265481	626.359916	6.41	18
sp|P02771|FETA_HUMAN	VDFTEIQK	MT02_CB	3	2	1	y5	490.258382	618.345717	6.17	410	494.265481	626.359916	5.97	3
sp|P02771|FETA_HUMAN	VDFTEIQK	MT02_01	1	2	1	y5	490.258382	618.345717	6.17	883	494.265481	626.359916	6.17	96
sp|P02771|FETA_HUMAN	VDFTEIQK	MT02_01	2	2	1	y5	490.258382	618.345717	6.09	398	494.265481	626.359916	6.25	7
sp|P02771|FETA_HUMAN	VDFTEIQK	MT02_01	3	2	1	y5	490.258382	618.345717	6.13	632	494.265481	626.359916	6.21	92
sp|P02771|FETA_HUMAN	VDFTEIQK	MT02_02	1	2	1	y5	490.258382	618.345717	6.13	2496	494.265481	626.359916	6.13	544
sp|P02771|FETA_HUMAN	VDFTEIQK	MT02_02	2	2	1	y5	490.258382	618.345717	6.13	2654	494.265481	626.359916	6.13	514
sp|P02771|FETA_HUMAN	VDFTEIQK	MT02_02	3	2	1	y5	490.258382	618.345717	6.17	558	494.265481	626.359916	6.13	203
sp|P02771|FETA_HUMAN	VDFTEIQK	MT02_03	1	2	1	y5	490.258382	618.345717	6.05	507	494.265481	626.359916	6.09	629
sp|P02771|FETA_HUMAN	VDFTEIQK	MT02_03	2	2	1	y5	490.258382	618.345717	6.13	1880	494.265481	626.359916	6.13	807
sp|P02771|FETA_HUMAN	VDFTEIQK	MT02_03	3	2	1	y5	490.258382	618.345717	6.17	512	494.265481	626.359916	6.13	188
sp|P02771|FETA_HUMAN	VDFTEIQK	MT02_04	1	2	1	y5	490.258382	618.345717	6.13	3453	494.265481	626.359916	6.13	1796
sp|P02771|FETA_HUMAN	VDFTEIQK	MT02_04	2	2	1	y5	490.258382	618.345717	6.09	4000	494.265481	626.359916	6.09	2164
sp|P02771|FETA_HUMAN	VDFTEIQK	MT02_04	3	2	1	y5	490.258382	618.345717	6.13	645	494.265481	626.359916	6.13	450
sp|P02771|FETA_HUMAN	VDFTEIQK	MT02_05	1	2	1	y5	490.258382	618.345717	6.09	1255	494.265481	626.359916	6.09	1713
sp|P02771|FETA_HUMAN	VDFTEIQK	MT02_05	2	2	1	y5	490.258382	618.345717	6.13	1417	494.265481	626.359916	6.13	1813
sp|P02771|FETA_HUMAN	VDFTEIQK	MT02_05	3	2	1	y5	490.258382	618.345717	5.85	33	494.265481	626.359916	6.17	522
sp|P02771|FETA_HUMAN	VDFTEIQK	MT02_06	1	2	1	y5	490.258382	618.345717	6.09	1747	494.265481	626.359916	6.09	3881
sp|P02771|FETA_HUMAN	VDFTEIQK	MT02_06	2	2	1	y5	490.258382	618.345717	6.17	2386	494.265481	626.359916	6.17	6216
sp|P02771|FETA_HUMAN	VDFTEIQK	MT02_06	3	2	1	y5	490.258382	618.345717	6.13	811	494.265481	626.359916	6.13	2508
sp|P02771|FETA_HUMAN	VDFTEIQK	MT02_07	1	2	1	y5	490.258382	618.345717	6.13	1923	494.265481	626.359916	6.13	6894
sp|P02771|FETA_HUMAN	VDFTEIQK	MT02_07	2	2	1	y5	490.258382	618.345717	6.17	1473	494.265481	626.359916	6.17	7530
sp|P02771|FETA_HUMAN	VDFTEIQK	MT02_07	3	2	1	y5	490.258382	618.345717	6.13	714	494.265481	626.359916	6.13	3932
sp|P02771|FETA_HUMAN	VDFTEIQK	MT02_08	1	2	1	y5	490.258382	618.345717	6.13	1891	494.265481	626.359916	6.09	13501
sp|P02771|FETA_HUMAN	VDFTEIQK	MT02_08	2	2	1	y5	490.258382	618.345717	6.17	2553	494.265481	626.359916	6.17	21474
sp|P02771|FETA_HUMAN	VDFTEIQK	MT02_08	3	2	1	y5	490.258382	618.345717	6.13	845	494.265481	626.359916	6.13	10521
sp|P02771|FETA_HUMAN	VDFTEIQK	MT03_DB	1	2	1	y5	490.258382	618.345717	5.12	272	494.265481	626.359916	5.64	0
sp|P02771|FETA_HUMAN	VDFTEIQK	MT03_DB	2	2	1	y5	490.258382	618.345717	5.2	373	494.265481	626.359916	5.68	0
sp|P02771|FETA_HUMAN	VDFTEIQK	MT03_DB	3	2	1	y5	490.258382	618.345717	5.08	451	494.265481	626.359916	5.72	0
sp|P02771|FETA_HUMAN	VDFTEIQK	MT03_CB	1	2	1	y5	490.258382	618.345717	5.16	1026	494.265481	626.359916	4.75	7
sp|P02771|FETA_HUMAN	VDFTEIQK	MT03_CB	2	2	1	y5	490.258382	618.345717	5.2	1504	494.265481	626.359916	5.52	15
sp|P02771|FETA_HUMAN	VDFTEIQK	MT03_CB	3	2	1	y5	490.258382	618.345717	5.2	1589	494.265481	626.359916	6.21	40
sp|P02771|FETA_HUMAN	VDFTEIQK	MT03_01	1	2	1	y5	490.258382	618.345717	5.4	336	494.265481	626.359916	5.32	98
sp|P02771|FETA_HUMAN	VDFTEIQK	MT03_01	2	2	1	y5	490.258382	618.345717	5.2	1730	494.265481	626.359916	5.12	172
sp|P02771|FETA_HUMAN	VDFTEIQK	MT03_01	3	2	1	y5	490.258382	618.345717	5.24	1716	494.265481	626.359916	5.52	178
sp|P02771|FETA_HUMAN	VDFTEIQK	MT03_02	2	2	1	y5	490.258382	618.345717	5.36	1049	494.265481	626.359916	5.4	281
sp|P02771|FETA_HUMAN	VDFTEIQK	MT03_02	3	2	1	y5	490.258382	618.345717	5.24	1576	494.265481	626.359916	5.28	351
sp|P02771|FETA_HUMAN	VDFTEIQK	MT03_02	1	2	1	y5	490.258382	618.345717	5.24	1366	494.265481	626.359916	5.2	299
sp|P02771|FETA_HUMAN	VDFTEIQK	MT03_03	1	2	1	y5	490.258382	618.345717	5.28	448	494.265481	626.359916	5.28	645
sp|P02771|FETA_HUMAN	VDFTEIQK	MT03_03	2	2	1	y5	490.258382	618.345717	5.24	1996	494.265481	626.359916	5.08	711
sp|P02771|FETA_HUMAN	VDFTEIQK	MT03_03	3	2	1	y5	490.258382	618.345717	5.24	265	494.265481	626.359916	5.32	690
sp|P02771|FETA_HUMAN	VDFTEIQK	MT03_04	1	2	1	y5	490.258382	618.345717	5.4	1556	494.265481	626.359916	5.24	1230
sp|P02771|FETA_HUMAN	VDFTEIQK	MT03_04	2	2	1	y5	490.258382	618.345717	5.24	1945	494.265481	626.359916	5.4	1239
sp|P02771|FETA_HUMAN	VDFTEIQK	MT03_04	3	2	1	y5	490.258382	618.345717	5.24	2045	494.265481	626.359916	5.4	1392
sp|P02771|FETA_HUMAN	VDFTEIQK	MT03_05	1	2	1	y5	490.258382	618.345717	5.32	623	494.265481	626.359916	5.32	1142
sp|P02771|FETA_HUMAN	VDFTEIQK	MT03_05	2	2	1	y5	490.258382	618.345717	5.36	985	494.265481	626.359916	5.44	1161
sp|P02771|FETA_HUMAN	VDFTEIQK	MT03_05	3	2	1	y5	490.258382	618.345717	5.6	288	494.265481	626.359916	5.48	1416
sp|P02771|FETA_HUMAN	VDFTEIQK	MT03_06	1	2	1	y5	490.258382	618.345717	5.12	1235	494.265481	626.359916	5.16	2999
sp|P02771|FETA_HUMAN	VDFTEIQK	MT03_06	2	2	1	y5	490.258382	618.345717	5.16	1708	494.265481	626.359916	5.08	4085
sp|P02771|FETA_HUMAN	VDFTEIQK	MT03_06	3	2	1	y5	490.258382	618.345717	5.4	1691	494.265481	626.359916	5.44	4172
sp|P02771|FETA_HUMAN	VDFTEIQK	MT03_07	1	2	1	y5	490.258382	618.345717	5.28	1780	494.265481	626.359916	5.28	7320
sp|P02771|FETA_HUMAN	VDFTEIQK	MT03_07	2	2	1	y5	490.258382	618.345717	5.28	1753	494.265481	626.359916	5.24	8626
sp|P02771|FETA_HUMAN	VDFTEIQK	MT03_07	3	2	1	y5	490.258382	618.345717	5.08	1865	494.265481	626.359916	5.16	8217
sp|P02771|FETA_HUMAN	VDFTEIQK	MT03_08	1	2	1	y5	490.258382	618.345717	5.24	1161	494.265481	626.359916	5.24	12877
sp|P02771|FETA_HUMAN	VDFTEIQK	MT03_08	2	2	1	y5	490.258382	618.345717	5.44	1707	494.265481	626.359916	5.4	13480
sp|P02771|FETA_HUMAN	VDFTEIQK	MT03_08	3	2	1	y5	490.258382	618.345717	5.24	1774	494.265481	626.359916	5.36	13805
sp|P02771|FETA_HUMAN	VDFTEIQK	MT04_DB	1	2	1	y5	490.258382	618.345717	5.2	86	494.265481	626.359916	5.4	1
sp|P02771|FETA_HUMAN	VDFTEIQK	MT04_DB	2	2	1	y5	490.258382	618.345717	5.2	144	494.265481	626.359916	5.28	0
sp|P02771|FETA_HUMAN	VDFTEIQK	MT04_DB	3	2	1	y5	490.258382	618.345717	5.04	84	494.265481	626.359916	5.32	0
sp|P02771|FETA_HUMAN	VDFTEIQK	MT04_CB	1	2	1	y5	490.258382	618.345717	5.2	806	494.265481	626.359916	5.72	15
sp|P02771|FETA_HUMAN	VDFTEIQK	MT04_CB	2	2	1	y5	490.258382	618.345717	5.32	380	494.265481	626.359916	5.52	9
sp|P02771|FETA_HUMAN	VDFTEIQK	MT04_CB	3	2	1	y5	490.258382	618.345717	5.12	1503	494.265481	626.359916	4.19	35
sp|P02771|FETA_HUMAN	VDFTEIQK	MT04_01	1	2	1	y5	490.258382	618.345717	4.95	208	494.265481	626.359916	5.08	54
sp|P02771|FETA_HUMAN	VDFTEIQK	MT04_01	2	2	1	y5	490.258382	618.345717	5.2	1075	494.265481	626.359916	5.36	124
sp|P02771|FETA_HUMAN	VDFTEIQK	MT04_01	3	2	1	y5	490.258382	618.345717	5	81	494.265481	626.359916	5.32	43
sp|P02771|FETA_HUMAN	VDFTEIQK	MT04_02	1	2	1	y5	490.258382	618.345717	5	1404	494.265481	626.359916	5	310
sp|P02771|FETA_HUMAN	VDFTEIQK	MT04_02	2	2	1	y5	490.258382	618.345717	5.24	1744	494.265481	626.359916	5.2	501
sp|P02771|FETA_HUMAN	VDFTEIQK	MT04_02	3	2	1	y5	490.258382	618.345717	5.12	1782	494.265481	626.359916	5.08	325
sp|P02771|FETA_HUMAN	VDFTEIQK	MT04_03	1	2	1	y5	490.258382	618.345717	5	1276	494.265481	626.359916	5.04	589
sp|P02771|FETA_HUMAN	VDFTEIQK	MT04_03	2	2	1	y5	490.258382	618.345717	5.36	435	494.265481	626.359916	5.28	897
sp|P02771|FETA_HUMAN	VDFTEIQK	MT04_03	3	2	1	y5	490.258382	618.345717	5.32	426	494.265481	626.359916	5.32	689
sp|P02771|FETA_HUMAN	VDFTEIQK	MT04_04	1	2	1	y5	490.258382	618.345717	5.28	1453	494.265481	626.359916	5.4	1009
sp|P02771|FETA_HUMAN	VDFTEIQK	MT04_04	2	2	1	y5	490.258382	618.345717	5.2	1411	494.265481	626.359916	5.12	1293
sp|P02771|FETA_HUMAN	VDFTEIQK	MT04_04	3	2	1	y5	490.258382	618.345717	5.16	1612	494.265481	626.359916	5.2	1162
sp|P02771|FETA_HUMAN	VDFTEIQK	MT04_05	1	2	1	y5	490.258382	618.345717	5.12	1421	494.265481	626.359916	5.16	1728
sp|P02771|FETA_HUMAN	VDFTEIQK	MT04_05	2	2	1	y5	490.258382	618.345717	5.2	1812	494.265481	626.359916	5.12	2181
sp|P02771|FETA_HUMAN	VDFTEIQK	MT04_05	3	2	1	y5	490.258382	618.345717	5	1987	494.265481	626.359916	5.04	2247
sp|P02771|FETA_HUMAN	VDFTEIQK	MT04_06	1	2	1	y5	490.258382	618.345717	5	800	494.265481	626.359916	5.08	3075
sp|P02771|FETA_HUMAN	VDFTEIQK	MT04_06	2	2	1	y5	490.258382	618.345717	5.28	1591	494.265481	626.359916	5.28	4076
sp|P02771|FETA_HUMAN	VDFTEIQK	MT04_06	3	2	1	y5	490.258382	618.345717	5.24	1656	494.265481	626.359916	5.24	3513
sp|P02771|FETA_HUMAN	VDFTEIQK	MT04_07	1	2	1	y5	490.258382	618.345717	5.12	1225	494.265481	626.359916	5.08	6018
sp|P02771|FETA_HUMAN	VDFTEIQK	MT04_07	2	2	1	y5	490.258382	618.345717	5.12	1634	494.265481	626.359916	5.08	8293
sp|P02771|FETA_HUMAN	VDFTEIQK	MT04_07	3	2	1	y5	490.258382	618.345717	5.16	1454	494.265481	626.359916	5.12	8832
sp|P02771|FETA_HUMAN	VDFTEIQK	MT04_08	1	2	1	y5	490.258382	618.345717	5.16	1736	494.265481	626.359916	5.12	18303
sp|P02771|FETA_HUMAN	VDFTEIQK	MT04_08	2	2	1	y5	490.258382	618.345717	5.12	2566	494.265481	626.359916	5.12	20444
sp|P02771|FETA_HUMAN	VDFTEIQK	MT04_08	3	2	1	y5	490.258382	618.345717	5.16	2117	494.265481	626.359916	5.16	20062
sp|P02771|FETA_HUMAN	VDFTEIQK	MT05_DB	1	2	1	y5	490.258382	618.345717	5.28	147	494.265481	626.359916	5.28	0
sp|P02771|FETA_HUMAN	VDFTEIQK	MT05_DB	2	2	1	y5	490.258382	618.345717	4.95	156	494.265481	626.359916	5.52	1
sp|P02771|FETA_HUMAN	VDFTEIQK	MT05_DB	3	2	1	y5	490.258382	618.345717	5.12	208	494.265481	626.359916	5.48	0
sp|P02771|FETA_HUMAN	VDFTEIQK	MT05_CB	1	2	1	y5	490.258382	618.345717	5.12	2012	494.265481	626.359916	4.43	20
sp|P02771|FETA_HUMAN	VDFTEIQK	MT05_CB	2	2	1	y5	490.258382	618.345717	5.08	2318	494.265481	626.359916	4.75	28
sp|P02771|FETA_HUMAN	VDFTEIQK	MT05_CB	3	2	1	y5	490.258382	618.345717	4.95	2082	494.265481	626.359916	5.89	17
sp|P02771|FETA_HUMAN	VDFTEIQK	MT05_01	1	2	1	y5	490.258382	618.345717	5.08	1552	494.265481	626.359916	5.04	97
sp|P02771|FETA_HUMAN	VDFTEIQK	MT05_01	2	2	1	y5	490.258382	618.345717	5.16	2293	494.265481	626.359916	5	87
sp|P02771|FETA_HUMAN	VDFTEIQK	MT05_01	3	2	1	y5	490.258382	618.345717	5.04	1029	494.265481	626.359916	5.04	89
sp|P02771|FETA_HUMAN	VDFTEIQK	MT05_02	1	2	1	y5	490.258382	618.345717	5.16	1710	494.265481	626.359916	4.95	325
sp|P02771|FETA_HUMAN	VDFTEIQK	MT05_02	2	2	1	y5	490.258382	618.345717	5.2	1730	494.265481	626.359916	5.24	356
sp|P02771|FETA_HUMAN	VDFTEIQK	MT05_02	3	2	1	y5	490.258382	618.345717	5	1806	494.265481	626.359916	5	349
sp|P02771|FETA_HUMAN	VDFTEIQK	MT05_03	1	2	1	y5	490.258382	618.345717	5.2	919	494.265481	626.359916	5.08	764
sp|P02771|FETA_HUMAN	VDFTEIQK	MT05_03	2	2	1	y5	490.258382	618.345717	5.16	1954	494.265481	626.359916	5.24	683
sp|P02771|FETA_HUMAN	VDFTEIQK	MT05_03	3	2	1	y5	490.258382	618.345717	5	1164	494.265481	626.359916	5.04	721
sp|P02771|FETA_HUMAN	VDFTEIQK	MT05_04	1	2	1	y5	490.258382	618.345717	4.87	1651	494.265481	626.359916	4.91	1265
sp|P02771|FETA_HUMAN	VDFTEIQK	MT05_04	2	2	1	y5	490.258382	618.345717	5	1679	494.265481	626.359916	5.04	1086
sp|P02771|FETA_HUMAN	VDFTEIQK	MT05_04	3	2	1	y5	490.258382	618.345717	5.28	1386	494.265481	626.359916	5.2	1186
sp|P02771|FETA_HUMAN	VDFTEIQK	MT05_05	1	2	1	y5	490.258382	618.345717	5	619	494.265481	626.359916	4.91	1290
sp|P02771|FETA_HUMAN	VDFTEIQK	MT05_05	2	2	1	y5	490.258382	618.345717	5.28	488	494.265481	626.359916	5	1600
sp|P02771|FETA_HUMAN	VDFTEIQK	MT05_05	3	2	1	y5	490.258382	618.345717	5.32	787	494.265481	626.359916	5.36	1495
sp|P02771|FETA_HUMAN	VDFTEIQK	MT05_06	1	2	1	y5	490.258382	618.345717	5.04	1351	494.265481	626.359916	5.08	2705
sp|P02771|FETA_HUMAN	VDFTEIQK	MT05_06	2	2	1	y5	490.258382	618.345717	5.12	1892	494.265481	626.359916	5	3397
sp|P02771|FETA_HUMAN	VDFTEIQK	MT05_06	3	2	1	y5	490.258382	618.345717	5.2	1675	494.265481	626.359916	5.16	3864
sp|P02771|FETA_HUMAN	VDFTEIQK	MT05_07	1	2	1	y5	490.258382	618.345717	5.04	2000	494.265481	626.359916	4.95	8767
sp|P02771|FETA_HUMAN	VDFTEIQK	MT05_07	2	2	1	y5	490.258382	618.345717	5.04	2559	494.265481	626.359916	5.04	10017
sp|P02771|FETA_HUMAN	VDFTEIQK	MT05_07	3	2	1	y5	490.258382	618.345717	5.08	2356	494.265481	626.359916	5.16	9569
sp|P02771|FETA_HUMAN	VDFTEIQK	MT05_08	1	2	1	y5	490.258382	618.345717	5.08	2209	494.265481	626.359916	5.12	19511
sp|P02771|FETA_HUMAN	VDFTEIQK	MT05_08	2	2	1	y5	490.258382	618.345717	5.16	2825	494.265481	626.359916	5.2	21009
sp|P02771|FETA_HUMAN	VDFTEIQK	MT05_08	3	2	1	y5	490.258382	618.345717	5.04	2529	494.265481	626.359916	5.04	21112
sp|P02771|FETA_HUMAN	VDFTEIQK	MT06_DB	1	2	1	y5	490.258382	618.345717	5.08	288	494.265481	626.359916	5.36	0
sp|P02771|FETA_HUMAN	VDFTEIQK	MT06_DB	2	2	1	y5	490.258382	618.345717	5.28	384	494.265481	626.359916	5.44	0
sp|P02771|FETA_HUMAN	VDFTEIQK	MT06_DB	3	2	1	y5	490.258382	618.345717	5.08	146	494.265481	626.359916	5.52	1
sp|P02771|FETA_HUMAN	VDFTEIQK	MT06_CB	1	2	1	y5	490.258382	618.345717	5.24	575	494.265481	626.359916	5.93	7
sp|P02771|FETA_HUMAN	VDFTEIQK	MT06_CB	2	2	1	y5	490.258382	618.345717	5.32	1184	494.265481	626.359916	6.33	0
sp|P02771|FETA_HUMAN	VDFTEIQK	MT06_CB	3	2	1	y5	490.258382	618.345717	5.2	539	494.265481	626.359916	4.75	1
sp|P02771|FETA_HUMAN	VDFTEIQK	MT06_01	1	2	1	y5	490.258382	618.345717	4.91	258	494.265481	626.359916	5.04	70
sp|P02771|FETA_HUMAN	VDFTEIQK	MT06_01	2	2	1	y5	490.258382	618.345717	5.24	1879	494.265481	626.359916	5.28	93
sp|P02771|FETA_HUMAN	VDFTEIQK	MT06_01	3	2	1	y5	490.258382	618.345717	5.24	1240	494.265481	626.359916	5.32	120
sp|P02771|FETA_HUMAN	VDFTEIQK	MT06_02	1	2	1	y5	490.258382	618.345717	5.2	1404	494.265481	626.359916	5.12	348
sp|P02771|FETA_HUMAN	VDFTEIQK	MT06_02	2	2	1	y5	490.258382	618.345717	5.28	2252	494.265481	626.359916	5.44	407
sp|P02771|FETA_HUMAN	VDFTEIQK	MT06_02	3	2	1	y5	490.258382	618.345717	5.16	1910	494.265481	626.359916	5.04	403
sp|P02771|FETA_HUMAN	VDFTEIQK	MT06_03	1	2	1	y5	490.258382	618.345717	5.12	565	494.265481	626.359916	5.24	257
sp|P02771|FETA_HUMAN	VDFTEIQK	MT06_03	2	2	1	y5	490.258382	618.345717	5.32	2584	494.265481	626.359916	5.36	928
sp|P02771|FETA_HUMAN	VDFTEIQK	MT06_03	3	2	1	y5	490.258382	618.345717	5.2	760	494.265481	626.359916	5.16	663
sp|P02771|FETA_HUMAN	VDFTEIQK	MT06_04	1	2	1	y5	490.258382	618.345717	5.04	1111	494.265481	626.359916	5.08	946
sp|P02771|FETA_HUMAN	VDFTEIQK	MT06_04	2	2	1	y5	490.258382	618.345717	5.36	1922	494.265481	626.359916	5.32	1173
sp|P02771|FETA_HUMAN	VDFTEIQK	MT06_04	3	2	1	y5	490.258382	618.345717	5.2	1246	494.265481	626.359916	5.28	1012
sp|P02771|FETA_HUMAN	VDFTEIQK	MT06_05	1	2	1	y5	490.258382	618.345717	5.36	343	494.265481	626.359916	5.12	947
sp|P02771|FETA_HUMAN	VDFTEIQK	MT06_05	2	2	1	y5	490.258382	618.345717	5.44	281	494.265481	626.359916	5.32	1441
sp|P02771|FETA_HUMAN	VDFTEIQK	MT06_05	3	2	1	y5	490.258382	618.345717	5.48	120	494.265481	626.359916	5.2	1488
sp|P02771|FETA_HUMAN	VDFTEIQK	MT06_06	1	2	1	y5	490.258382	618.345717	5	1803	494.265481	626.359916	5.08	4315
sp|P02771|FETA_HUMAN	VDFTEIQK	MT06_06	2	2	1	y5	490.258382	618.345717	5.12	2735	494.265481	626.359916	5.12	6368
sp|P02771|FETA_HUMAN	VDFTEIQK	MT06_06	3	2	1	y5	490.258382	618.345717	5.2	1986	494.265481	626.359916	5.28	5249
sp|P02771|FETA_HUMAN	VDFTEIQK	MT06_07	1	2	1	y5	490.258382	618.345717	5.2	2428	494.265481	626.359916	5.12	10445
sp|P02771|FETA_HUMAN	VDFTEIQK	MT06_07	2	2	1	y5	490.258382	618.345717	5.28	2677	494.265481	626.359916	5.28	12256
sp|P02771|FETA_HUMAN	VDFTEIQK	MT06_07	3	2	1	y5	490.258382	618.345717	5.2	1863	494.265481	626.359916	5.12	9400
sp|P02771|FETA_HUMAN	VDFTEIQK	MT06_08	1	2	1	y5	490.258382	618.345717	5.08	1827	494.265481	626.359916	5.08	12989
sp|P02771|FETA_HUMAN	VDFTEIQK	MT06_08	2	2	1	y5	490.258382	618.345717	5.12	1803	494.265481	626.359916	5.08	15858
sp|P02771|FETA_HUMAN	VDFTEIQK	MT06_08	3	2	1	y5	490.258382	618.345717	5.08	1431	494.265481	626.359916	5.16	11314
sp|P02771|FETA_HUMAN	VDFTEIQK	MT01_DB	1	2	1	y4	490.258382	517.298038	6.05	389	494.265481	525.312237	6.17	0
sp|P02771|FETA_HUMAN	VDFTEIQK	MT01_DB	2	2	1	y4	490.258382	517.298038	6.05	414	494.265481	525.312237	6.13	0
sp|P02771|FETA_HUMAN	VDFTEIQK	MT01_DB	3	2	1	y4	490.258382	517.298038	6.09	412	494.265481	525.312237	6.21	0
sp|P02771|FETA_HUMAN	VDFTEIQK	MT01_CB	1	2	1	y4	490.258382	517.298038	5.97	324	494.265481	525.312237	5.97	5
sp|P02771|FETA_HUMAN	VDFTEIQK	MT01_CB	2	2	1	y4	490.258382	517.298038	6.01	1084	494.265481	525.312237	6.33	26
sp|P02771|FETA_HUMAN	VDFTEIQK	MT01_CB	3	2	1	y4	490.258382	517.298038	6.09	975	494.265481	525.312237	6.25	27
sp|P02771|FETA_HUMAN	VDFTEIQK	MT01_01	1	2	1	y4	490.258382	517.298038	6.05	242	494.265481	525.312237	6.05	41
sp|P02771|FETA_HUMAN	VDFTEIQK	MT01_01	2	2	1	y4	490.258382	517.298038	6.05	682	494.265481	525.312237	6.01	52
sp|P02771|FETA_HUMAN	VDFTEIQK	MT01_01	3	2	1	y4	490.258382	517.298038	5.85	43	494.265481	525.312237	6.09	41
sp|P02771|FETA_HUMAN	VDFTEIQK	MT01_02	1	2	1	y4	490.258382	517.298038	6.01	1106	494.265481	525.312237	6.01	280
sp|P02771|FETA_HUMAN	VDFTEIQK	MT01_02	2	2	1	y4	490.258382	517.298038	6.05	1413	494.265481	525.312237	6.01	225
sp|P02771|FETA_HUMAN	VDFTEIQK	MT01_02	3	2	1	y4	490.258382	517.298038	5.93	1383	494.265481	525.312237	5.97	310
sp|P02771|FETA_HUMAN	VDFTEIQK	MT01_03	1	2	1	y4	490.258382	517.298038	6.05	2018	494.265481	525.312237	6.05	642
sp|P02771|FETA_HUMAN	VDFTEIQK	MT01_03	2	2	1	y4	490.258382	517.298038	5.97	405	494.265481	525.312237	6.05	698
sp|P02771|FETA_HUMAN	VDFTEIQK	MT01_03	3	2	1	y4	490.258382	517.298038	6.01	1460	494.265481	525.312237	6.01	919
sp|P02771|FETA_HUMAN	VDFTEIQK	MT01_04	1	2	1	y4	490.258382	517.298038	6.05	1326	494.265481	525.312237	6.05	898
sp|P02771|FETA_HUMAN	VDFTEIQK	MT01_04	2	2	1	y4	490.258382	517.298038	6.09	1382	494.265481	525.312237	6.09	1126
sp|P02771|FETA_HUMAN	VDFTEIQK	MT01_04	3	2	1	y4	490.258382	517.298038	5.97	1312	494.265481	525.312237	5.97	915
sp|P02771|FETA_HUMAN	VDFTEIQK	MT01_05	1	2	1	y4	490.258382	517.298038	6.01	1902	494.265481	525.312237	6.01	1632
sp|P02771|FETA_HUMAN	VDFTEIQK	MT01_05	2	2	1	y4	490.258382	517.298038	6.05	1918	494.265481	525.312237	6.05	1703
sp|P02771|FETA_HUMAN	VDFTEIQK	MT01_05	3	2	1	y4	490.258382	517.298038	5.97	1744	494.265481	525.312237	5.97	1584
sp|P02771|FETA_HUMAN	VDFTEIQK	MT01_06	1	2	1	y4	490.258382	517.298038	5.97	1343	494.265481	525.312237	5.97	2377
sp|P02771|FETA_HUMAN	VDFTEIQK	MT01_06	2	2	1	y4	490.258382	517.298038	5.97	1322	494.265481	525.312237	6.01	2667
sp|P02771|FETA_HUMAN	VDFTEIQK	MT01_06	3	2	1	y4	490.258382	517.298038	6.01	1124	494.265481	525.312237	6.01	2491
sp|P02771|FETA_HUMAN	VDFTEIQK	MT01_07	1	2	1	y4	490.258382	517.298038	5.97	2554	494.265481	525.312237	5.97	11531
sp|P02771|FETA_HUMAN	VDFTEIQK	MT01_07	2	2	1	y4	490.258382	517.298038	6.01	2503	494.265481	525.312237	6.01	11172
sp|P02771|FETA_HUMAN	VDFTEIQK	MT01_07	3	2	1	y4	490.258382	517.298038	6.05	2693	494.265481	525.312237	6.05	10548
sp|P02771|FETA_HUMAN	VDFTEIQK	MT01_08	1	2	1	y4	490.258382	517.298038	5.97	2718	494.265481	525.312237	6.01	19406
sp|P02771|FETA_HUMAN	VDFTEIQK	MT01_08	2	2	1	y4	490.258382	517.298038	6.05	2566	494.265481	525.312237	6.05	20345
sp|P02771|FETA_HUMAN	VDFTEIQK	MT01_08	3	2	1	y4	490.258382	517.298038	6.05	2648	494.265481	525.312237	6.05	17892
sp|P02771|FETA_HUMAN	VDFTEIQK	MT02_DB	1	2	1	y4	490.258382	517.298038	6.05	294	494.265481	525.312237	6.29	1
sp|P02771|FETA_HUMAN	VDFTEIQK	MT02_DB	2	2	1	y4	490.258382	517.298038	6.13	460	494.265481	525.312237	6.21	0
sp|P02771|FETA_HUMAN	VDFTEIQK	MT02_DB	3	2	1	y4	490.258382	517.298038	6.09	424	494.265481	525.312237	6.17	0
sp|P02771|FETA_HUMAN	VDFTEIQK	MT02_CB	1	2	1	y4	490.258382	517.298038	6.13	973	494.265481	525.312237	6.09	19
sp|P02771|FETA_HUMAN	VDFTEIQK	MT02_CB	2	2	1	y4	490.258382	517.298038	6.13	1030	494.265481	525.312237	6.05	5
sp|P02771|FETA_HUMAN	VDFTEIQK	MT02_CB	3	2	1	y4	490.258382	517.298038	6.17	461	494.265481	525.312237	6.01	1
sp|P02771|FETA_HUMAN	VDFTEIQK	MT02_01	1	2	1	y4	490.258382	517.298038	6.17	570	494.265481	525.312237	6.17	33
sp|P02771|FETA_HUMAN	VDFTEIQK	MT02_01	2	2	1	y4	490.258382	517.298038	6.09	208	494.265481	525.312237	6.25	36
sp|P02771|FETA_HUMAN	VDFTEIQK	MT02_01	3	2	1	y4	490.258382	517.298038	6.13	806	494.265481	525.312237	6.17	38
sp|P02771|FETA_HUMAN	VDFTEIQK	MT02_02	1	2	1	y4	490.258382	517.298038	6.13	2182	494.265481	525.312237	6.09	381
sp|P02771|FETA_HUMAN	VDFTEIQK	MT02_02	2	2	1	y4	490.258382	517.298038	6.13	1877	494.265481	525.312237	6.09	338
sp|P02771|FETA_HUMAN	VDFTEIQK	MT02_02	3	2	1	y4	490.258382	517.298038	6.17	805	494.265481	525.312237	6.17	101
sp|P02771|FETA_HUMAN	VDFTEIQK	MT02_03	1	2	1	y4	490.258382	517.298038	6.05	461	494.265481	525.312237	6.09	356
sp|P02771|FETA_HUMAN	VDFTEIQK	MT02_03	2	2	1	y4	490.258382	517.298038	6.13	1604	494.265481	525.312237	6.09	432
sp|P02771|FETA_HUMAN	VDFTEIQK	MT02_03	3	2	1	y4	490.258382	517.298038	6.17	495	494.265481	525.312237	6.13	117
sp|P02771|FETA_HUMAN	VDFTEIQK	MT02_04	1	2	1	y4	490.258382	517.298038	6.13	2975	494.265481	525.312237	6.17	1235
sp|P02771|FETA_HUMAN	VDFTEIQK	MT02_04	2	2	1	y4	490.258382	517.298038	6.09	2385	494.265481	525.312237	6.13	1281
sp|P02771|FETA_HUMAN	VDFTEIQK	MT02_04	3	2	1	y4	490.258382	517.298038	6.13	672	494.265481	525.312237	6.13	351
sp|P02771|FETA_HUMAN	VDFTEIQK	MT02_05	1	2	1	y4	490.258382	517.298038	6.09	1005	494.265481	525.312237	6.09	1132
sp|P02771|FETA_HUMAN	VDFTEIQK	MT02_05	2	2	1	y4	490.258382	517.298038	6.13	987	494.265481	525.312237	6.13	1106
sp|P02771|FETA_HUMAN	VDFTEIQK	MT02_05	3	2	1	y4	490.258382	517.298038	6.09	30	494.265481	525.312237	6.17	421
sp|P02771|FETA_HUMAN	VDFTEIQK	MT02_06	1	2	1	y4	490.258382	517.298038	6.09	1196	494.265481	525.312237	6.09	2635
sp|P02771|FETA_HUMAN	VDFTEIQK	MT02_06	2	2	1	y4	490.258382	517.298038	6.17	1965	494.265481	525.312237	6.17	3501
sp|P02771|FETA_HUMAN	VDFTEIQK	MT02_06	3	2	1	y4	490.258382	517.298038	6.13	865	494.265481	525.312237	6.13	1978
sp|P02771|FETA_HUMAN	VDFTEIQK	MT02_07	1	2	1	y4	490.258382	517.298038	6.13	1402	494.265481	525.312237	6.13	4749
sp|P02771|FETA_HUMAN	VDFTEIQK	MT02_07	2	2	1	y4	490.258382	517.298038	6.13	1093	494.265481	525.312237	6.17	4607
sp|P02771|FETA_HUMAN	VDFTEIQK	MT02_07	3	2	1	y4	490.258382	517.298038	6.13	756	494.265481	525.312237	6.17	2491
sp|P02771|FETA_HUMAN	VDFTEIQK	MT02_08	1	2	1	y4	490.258382	517.298038	6.09	1390	494.265481	525.312237	6.09	8112
sp|P02771|FETA_HUMAN	VDFTEIQK	MT02_08	2	2	1	y4	490.258382	517.298038	6.17	1892	494.265481	525.312237	6.17	13464
sp|P02771|FETA_HUMAN	VDFTEIQK	MT02_08	3	2	1	y4	490.258382	517.298038	6.13	994	494.265481	525.312237	6.17	8151
sp|P02771|FETA_HUMAN	VDFTEIQK	MT03_DB	1	2	1	y4	490.258382	517.298038	5.28	235	494.265481	525.312237	5.64	0
sp|P02771|FETA_HUMAN	VDFTEIQK	MT03_DB	2	2	1	y4	490.258382	517.298038	5.04	298	494.265481	525.312237	5.6	0
sp|P02771|FETA_HUMAN	VDFTEIQK	MT03_DB	3	2	1	y4	490.258382	517.298038	5.24	374	494.265481	525.312237	5.68	9
sp|P02771|FETA_HUMAN	VDFTEIQK	MT03_CB	1	2	1	y4	490.258382	517.298038	5.12	1166	494.265481	525.312237	5.81	11
sp|P02771|FETA_HUMAN	VDFTEIQK	MT03_CB	2	2	1	y4	490.258382	517.298038	5.24	1355	494.265481	525.312237	5.64	5
sp|P02771|FETA_HUMAN	VDFTEIQK	MT03_CB	3	2	1	y4	490.258382	517.298038	5.16	1217	494.265481	525.312237	6.13	37
sp|P02771|FETA_HUMAN	VDFTEIQK	MT03_01	1	2	1	y4	490.258382	517.298038	5.4	355	494.265481	525.312237	4.79	32
sp|P02771|FETA_HUMAN	VDFTEIQK	MT03_01	2	2	1	y4	490.258382	517.298038	5.2	1391	494.265481	525.312237	5.32	109
sp|P02771|FETA_HUMAN	VDFTEIQK	MT03_01	3	2	1	y4	490.258382	517.298038	5.32	1341	494.265481	525.312237	5.36	138
sp|P02771|FETA_HUMAN	VDFTEIQK	MT03_02	2	2	1	y4	490.258382	517.298038	5.28	999	494.265481	525.312237	5.28	193
sp|P02771|FETA_HUMAN	VDFTEIQK	MT03_02	3	2	1	y4	490.258382	517.298038	5.16	1228	494.265481	525.312237	5.32	174
sp|P02771|FETA_HUMAN	VDFTEIQK	MT03_02	1	2	1	y4	490.258382	517.298038	5.12	1232	494.265481	525.312237	5.2	294
sp|P02771|FETA_HUMAN	VDFTEIQK	MT03_03	1	2	1	y4	490.258382	517.298038	5.2	535	494.265481	525.312237	5.44	416
sp|P02771|FETA_HUMAN	VDFTEIQK	MT03_03	2	2	1	y4	490.258382	517.298038	5.12	1800	494.265481	525.312237	5	613
sp|P02771|FETA_HUMAN	VDFTEIQK	MT03_03	3	2	1	y4	490.258382	517.298038	5.2	440	494.265481	525.312237	5.32	594
sp|P02771|FETA_HUMAN	VDFTEIQK	MT03_04	1	2	1	y4	490.258382	517.298038	5.2	1535	494.265481	525.312237	5.32	1026
sp|P02771|FETA_HUMAN	VDFTEIQK	MT03_04	2	2	1	y4	490.258382	517.298038	5.36	1695	494.265481	525.312237	5.24	925
sp|P02771|FETA_HUMAN	VDFTEIQK	MT03_04	3	2	1	y4	490.258382	517.298038	5.2	1900	494.265481	525.312237	5.12	1262
sp|P02771|FETA_HUMAN	VDFTEIQK	MT03_05	1	2	1	y4	490.258382	517.298038	5.32	601	494.265481	525.312237	5.36	788
sp|P02771|FETA_HUMAN	VDFTEIQK	MT03_05	2	2	1	y4	490.258382	517.298038	5.36	916	494.265481	525.312237	5.28	854
sp|P02771|FETA_HUMAN	VDFTEIQK	MT03_05	3	2	1	y4	490.258382	517.298038	5.6	236	494.265481	525.312237	5.48	951
sp|P02771|FETA_HUMAN	VDFTEIQK	MT03_06	1	2	1	y4	490.258382	517.298038	5.2	1064	494.265481	525.312237	5.12	1874
sp|P02771|FETA_HUMAN	VDFTEIQK	MT03_06	2	2	1	y4	490.258382	517.298038	5.12	1335	494.265481	525.312237	5.16	2439
sp|P02771|FETA_HUMAN	VDFTEIQK	MT03_06	3	2	1	y4	490.258382	517.298038	5.4	1594	494.265481	525.312237	5.4	2834
sp|P02771|FETA_HUMAN	VDFTEIQK	MT03_07	1	2	1	y4	490.258382	517.298038	5.2	1425	494.265481	525.312237	5.2	5070
sp|P02771|FETA_HUMAN	VDFTEIQK	MT03_07	2	2	1	y4	490.258382	517.298038	5.24	1428	494.265481	525.312237	5.12	6223
sp|P02771|FETA_HUMAN	VDFTEIQK	MT03_07	3	2	1	y4	490.258382	517.298038	5.2	1626	494.265481	525.312237	5.2	5924
sp|P02771|FETA_HUMAN	VDFTEIQK	MT03_08	1	2	1	y4	490.258382	517.298038	5.16	1201	494.265481	525.312237	5.24	9026
sp|P02771|FETA_HUMAN	VDFTEIQK	MT03_08	2	2	1	y4	490.258382	517.298038	5.32	1423	494.265481	525.312237	5.32	9671
sp|P02771|FETA_HUMAN	VDFTEIQK	MT03_08	3	2	1	y4	490.258382	517.298038	5.24	1573	494.265481	525.312237	5.28	9743
sp|P02771|FETA_HUMAN	VDFTEIQK	MT04_DB	1	2	1	y4	490.258382	517.298038	5.04	95	494.265481	525.312237	5.48	0
sp|P02771|FETA_HUMAN	VDFTEIQK	MT04_DB	2	2	1	y4	490.258382	517.298038	5.16	57	494.265481	525.312237	5.24	0
sp|P02771|FETA_HUMAN	VDFTEIQK	MT04_DB	3	2	1	y4	490.258382	517.298038	5.08	104	494.265481	525.312237	5.32	0
sp|P02771|FETA_HUMAN	VDFTEIQK	MT04_CB	1	2	1	y4	490.258382	517.298038	5.08	552	494.265481	525.312237	5.6	15
sp|P02771|FETA_HUMAN	VDFTEIQK	MT04_CB	2	2	1	y4	490.258382	517.298038	5.32	280	494.265481	525.312237	5.93	13
sp|P02771|FETA_HUMAN	VDFTEIQK	MT04_CB	3	2	1	y4	490.258382	517.298038	5.12	1130	494.265481	525.312237	4.79	17
sp|P02771|FETA_HUMAN	VDFTEIQK	MT04_01	1	2	1	y4	490.258382	517.298038	4.95	150	494.265481	525.312237	5.12	49
sp|P02771|FETA_HUMAN	VDFTEIQK	MT04_01	2	2	1	y4	490.258382	517.298038	5.16	1004	494.265481	525.312237	5.28	81
sp|P02771|FETA_HUMAN	VDFTEIQK	MT04_01	3	2	1	y4	490.258382	517.298038	5	80	494.265481	525.312237	5.44	85
sp|P02771|FETA_HUMAN	VDFTEIQK	MT04_02	1	2	1	y4	490.258382	517.298038	5.08	1306	494.265481	525.312237	5.12	267
sp|P02771|FETA_HUMAN	VDFTEIQK	MT04_02	2	2	1	y4	490.258382	517.298038	5.24	1559	494.265481	525.312237	5.32	254
sp|P02771|FETA_HUMAN	VDFTEIQK	MT04_02	3	2	1	y4	490.258382	517.298038	5.08	1312	494.265481	525.312237	5.16	173
sp|P02771|FETA_HUMAN	VDFTEIQK	MT04_03	1	2	1	y4	490.258382	517.298038	5.04	1012	494.265481	525.312237	5.04	569
sp|P02771|FETA_HUMAN	VDFTEIQK	MT04_03	2	2	1	y4	490.258382	517.298038	5.32	660	494.265481	525.312237	5.24	542
sp|P02771|FETA_HUMAN	VDFTEIQK	MT04_03	3	2	1	y4	490.258382	517.298038	5.32	422	494.265481	525.312237	5.32	510
sp|P02771|FETA_HUMAN	VDFTEIQK	MT04_04	1	2	1	y4	490.258382	517.298038	5.24	1132	494.265481	525.312237	5.12	704
sp|P02771|FETA_HUMAN	VDFTEIQK	MT04_04	2	2	1	y4	490.258382	517.298038	5.16	1373	494.265481	525.312237	5.16	908
sp|P02771|FETA_HUMAN	VDFTEIQK	MT04_04	3	2	1	y4	490.258382	517.298038	5.2	1285	494.265481	525.312237	5.16	1026
sp|P02771|FETA_HUMAN	VDFTEIQK	MT04_05	1	2	1	y4	490.258382	517.298038	5.12	1280	494.265481	525.312237	5.12	1239
sp|P02771|FETA_HUMAN	VDFTEIQK	MT04_05	2	2	1	y4	490.258382	517.298038	5.16	1699	494.265481	525.312237	5.2	1657
sp|P02771|FETA_HUMAN	VDFTEIQK	MT04_05	3	2	1	y4	490.258382	517.298038	5.12	1740	494.265481	525.312237	5.04	1502
sp|P02771|FETA_HUMAN	VDFTEIQK	MT04_06	1	2	1	y4	490.258382	517.298038	5.12	1052	494.265481	525.312237	5	1876
sp|P02771|FETA_HUMAN	VDFTEIQK	MT04_06	2	2	1	y4	490.258382	517.298038	5.32	1531	494.265481	525.312237	5.32	2580
sp|P02771|FETA_HUMAN	VDFTEIQK	MT04_06	3	2	1	y4	490.258382	517.298038	5.32	1256	494.265481	525.312237	5.2	2654
sp|P02771|FETA_HUMAN	VDFTEIQK	MT04_07	1	2	1	y4	490.258382	517.298038	5.16	1156	494.265481	525.312237	5.08	4321
sp|P02771|FETA_HUMAN	VDFTEIQK	MT04_07	2	2	1	y4	490.258382	517.298038	5.08	1285	494.265481	525.312237	5.12	5932
sp|P02771|FETA_HUMAN	VDFTEIQK	MT04_07	3	2	1	y4	490.258382	517.298038	5.12	1349	494.265481	525.312237	5.12	5904
sp|P02771|FETA_HUMAN	VDFTEIQK	MT04_08	1	2	1	y4	490.258382	517.298038	5.08	1849	494.265481	525.312237	5.12	13091
sp|P02771|FETA_HUMAN	VDFTEIQK	MT04_08	2	2	1	y4	490.258382	517.298038	5.2	1862	494.265481	525.312237	5.12	13758
sp|P02771|FETA_HUMAN	VDFTEIQK	MT04_08	3	2	1	y4	490.258382	517.298038	5.2	2223	494.265481	525.312237	5.16	13569
sp|P02771|FETA_HUMAN	VDFTEIQK	MT05_DB	1	2	1	y4	490.258382	517.298038	5.08	143	494.265481	525.312237	5.28	1
sp|P02771|FETA_HUMAN	VDFTEIQK	MT05_DB	2	2	1	y4	490.258382	517.298038	4.87	104	494.265481	525.312237	5.48	0
sp|P02771|FETA_HUMAN	VDFTEIQK	MT05_DB	3	2	1	y4	490.258382	517.298038	5.2	56	494.265481	525.312237	5.52	0
sp|P02771|FETA_HUMAN	VDFTEIQK	MT05_CB	1	2	1	y4	490.258382	517.298038	5.04	1820	494.265481	525.312237	5.4	10
sp|P02771|FETA_HUMAN	VDFTEIQK	MT05_CB	2	2	1	y4	490.258382	517.298038	5.08	2402	494.265481	525.312237	4.43	4
sp|P02771|FETA_HUMAN	VDFTEIQK	MT05_CB	3	2	1	y4	490.258382	517.298038	4.95	1641	494.265481	525.312237	5.64	6
sp|P02771|FETA_HUMAN	VDFTEIQK	MT05_01	1	2	1	y4	490.258382	517.298038	5	1262	494.265481	525.312237	5.12	48
sp|P02771|FETA_HUMAN	VDFTEIQK	MT05_01	2	2	1	y4	490.258382	517.298038	5.12	2086	494.265481	525.312237	5.2	32
sp|P02771|FETA_HUMAN	VDFTEIQK	MT05_01	3	2	1	y4	490.258382	517.298038	4.91	951	494.265481	525.312237	5	108
sp|P02771|FETA_HUMAN	VDFTEIQK	MT05_02	1	2	1	y4	490.258382	517.298038	5.2	1539	494.265481	525.312237	5.04	239
sp|P02771|FETA_HUMAN	VDFTEIQK	MT05_02	2	2	1	y4	490.258382	517.298038	5.16	1223	494.265481	525.312237	5.04	244
sp|P02771|FETA_HUMAN	VDFTEIQK	MT05_02	3	2	1	y4	490.258382	517.298038	5.04	1633	494.265481	525.312237	5.12	345
sp|P02771|FETA_HUMAN	VDFTEIQK	MT05_03	1	2	1	y4	490.258382	517.298038	5.12	895	494.265481	525.312237	5.12	522
sp|P02771|FETA_HUMAN	VDFTEIQK	MT05_03	2	2	1	y4	490.258382	517.298038	5.16	1570	494.265481	525.312237	5	520
sp|P02771|FETA_HUMAN	VDFTEIQK	MT05_03	3	2	1	y4	490.258382	517.298038	5.12	1111	494.265481	525.312237	5.16	513
sp|P02771|FETA_HUMAN	VDFTEIQK	MT05_04	1	2	1	y4	490.258382	517.298038	4.91	1199	494.265481	525.312237	4.91	674
sp|P02771|FETA_HUMAN	VDFTEIQK	MT05_04	2	2	1	y4	490.258382	517.298038	4.95	1213	494.265481	525.312237	4.87	819
sp|P02771|FETA_HUMAN	VDFTEIQK	MT05_04	3	2	1	y4	490.258382	517.298038	5.24	1650	494.265481	525.312237	5.16	721
sp|P02771|FETA_HUMAN	VDFTEIQK	MT05_05	1	2	1	y4	490.258382	517.298038	5.04	447	494.265481	525.312237	5.16	915
sp|P02771|FETA_HUMAN	VDFTEIQK	MT05_05	2	2	1	y4	490.258382	517.298038	5.2	409	494.265481	525.312237	5.12	1066
sp|P02771|FETA_HUMAN	VDFTEIQK	MT05_05	3	2	1	y4	490.258382	517.298038	5.28	731	494.265481	525.312237	5.28	1273
sp|P02771|FETA_HUMAN	VDFTEIQK	MT05_06	1	2	1	y4	490.258382	517.298038	5.12	1222	494.265481	525.312237	5.08	2042
sp|P02771|FETA_HUMAN	VDFTEIQK	MT05_06	2	2	1	y4	490.258382	517.298038	5.12	1446	494.265481	525.312237	5.12	2534
sp|P02771|FETA_HUMAN	VDFTEIQK	MT05_06	3	2	1	y4	490.258382	517.298038	5.12	1612	494.265481	525.312237	5.04	2538
sp|P02771|FETA_HUMAN	VDFTEIQK	MT05_07	1	2	1	y4	490.258382	517.298038	5.12	1825	494.265481	525.312237	5	6177
sp|P02771|FETA_HUMAN	VDFTEIQK	MT05_07	2	2	1	y4	490.258382	517.298038	5.04	2125	494.265481	525.312237	5.08	7089
sp|P02771|FETA_HUMAN	VDFTEIQK	MT05_07	3	2	1	y4	490.258382	517.298038	5.16	1872	494.265481	525.312237	5.16	6975
sp|P02771|FETA_HUMAN	VDFTEIQK	MT05_08	1	2	1	y4	490.258382	517.298038	5.08	2148	494.265481	525.312237	5.08	13881
sp|P02771|FETA_HUMAN	VDFTEIQK	MT05_08	2	2	1	y4	490.258382	517.298038	5.24	2381	494.265481	525.312237	5.16	14231
sp|P02771|FETA_HUMAN	VDFTEIQK	MT05_08	3	2	1	y4	490.258382	517.298038	5	2213	494.265481	525.312237	5.04	13435
sp|P02771|FETA_HUMAN	VDFTEIQK	MT06_DB	1	2	1	y4	490.258382	517.298038	5	316	494.265481	525.312237	5.36	0
sp|P02771|FETA_HUMAN	VDFTEIQK	MT06_DB	2	2	1	y4	490.258382	517.298038	5.04	266	494.265481	525.312237	5.44	0
sp|P02771|FETA_HUMAN	VDFTEIQK	MT06_DB	3	2	1	y4	490.258382	517.298038	5.32	283	494.265481	525.312237	5.52	1
sp|P02771|FETA_HUMAN	VDFTEIQK	MT06_CB	1	2	1	y4	490.258382	517.298038	5.4	545	494.265481	525.312237	5.28	17
sp|P02771|FETA_HUMAN	VDFTEIQK	MT06_CB	2	2	1	y4	490.258382	517.298038	5.32	900	494.265481	525.312237	4.43	2
sp|P02771|FETA_HUMAN	VDFTEIQK	MT06_CB	3	2	1	y4	490.258382	517.298038	5.24	713	494.265481	525.312237	5.16	10
sp|P02771|FETA_HUMAN	VDFTEIQK	MT06_01	1	2	1	y4	490.258382	517.298038	4.91	342	494.265481	525.312237	4.95	58
sp|P02771|FETA_HUMAN	VDFTEIQK	MT06_01	2	2	1	y4	490.258382	517.298038	5.12	1578	494.265481	525.312237	5.16	44
sp|P02771|FETA_HUMAN	VDFTEIQK	MT06_01	3	2	1	y4	490.258382	517.298038	5.2	998	494.265481	525.312237	5.2	62
sp|P02771|FETA_HUMAN	VDFTEIQK	MT06_02	1	2	1	y4	490.258382	517.298038	5.2	1445	494.265481	525.312237	5.28	245
sp|P02771|FETA_HUMAN	VDFTEIQK	MT06_02	2	2	1	y4	490.258382	517.298038	5.4	1744	494.265481	525.312237	5.36	279
sp|P02771|FETA_HUMAN	VDFTEIQK	MT06_02	3	2	1	y4	490.258382	517.298038	5.2	1706	494.265481	525.312237	5.2	329
sp|P02771|FETA_HUMAN	VDFTEIQK	MT06_03	1	2	1	y4	490.258382	517.298038	5.12	393	494.265481	525.312237	5.16	449
sp|P02771|FETA_HUMAN	VDFTEIQK	MT06_03	2	2	1	y4	490.258382	517.298038	5.36	1993	494.265481	525.312237	5.32	614
sp|P02771|FETA_HUMAN	VDFTEIQK	MT06_03	3	2	1	y4	490.258382	517.298038	5.16	833	494.265481	525.312237	5.28	567
sp|P02771|FETA_HUMAN	VDFTEIQK	MT06_04	1	2	1	y4	490.258382	517.298038	5	1383	494.265481	525.312237	5.04	695
sp|P02771|FETA_HUMAN	VDFTEIQK	MT06_04	2	2	1	y4	490.258382	517.298038	5.32	1313	494.265481	525.312237	5.32	959
sp|P02771|FETA_HUMAN	VDFTEIQK	MT06_04	3	2	1	y4	490.258382	517.298038	5.12	1404	494.265481	525.312237	5.2	548
sp|P02771|FETA_HUMAN	VDFTEIQK	MT06_05	1	2	1	y4	490.258382	517.298038	5.28	164	494.265481	525.312237	5	870
sp|P02771|FETA_HUMAN	VDFTEIQK	MT06_05	2	2	1	y4	490.258382	517.298038	5.44	240	494.265481	525.312237	5.32	1084
sp|P02771|FETA_HUMAN	VDFTEIQK	MT06_05	3	2	1	y4	490.258382	517.298038	5.48	173	494.265481	525.312237	5.16	946
sp|P02771|FETA_HUMAN	VDFTEIQK	MT06_06	1	2	1	y4	490.258382	517.298038	5.04	1429	494.265481	525.312237	4.95	3124
sp|P02771|FETA_HUMAN	VDFTEIQK	MT06_06	2	2	1	y4	490.258382	517.298038	5.28	2433	494.265481	525.312237	5.16	4065
sp|P02771|FETA_HUMAN	VDFTEIQK	MT06_06	3	2	1	y4	490.258382	517.298038	5.12	2140	494.265481	525.312237	5.08	3623
sp|P02771|FETA_HUMAN	VDFTEIQK	MT06_07	1	2	1	y4	490.258382	517.298038	5.2	2195	494.265481	525.312237	5.16	8065
sp|P02771|FETA_HUMAN	VDFTEIQK	MT06_07	2	2	1	y4	490.258382	517.298038	5.36	2586	494.265481	525.312237	5.4	8327
sp|P02771|FETA_HUMAN	VDFTEIQK	MT06_07	3	2	1	y4	490.258382	517.298038	5.16	2110	494.265481	525.312237	5.12	6046
sp|P02771|FETA_HUMAN	VDFTEIQK	MT06_08	1	2	1	y4	490.258382	517.298038	5.12	1476	494.265481	525.312237	5.12	8713
sp|P02771|FETA_HUMAN	VDFTEIQK	MT06_08	2	2	1	y4	490.258382	517.298038	5.16	2079	494.265481	525.312237	5.16	11331
sp|P02771|FETA_HUMAN	VDFTEIQK	MT06_08	3	2	1	y4	490.258382	517.298038	5.08	1350	494.265481	525.312237	5	8228
sp|P02771|FETA_HUMAN	VDFTEIQK	MT01_DB	1	2	2	y6	490.258382	383.210703	6.05	509	494.265481	387.217803	6.17	5
sp|P02771|FETA_HUMAN	VDFTEIQK	MT01_DB	2	2	2	y6	490.258382	383.210703	6.01	446	494.265481	387.217803	6.13	4
sp|P02771|FETA_HUMAN	VDFTEIQK	MT01_DB	3	2	2	y6	490.258382	383.210703	6.09	496	494.265481	387.217803	6.17	0
sp|P02771|FETA_HUMAN	VDFTEIQK	MT01_CB	1	2	2	y6	490.258382	383.210703	5.97	357	494.265481	387.217803	5.97	3
sp|P02771|FETA_HUMAN	VDFTEIQK	MT01_CB	2	2	2	y6	490.258382	383.210703	6.01	1005	494.265481	387.217803	6.7	63
sp|P02771|FETA_HUMAN	VDFTEIQK	MT01_CB	3	2	2	y6	490.258382	383.210703	6.05	1157	494.265481	387.217803	6.17	67
sp|P02771|FETA_HUMAN	VDFTEIQK	MT01_01	1	2	2	y6	490.258382	383.210703	6.05	319	494.265481	387.217803	6.05	1
sp|P02771|FETA_HUMAN	VDFTEIQK	MT01_01	2	2	2	y6	490.258382	383.210703	6.05	743	494.265481	387.217803	6.01	95
sp|P02771|FETA_HUMAN	VDFTEIQK	MT01_01	3	2	2	y6	490.258382	383.210703	5.85	42	494.265481	387.217803	6.09	51
sp|P02771|FETA_HUMAN	VDFTEIQK	MT01_02	1	2	2	y6	490.258382	383.210703	6.05	1080	494.265481	387.217803	6.01	330
sp|P02771|FETA_HUMAN	VDFTEIQK	MT01_02	2	2	2	y6	490.258382	383.210703	6.05	1317	494.265481	387.217803	6.05	252
sp|P02771|FETA_HUMAN	VDFTEIQK	MT01_02	3	2	2	y6	490.258382	383.210703	5.93	1359	494.265481	387.217803	6.01	319
sp|P02771|FETA_HUMAN	VDFTEIQK	MT01_03	1	2	2	y6	490.258382	383.210703	6.01	2052	494.265481	387.217803	6.05	682
sp|P02771|FETA_HUMAN	VDFTEIQK	MT01_03	2	2	2	y6	490.258382	383.210703	5.97	420	494.265481	387.217803	6.05	764
sp|P02771|FETA_HUMAN	VDFTEIQK	MT01_03	3	2	2	y6	490.258382	383.210703	6.01	1706	494.265481	387.217803	6.01	895
sp|P02771|FETA_HUMAN	VDFTEIQK	MT01_04	1	2	2	y6	490.258382	383.210703	6.05	1384	494.265481	387.217803	6.05	1034
sp|P02771|FETA_HUMAN	VDFTEIQK	MT01_04	2	2	2	y6	490.258382	383.210703	6.09	1453	494.265481	387.217803	6.09	924
sp|P02771|FETA_HUMAN	VDFTEIQK	MT01_04	3	2	2	y6	490.258382	383.210703	5.97	1607	494.265481	387.217803	5.97	1120
sp|P02771|FETA_HUMAN	VDFTEIQK	MT01_05	1	2	2	y6	490.258382	383.210703	6.01	1725	494.265481	387.217803	6.01	1598
sp|P02771|FETA_HUMAN	VDFTEIQK	MT01_05	2	2	2	y6	490.258382	383.210703	6.01	1799	494.265481	387.217803	6.01	2117
sp|P02771|FETA_HUMAN	VDFTEIQK	MT01_05	3	2	2	y6	490.258382	383.210703	5.97	1967	494.265481	387.217803	5.97	2076
sp|P02771|FETA_HUMAN	VDFTEIQK	MT01_06	1	2	2	y6	490.258382	383.210703	5.97	1312	494.265481	387.217803	6.01	3065
sp|P02771|FETA_HUMAN	VDFTEIQK	MT01_06	2	2	2	y6	490.258382	383.210703	5.97	1625	494.265481	387.217803	5.97	3433
sp|P02771|FETA_HUMAN	VDFTEIQK	MT01_06	3	2	2	y6	490.258382	383.210703	6.01	1600	494.265481	387.217803	6.01	3378
sp|P02771|FETA_HUMAN	VDFTEIQK	MT01_07	1	2	2	y6	490.258382	383.210703	5.97	2909	494.265481	387.217803	5.97	12376
sp|P02771|FETA_HUMAN	VDFTEIQK	MT01_07	2	2	2	y6	490.258382	383.210703	6.01	2809	494.265481	387.217803	6.01	13238
sp|P02771|FETA_HUMAN	VDFTEIQK	MT01_07	3	2	2	y6	490.258382	383.210703	6.05	3103	494.265481	387.217803	6.05	12246
sp|P02771|FETA_HUMAN	VDFTEIQK	MT01_08	1	2	2	y6	490.258382	383.210703	5.97	2636	494.265481	387.217803	5.97	23319
sp|P02771|FETA_HUMAN	VDFTEIQK	MT01_08	2	2	2	y6	490.258382	383.210703	6.05	2989	494.265481	387.217803	6.01	21806
sp|P02771|FETA_HUMAN	VDFTEIQK	MT01_08	3	2	2	y6	490.258382	383.210703	6.05	2782	494.265481	387.217803	6.05	21867
sp|P02771|FETA_HUMAN	VDFTEIQK	MT02_DB	1	2	2	y6	490.258382	383.210703	6.01	331	494.265481	387.217803	6.25	6
sp|P02771|FETA_HUMAN	VDFTEIQK	MT02_DB	2	2	2	y6	490.258382	383.210703	6.13	397	494.265481	387.217803	6.21	0
sp|P02771|FETA_HUMAN	VDFTEIQK	MT02_DB	3	2	2	y6	490.258382	383.210703	6.09	471	494.265481	387.217803	6.17	0
sp|P02771|FETA_HUMAN	VDFTEIQK	MT02_CB	1	2	2	y6	490.258382	383.210703	6.09	1055	494.265481	387.217803	6.49	89
sp|P02771|FETA_HUMAN	VDFTEIQK	MT02_CB	2	2	2	y6	490.258382	383.210703	6.13	1057	494.265481	387.217803	6.25	80
sp|P02771|FETA_HUMAN	VDFTEIQK	MT02_CB	3	2	2	y6	490.258382	383.210703	6.13	611	494.265481	387.217803	5.85	44
sp|P02771|FETA_HUMAN	VDFTEIQK	MT02_01	1	2	2	y6	490.258382	383.210703	6.17	700	494.265481	387.217803	6.21	139
sp|P02771|FETA_HUMAN	VDFTEIQK	MT02_01	2	2	2	y6	490.258382	383.210703	6.09	254	494.265481	387.217803	6.29	24
sp|P02771|FETA_HUMAN	VDFTEIQK	MT02_01	3	2	2	y6	490.258382	383.210703	6.13	725	494.265481	387.217803	6.13	114
sp|P02771|FETA_HUMAN	VDFTEIQK	MT02_02	1	2	2	y6	490.258382	383.210703	6.13	2061	494.265481	387.217803	6.13	435
sp|P02771|FETA_HUMAN	VDFTEIQK	MT02_02	2	2	2	y6	490.258382	383.210703	6.09	1719	494.265481	387.217803	6.13	384
sp|P02771|FETA_HUMAN	VDFTEIQK	MT02_02	3	2	2	y6	490.258382	383.210703	6.13	965	494.265481	387.217803	6.17	117
sp|P02771|FETA_HUMAN	VDFTEIQK	MT02_03	1	2	2	y6	490.258382	383.210703	6.05	307	494.265481	387.217803	6.13	487
sp|P02771|FETA_HUMAN	VDFTEIQK	MT02_03	2	2	2	y6	490.258382	383.210703	6.09	1333	494.265481	387.217803	6.09	518
sp|P02771|FETA_HUMAN	VDFTEIQK	MT02_03	3	2	2	y6	490.258382	383.210703	6.17	667	494.265481	387.217803	6.21	206
sp|P02771|FETA_HUMAN	VDFTEIQK	MT02_04	1	2	2	y6	490.258382	383.210703	6.13	2620	494.265481	387.217803	6.17	1027
sp|P02771|FETA_HUMAN	VDFTEIQK	MT02_04	2	2	2	y6	490.258382	383.210703	6.05	2225	494.265481	387.217803	6.09	1235
sp|P02771|FETA_HUMAN	VDFTEIQK	MT02_04	3	2	2	y6	490.258382	383.210703	6.13	739	494.265481	387.217803	6.13	440
sp|P02771|FETA_HUMAN	VDFTEIQK	MT02_05	1	2	2	y6	490.258382	383.210703	6.09	982	494.265481	387.217803	6.09	1080
sp|P02771|FETA_HUMAN	VDFTEIQK	MT02_05	2	2	2	y6	490.258382	383.210703	6.13	1327	494.265481	387.217803	6.13	1246
sp|P02771|FETA_HUMAN	VDFTEIQK	MT02_05	3	2	2	y6	490.258382	383.210703	5.81	74	494.265481	387.217803	6.17	397
sp|P02771|FETA_HUMAN	VDFTEIQK	MT02_06	1	2	2	y6	490.258382	383.210703	6.05	1329	494.265481	387.217803	6.09	2883
sp|P02771|FETA_HUMAN	VDFTEIQK	MT02_06	2	2	2	y6	490.258382	383.210703	6.17	2009	494.265481	387.217803	6.17	3917
sp|P02771|FETA_HUMAN	VDFTEIQK	MT02_06	3	2	2	y6	490.258382	383.210703	6.13	1315	494.265481	387.217803	6.13	2995
sp|P02771|FETA_HUMAN	VDFTEIQK	MT02_07	1	2	2	y6	490.258382	383.210703	6.13	1584	494.265481	387.217803	6.13	4873
sp|P02771|FETA_HUMAN	VDFTEIQK	MT02_07	2	2	2	y6	490.258382	383.210703	6.17	1076	494.265481	387.217803	6.17	5249
sp|P02771|FETA_HUMAN	VDFTEIQK	MT02_07	3	2	2	y6	490.258382	383.210703	6.17	819	494.265481	387.217803	6.13	3260
sp|P02771|FETA_HUMAN	VDFTEIQK	MT02_08	1	2	2	y6	490.258382	383.210703	6.09	1236	494.265481	387.217803	6.09	9229
sp|P02771|FETA_HUMAN	VDFTEIQK	MT02_08	2	2	2	y6	490.258382	383.210703	6.17	1841	494.265481	387.217803	6.17	13111
sp|P02771|FETA_HUMAN	VDFTEIQK	MT02_08	3	2	2	y6	490.258382	383.210703	6.13	1155	494.265481	387.217803	6.13	10819
sp|P02771|FETA_HUMAN	VDFTEIQK	MT03_DB	1	2	2	y6	490.258382	383.210703	5.12	295	494.265481	387.217803	5.64	1
sp|P02771|FETA_HUMAN	VDFTEIQK	MT03_DB	2	2	2	y6	490.258382	383.210703	5.36	432	494.265481	387.217803	5.64	28
sp|P02771|FETA_HUMAN	VDFTEIQK	MT03_DB	3	2	2	y6	490.258382	383.210703	5.28	285	494.265481	387.217803	5.85	8
sp|P02771|FETA_HUMAN	VDFTEIQK	MT03_CB	1	2	2	y6	490.258382	383.210703	5.08	1203	494.265481	387.217803	6.01	172
sp|P02771|FETA_HUMAN	VDFTEIQK	MT03_CB	2	2	2	y6	490.258382	383.210703	5.32	1677	494.265481	387.217803	5.52	99
sp|P02771|FETA_HUMAN	VDFTEIQK	MT03_CB	3	2	2	y6	490.258382	383.210703	5.16	1458	494.265481	387.217803	5.32	180
sp|P02771|FETA_HUMAN	VDFTEIQK	MT03_01	1	2	2	y6	490.258382	383.210703	5.4	246	494.265481	387.217803	5.36	80
sp|P02771|FETA_HUMAN	VDFTEIQK	MT03_01	2	2	2	y6	490.258382	383.210703	5.24	1198	494.265481	387.217803	5.44	264
sp|P02771|FETA_HUMAN	VDFTEIQK	MT03_01	3	2	2	y6	490.258382	383.210703	5.28	1667	494.265481	387.217803	5.32	225
sp|P02771|FETA_HUMAN	VDFTEIQK	MT03_02	2	2	2	y6	490.258382	383.210703	5.4	941	494.265481	387.217803	5.2	248
sp|P02771|FETA_HUMAN	VDFTEIQK	MT03_02	3	2	2	y6	490.258382	383.210703	5.24	1052	494.265481	387.217803	5.28	417
sp|P02771|FETA_HUMAN	VDFTEIQK	MT03_02	1	2	2	y6	490.258382	383.210703	5.2	1376	494.265481	387.217803	4.87	162
sp|P02771|FETA_HUMAN	VDFTEIQK	MT03_03	1	2	2	y6	490.258382	383.210703	5.24	651	494.265481	387.217803	5.4	434
sp|P02771|FETA_HUMAN	VDFTEIQK	MT03_03	2	2	2	y6	490.258382	383.210703	5.2	1982	494.265481	387.217803	5.4	680
sp|P02771|FETA_HUMAN	VDFTEIQK	MT03_03	3	2	2	y6	490.258382	383.210703	5.2	109	494.265481	387.217803	5.28	732
sp|P02771|FETA_HUMAN	VDFTEIQK	MT03_04	1	2	2	y6	490.258382	383.210703	5.28	1653	494.265481	387.217803	5.44	827
sp|P02771|FETA_HUMAN	VDFTEIQK	MT03_04	2	2	2	y6	490.258382	383.210703	5.36	1614	494.265481	387.217803	5.36	990
sp|P02771|FETA_HUMAN	VDFTEIQK	MT03_04	3	2	2	y6	490.258382	383.210703	5.16	1737	494.265481	387.217803	5.16	1255
sp|P02771|FETA_HUMAN	VDFTEIQK	MT03_05	1	2	2	y6	490.258382	383.210703	5.36	594	494.265481	387.217803	5.32	1107
sp|P02771|FETA_HUMAN	VDFTEIQK	MT03_05	2	2	2	y6	490.258382	383.210703	5.32	664	494.265481	387.217803	5.36	1104
sp|P02771|FETA_HUMAN	VDFTEIQK	MT03_05	3	2	2	y6	490.258382	383.210703	5.6	243	494.265481	387.217803	5.48	1518
sp|P02771|FETA_HUMAN	VDFTEIQK	MT03_06	1	2	2	y6	490.258382	383.210703	5.12	1031	494.265481	387.217803	5.16	2456
sp|P02771|FETA_HUMAN	VDFTEIQK	MT03_06	2	2	2	y6	490.258382	383.210703	5	1349	494.265481	387.217803	5.04	3373
sp|P02771|FETA_HUMAN	VDFTEIQK	MT03_06	3	2	2	y6	490.258382	383.210703	5.44	1526	494.265481	387.217803	5.4	3498
sp|P02771|FETA_HUMAN	VDFTEIQK	MT03_07	1	2	2	y6	490.258382	383.210703	5.32	1603	494.265481	387.217803	5.24	5366
sp|P02771|FETA_HUMAN	VDFTEIQK	MT03_07	2	2	2	y6	490.258382	383.210703	5.28	2012	494.265481	387.217803	5.28	7002
sp|P02771|FETA_HUMAN	VDFTEIQK	MT03_07	3	2	2	y6	490.258382	383.210703	5.16	1696	494.265481	387.217803	5.12	6553
sp|P02771|FETA_HUMAN	VDFTEIQK	MT03_08	1	2	2	y6	490.258382	383.210703	5.32	1430	494.265481	387.217803	5.28	8628
sp|P02771|FETA_HUMAN	VDFTEIQK	MT03_08	2	2	2	y6	490.258382	383.210703	5.28	1345	494.265481	387.217803	5.36	10772
sp|P02771|FETA_HUMAN	VDFTEIQK	MT03_08	3	2	2	y6	490.258382	383.210703	5.28	1373	494.265481	387.217803	5.36	10357
sp|P02771|FETA_HUMAN	VDFTEIQK	MT04_DB	1	2	2	y6	490.258382	383.210703	5.16	83	494.265481	387.217803	5.48	17
sp|P02771|FETA_HUMAN	VDFTEIQK	MT04_DB	2	2	2	y6	490.258382	383.210703	5.04	70	494.265481	387.217803	5.28	0
sp|P02771|FETA_HUMAN	VDFTEIQK	MT04_DB	3	2	2	y6	490.258382	383.210703	5.08	181	494.265481	387.217803	5.32	0
sp|P02771|FETA_HUMAN	VDFTEIQK	MT04_CB	1	2	2	y6	490.258382	383.210703	5.2	718	494.265481	387.217803	6.45	110
sp|P02771|FETA_HUMAN	VDFTEIQK	MT04_CB	2	2	2	y6	490.258382	383.210703	5.32	270	494.265481	387.217803	5.32	45
sp|P02771|FETA_HUMAN	VDFTEIQK	MT04_CB	3	2	2	y6	490.258382	383.210703	5.16	1560	494.265481	387.217803	4.71	178
sp|P02771|FETA_HUMAN	VDFTEIQK	MT04_01	1	2	2	y6	490.258382	383.210703	4.91	225	494.265481	387.217803	5.04	99
sp|P02771|FETA_HUMAN	VDFTEIQK	MT04_01	2	2	2	y6	490.258382	383.210703	5.16	1029	494.265481	387.217803	5.48	96
sp|P02771|FETA_HUMAN	VDFTEIQK	MT04_01	3	2	2	y6	490.258382	383.210703	5	168	494.265481	387.217803	5.2	234
sp|P02771|FETA_HUMAN	VDFTEIQK	MT04_02	1	2	2	y6	490.258382	383.210703	5.08	1199	494.265481	387.217803	5.44	310
sp|P02771|FETA_HUMAN	VDFTEIQK	MT04_02	2	2	2	y6	490.258382	383.210703	5.2	1595	494.265481	387.217803	5.24	287
sp|P02771|FETA_HUMAN	VDFTEIQK	MT04_02	3	2	2	y6	490.258382	383.210703	5.16	1686	494.265481	387.217803	5.04	373
sp|P02771|FETA_HUMAN	VDFTEIQK	MT04_03	1	2	2	y6	490.258382	383.210703	4.95	1400	494.265481	387.217803	5	379
sp|P02771|FETA_HUMAN	VDFTEIQK	MT04_03	2	2	2	y6	490.258382	383.210703	5.32	352	494.265481	387.217803	5.28	767
sp|P02771|FETA_HUMAN	VDFTEIQK	MT04_03	3	2	2	y6	490.258382	383.210703	5.44	532	494.265481	387.217803	5.32	680
sp|P02771|FETA_HUMAN	VDFTEIQK	MT04_04	1	2	2	y6	490.258382	383.210703	5.2	1390	494.265481	387.217803	5.16	911
sp|P02771|FETA_HUMAN	VDFTEIQK	MT04_04	2	2	2	y6	490.258382	383.210703	5.12	1689	494.265481	387.217803	5.2	784
sp|P02771|FETA_HUMAN	VDFTEIQK	MT04_04	3	2	2	y6	490.258382	383.210703	5.24	1306	494.265481	387.217803	5.24	964
sp|P02771|FETA_HUMAN	VDFTEIQK	MT04_05	1	2	2	y6	490.258382	383.210703	5.2	1145	494.265481	387.217803	5.12	1326
sp|P02771|FETA_HUMAN	VDFTEIQK	MT04_05	2	2	2	y6	490.258382	383.210703	5.24	1426	494.265481	387.217803	5.24	1723
sp|P02771|FETA_HUMAN	VDFTEIQK	MT04_05	3	2	2	y6	490.258382	383.210703	5.04	1492	494.265481	387.217803	4.95	1872
sp|P02771|FETA_HUMAN	VDFTEIQK	MT04_06	1	2	2	y6	490.258382	383.210703	4.95	1100	494.265481	387.217803	4.95	2194
sp|P02771|FETA_HUMAN	VDFTEIQK	MT04_06	2	2	2	y6	490.258382	383.210703	5.24	1492	494.265481	387.217803	5.28	3076
sp|P02771|FETA_HUMAN	VDFTEIQK	MT04_06	3	2	2	y6	490.258382	383.210703	5.36	1216	494.265481	387.217803	5.28	2952
sp|P02771|FETA_HUMAN	VDFTEIQK	MT04_07	1	2	2	y6	490.258382	383.210703	5.16	1392	494.265481	387.217803	5.16	5266
sp|P02771|FETA_HUMAN	VDFTEIQK	MT04_07	2	2	2	y6	490.258382	383.210703	5.16	1567	494.265481	387.217803	5.12	6883
sp|P02771|FETA_HUMAN	VDFTEIQK	MT04_07	3	2	2	y6	490.258382	383.210703	5.2	1582	494.265481	387.217803	5.08	6064
sp|P02771|FETA_HUMAN	VDFTEIQK	MT04_08	1	2	2	y6	490.258382	383.210703	5.12	1989	494.265481	387.217803	5.12	14775
sp|P02771|FETA_HUMAN	VDFTEIQK	MT04_08	2	2	2	y6	490.258382	383.210703	5.2	1789	494.265481	387.217803	5.16	15731
sp|P02771|FETA_HUMAN	VDFTEIQK	MT04_08	3	2	2	y6	490.258382	383.210703	5.2	1871	494.265481	387.217803	5.16	17285
sp|P02771|FETA_HUMAN	VDFTEIQK	MT05_DB	1	2	2	y6	490.258382	383.210703	5.16	120	494.265481	387.217803	5.28	0
sp|P02771|FETA_HUMAN	VDFTEIQK	MT05_DB	2	2	2	y6	490.258382	383.210703	5.16	214	494.265481	387.217803	5.48	9
sp|P02771|FETA_HUMAN	VDFTEIQK	MT05_DB	3	2	2	y6	490.258382	383.210703	5.28	144	494.265481	387.217803	5.48	0
sp|P02771|FETA_HUMAN	VDFTEIQK	MT05_CB	1	2	2	y6	490.258382	383.210703	5.16	1821	494.265481	387.217803	4.31	68
sp|P02771|FETA_HUMAN	VDFTEIQK	MT05_CB	2	2	2	y6	490.258382	383.210703	5.08	1743	494.265481	387.217803	4.47	54
sp|P02771|FETA_HUMAN	VDFTEIQK	MT05_CB	3	2	2	y6	490.258382	383.210703	4.91	1889	494.265481	387.217803	5.85	92
sp|P02771|FETA_HUMAN	VDFTEIQK	MT05_01	1	2	2	y6	490.258382	383.210703	5.08	994	494.265481	387.217803	5.08	47
sp|P02771|FETA_HUMAN	VDFTEIQK	MT05_01	2	2	2	y6	490.258382	383.210703	5.04	1953	494.265481	387.217803	5.2	41
sp|P02771|FETA_HUMAN	VDFTEIQK	MT05_01	3	2	2	y6	490.258382	383.210703	5	1422	494.265481	387.217803	5	163
sp|P02771|FETA_HUMAN	VDFTEIQK	MT05_02	1	2	2	y6	490.258382	383.210703	5.04	1540	494.265481	387.217803	4.91	336
sp|P02771|FETA_HUMAN	VDFTEIQK	MT05_02	2	2	2	y6	490.258382	383.210703	5.12	1622	494.265481	387.217803	5.12	440
sp|P02771|FETA_HUMAN	VDFTEIQK	MT05_02	3	2	2	y6	490.258382	383.210703	5	1474	494.265481	387.217803	5.04	278
sp|P02771|FETA_HUMAN	VDFTEIQK	MT05_03	1	2	2	y6	490.258382	383.210703	5.12	351	494.265481	387.217803	5.12	651
sp|P02771|FETA_HUMAN	VDFTEIQK	MT05_03	2	2	2	y6	490.258382	383.210703	5.08	2206	494.265481	387.217803	5.16	754
sp|P02771|FETA_HUMAN	VDFTEIQK	MT05_03	3	2	2	y6	490.258382	383.210703	5.08	978	494.265481	387.217803	5.04	789
sp|P02771|FETA_HUMAN	VDFTEIQK	MT05_04	1	2	2	y6	490.258382	383.210703	4.95	1747	494.265481	387.217803	4.91	966
sp|P02771|FETA_HUMAN	VDFTEIQK	MT05_04	2	2	2	y6	490.258382	383.210703	4.87	1741	494.265481	387.217803	4.95	839
sp|P02771|FETA_HUMAN	VDFTEIQK	MT05_04	3	2	2	y6	490.258382	383.210703	5.24	1517	494.265481	387.217803	5.24	1128
sp|P02771|FETA_HUMAN	VDFTEIQK	MT05_05	1	2	2	y6	490.258382	383.210703	5.08	591	494.265481	387.217803	5.04	1206
sp|P02771|FETA_HUMAN	VDFTEIQK	MT05_05	2	2	2	y6	490.258382	383.210703	5.2	493	494.265481	387.217803	5.08	1185
sp|P02771|FETA_HUMAN	VDFTEIQK	MT05_05	3	2	2	y6	490.258382	383.210703	5.32	1003	494.265481	387.217803	5.4	1311
sp|P02771|FETA_HUMAN	VDFTEIQK	MT05_06	1	2	2	y6	490.258382	383.210703	5	1037	494.265481	387.217803	5	2295
sp|P02771|FETA_HUMAN	VDFTEIQK	MT05_06	2	2	2	y6	490.258382	383.210703	5	1844	494.265481	387.217803	5.08	2769
sp|P02771|FETA_HUMAN	VDFTEIQK	MT05_06	3	2	2	y6	490.258382	383.210703	5.04	1636	494.265481	387.217803	5.16	3407
sp|P02771|FETA_HUMAN	VDFTEIQK	MT05_07	1	2	2	y6	490.258382	383.210703	4.95	2165	494.265481	387.217803	4.91	6503
sp|P02771|FETA_HUMAN	VDFTEIQK	MT05_07	2	2	2	y6	490.258382	383.210703	5.08	2353	494.265481	387.217803	5.04	7198
sp|P02771|FETA_HUMAN	VDFTEIQK	MT05_07	3	2	2	y6	490.258382	383.210703	5.24	2163	494.265481	387.217803	5.12	8112
sp|P02771|FETA_HUMAN	VDFTEIQK	MT05_08	1	2	2	y6	490.258382	383.210703	5.08	2387	494.265481	387.217803	5.12	14992
sp|P02771|FETA_HUMAN	VDFTEIQK	MT05_08	2	2	2	y6	490.258382	383.210703	5.16	2464	494.265481	387.217803	5.16	16229
sp|P02771|FETA_HUMAN	VDFTEIQK	MT05_08	3	2	2	y6	490.258382	383.210703	4.95	2431	494.265481	387.217803	4.95	16849
sp|P02771|FETA_HUMAN	VDFTEIQK	MT06_DB	1	2	2	y6	490.258382	383.210703	5	306	494.265481	387.217803	5.4	17
sp|P02771|FETA_HUMAN	VDFTEIQK	MT06_DB	2	2	2	y6	490.258382	383.210703	5	353	494.265481	387.217803	5.44	20
sp|P02771|FETA_HUMAN	VDFTEIQK	MT06_DB	3	2	2	y6	490.258382	383.210703	5.2	182	494.265481	387.217803	5.48	0
sp|P02771|FETA_HUMAN	VDFTEIQK	MT06_CB	1	2	2	y6	490.258382	383.210703	5.32	807	494.265481	387.217803	5.64	13
sp|P02771|FETA_HUMAN	VDFTEIQK	MT06_CB	2	2	2	y6	490.258382	383.210703	5.24	1134	494.265481	387.217803	6.01	121
sp|P02771|FETA_HUMAN	VDFTEIQK	MT06_CB	3	2	2	y6	490.258382	383.210703	5.04	591	494.265481	387.217803	5.36	58
sp|P02771|FETA_HUMAN	VDFTEIQK	MT06_01	1	2	2	y6	490.258382	383.210703	4.91	408	494.265481	387.217803	5	83
sp|P02771|FETA_HUMAN	VDFTEIQK	MT06_01	2	2	2	y6	490.258382	383.210703	5.16	1980	494.265481	387.217803	5.32	146
sp|P02771|FETA_HUMAN	VDFTEIQK	MT06_01	3	2	2	y6	490.258382	383.210703	5.2	1138	494.265481	387.217803	5.32	182
sp|P02771|FETA_HUMAN	VDFTEIQK	MT06_02	1	2	2	y6	490.258382	383.210703	5.16	1419	494.265481	387.217803	5.04	186
sp|P02771|FETA_HUMAN	VDFTEIQK	MT06_02	2	2	2	y6	490.258382	383.210703	5.4	2256	494.265481	387.217803	5.4	353
sp|P02771|FETA_HUMAN	VDFTEIQK	MT06_02	3	2	2	y6	490.258382	383.210703	5.08	2138	494.265481	387.217803	5.2	229
sp|P02771|FETA_HUMAN	VDFTEIQK	MT06_03	1	2	2	y6	490.258382	383.210703	5.12	350	494.265481	387.217803	5.12	651
sp|P02771|FETA_HUMAN	VDFTEIQK	MT06_03	2	2	2	y6	490.258382	383.210703	5.24	2404	494.265481	387.217803	5.4	727
sp|P02771|FETA_HUMAN	VDFTEIQK	MT06_03	3	2	2	y6	490.258382	383.210703	5.24	759	494.265481	387.217803	5.16	730
sp|P02771|FETA_HUMAN	VDFTEIQK	MT06_04	1	2	2	y6	490.258382	383.210703	5	994	494.265481	387.217803	5	858
sp|P02771|FETA_HUMAN	VDFTEIQK	MT06_04	2	2	2	y6	490.258382	383.210703	5.24	1601	494.265481	387.217803	5.16	969
sp|P02771|FETA_HUMAN	VDFTEIQK	MT06_04	3	2	2	y6	490.258382	383.210703	5.16	1556	494.265481	387.217803	5.12	890
sp|P02771|FETA_HUMAN	VDFTEIQK	MT06_05	1	2	2	y6	490.258382	383.210703	5.28	197	494.265481	387.217803	5.12	826
sp|P02771|FETA_HUMAN	VDFTEIQK	MT06_05	2	2	2	y6	490.258382	383.210703	5.6	330	494.265481	387.217803	5.04	1065
sp|P02771|FETA_HUMAN	VDFTEIQK	MT06_05	3	2	2	y6	490.258382	383.210703	5.64	182	494.265481	387.217803	5.12	1428
sp|P02771|FETA_HUMAN	VDFTEIQK	MT06_06	1	2	2	y6	490.258382	383.210703	4.95	2112	494.265481	387.217803	4.95	3705
sp|P02771|FETA_HUMAN	VDFTEIQK	MT06_06	2	2	2	y6	490.258382	383.210703	5.08	2998	494.265481	387.217803	5.16	4869
sp|P02771|FETA_HUMAN	VDFTEIQK	MT06_06	3	2	2	y6	490.258382	383.210703	5.24	2303	494.265481	387.217803	5.2	4503
sp|P02771|FETA_HUMAN	VDFTEIQK	MT06_07	1	2	2	y6	490.258382	383.210703	5.16	2381	494.265481	387.217803	5.2	8818
sp|P02771|FETA_HUMAN	VDFTEIQK	MT06_07	2	2	2	y6	490.258382	383.210703	5.32	2427	494.265481	387.217803	5.32	9922
sp|P02771|FETA_HUMAN	VDFTEIQK	MT06_07	3	2	2	y6	490.258382	383.210703	5.2	2080	494.265481	387.217803	5.12	8214
sp|P02771|FETA_HUMAN	VDFTEIQK	MT06_08	1	2	2	y6	490.258382	383.210703	5.04	1592	494.265481	387.217803	5.08	10180
sp|P02771|FETA_HUMAN	VDFTEIQK	MT06_08	2	2	2	y6	490.258382	383.210703	5.24	1668	494.265481	387.217803	5.12	11796
sp|P02771|FETA_HUMAN	VDFTEIQK	MT06_08	3	2	2	y6	490.258382	383.210703	5.12	1417	494.265481	387.217803	5.08	10444
sp|P02771|FETA_HUMAN	VDFTEIQK	MT01_DB	1	2	1	b2	490.258382	215.102633	6.13	124	494.265481	215.102633	6.13	1
sp|P02771|FETA_HUMAN	VDFTEIQK	MT01_DB	2	2	1	b2	490.258382	215.102633	6.13	161	494.265481	215.102633	6.25	6
sp|P02771|FETA_HUMAN	VDFTEIQK	MT01_DB	3	2	1	b2	490.258382	215.102633	6.17	168	494.265481	215.102633	6.25	13
sp|P02771|FETA_HUMAN	VDFTEIQK	MT01_CB	1	2	1	b2	490.258382	215.102633	5.97	1847	494.265481	215.102633	6.01	25
sp|P02771|FETA_HUMAN	VDFTEIQK	MT01_CB	2	2	1	b2	490.258382	215.102633	6.01	4924	494.265481	215.102633	6.17	38
sp|P02771|FETA_HUMAN	VDFTEIQK	MT01_CB	3	2	1	b2	490.258382	215.102633	6.05	4361	494.265481	215.102633	6.29	35
sp|P02771|FETA_HUMAN	VDFTEIQK	MT01_01	1	2	1	b2	490.258382	215.102633	6.05	1128	494.265481	215.102633	6.05	102
sp|P02771|FETA_HUMAN	VDFTEIQK	MT01_01	2	2	1	b2	490.258382	215.102633	6.05	3577	494.265481	215.102633	6.05	349
sp|P02771|FETA_HUMAN	VDFTEIQK	MT01_01	3	2	1	b2	490.258382	215.102633	5.85	169	494.265481	215.102633	5.85	15
sp|P02771|FETA_HUMAN	VDFTEIQK	MT01_02	1	2	1	b2	490.258382	215.102633	6.05	5108	494.265481	215.102633	6.05	1050
sp|P02771|FETA_HUMAN	VDFTEIQK	MT01_02	2	2	1	b2	490.258382	215.102633	6.05	6232	494.265481	215.102633	6.01	1435
sp|P02771|FETA_HUMAN	VDFTEIQK	MT01_02	3	2	1	b2	490.258382	215.102633	5.93	6148	494.265481	215.102633	5.93	1371
sp|P02771|FETA_HUMAN	VDFTEIQK	MT01_03	1	2	1	b2	490.258382	215.102633	6.01	10194	494.265481	215.102633	6.01	3048
sp|P02771|FETA_HUMAN	VDFTEIQK	MT01_03	2	2	1	b2	490.258382	215.102633	5.97	1979	494.265481	215.102633	5.97	640
sp|P02771|FETA_HUMAN	VDFTEIQK	MT01_03	3	2	1	b2	490.258382	215.102633	6.01	7138	494.265481	215.102633	6.01	2453
sp|P02771|FETA_HUMAN	VDFTEIQK	MT01_04	1	2	1	b2	490.258382	215.102633	6.05	6810	494.265481	215.102633	6.05	4806
sp|P02771|FETA_HUMAN	VDFTEIQK	MT01_04	2	2	1	b2	490.258382	215.102633	6.09	7336	494.265481	215.102633	6.09	4596
sp|P02771|FETA_HUMAN	VDFTEIQK	MT01_04	3	2	1	b2	490.258382	215.102633	5.97	7092	494.265481	215.102633	5.97	4795
sp|P02771|FETA_HUMAN	VDFTEIQK	MT01_05	1	2	1	b2	490.258382	215.102633	6.01	7976	494.265481	215.102633	6.01	8082
[truncated: 161 more rows]
