# Supplementary material for: Web portal for analytical validation of MRM-MS assay abided with integrative multinational guidelines
Source: Sci Rep. 2020 Jul 2;10:10848. doi: 10.1038/s41598-020-67731-x (PMC7331696; doi:10.1038/s41598-020-67731-x)
Supplement: Supplementary file 2 — Supplementary file2 (ZIP 100 kb) [file 41598_2020_67731_MOESM2_ESM.zip › csv_file/Data_sensitivity.csv]

PROTEIN_NAME	PEPTIDE_SEQUENCE	REPLICATE_NAME	REPLICATES	PRECURSOR_CHARGE	PRODUCT_CHARGE	FRAGMENT_ION	LIGHT_PRECURSOR_MZ	LIGHT_PRODUCT_MZ	LIGHT_RETENTION_TIME	LIGHT_AREA	HEAVY_PRECURSOR_MZ	HEAVY_PRODUCT_MZ	HEAVY_RETENTION_TIME	HEAVY_AREA
sp|P02771|FETA_HUMAN	GYQELLEK	MT01_CB	1	2	1	y6	490.258382	759.424696	6.13	2862	494.265481	767.438895	6.29	118
sp|P02771|FETA_HUMAN	GYQELLEK	MT01_CB	2	2	1	y6	490.258382	759.424696	6.21	2693	494.265481	767.438895	6.21	121
sp|P02771|FETA_HUMAN	GYQELLEK	MT01_CB	3	2	1	y6	490.258382	759.424696	6.21	2548	494.265481	767.438895	6.21	44
sp|P02771|FETA_HUMAN	GYQELLEK	MT01_01	1	2	1	y6	490.258382	759.424696	6.17	2135	494.265481	767.438895	6.17	318
sp|P02771|FETA_HUMAN	GYQELLEK	MT01_01	2	2	1	y6	490.258382	759.424696	6.21	2305	494.265481	767.438895	6.21	314
sp|P02771|FETA_HUMAN	GYQELLEK	MT01_01	3	2	1	y6	490.258382	759.424696	6.09	427	494.265481	767.438895	6.09	68
sp|P02771|FETA_HUMAN	GYQELLEK	MT02_CB	1	2	1	y6	490.258382	759.424696	6.25	909	494.265481	767.438895	6.41	35
sp|P02771|FETA_HUMAN	GYQELLEK	MT02_CB	2	2	1	y6	490.258382	759.424696	6.25	957	494.265481	767.438895	6.29	46
sp|P02771|FETA_HUMAN	GYQELLEK	MT02_CB	3	2	1	y6	490.258382	759.424696	6.29	395	494.265481	767.438895	6.29	18
sp|P02771|FETA_HUMAN	GYQELLEK	MT02_01	1	2	1	y6	490.258382	759.424696	6.25	9190	494.265481	767.438895	6.29	1338
sp|P02771|FETA_HUMAN	GYQELLEK	MT02_01	2	2	1	y6	490.258382	759.424696	6.29	8419	494.265481	767.438895	6.29	1219
sp|P02771|FETA_HUMAN	GYQELLEK	MT02_01	3	2	1	y6	490.258382	759.424696	6.29	861	494.265481	767.438895	6.29	131
sp|P02771|FETA_HUMAN	GYQELLEK	MT03_CB	1	2	1	y6	490.258382	759.424696	5.81	1431	494.265481	767.438895	5.76	14
sp|P02771|FETA_HUMAN	GYQELLEK	MT03_CB	2	2	1	y6	490.258382	759.424696	5.81	2557	494.265481	767.438895	6.09	22
sp|P02771|FETA_HUMAN	GYQELLEK	MT03_CB	3	2	1	y6	490.258382	759.424696	5.81	2233	494.265481	767.438895	5.93	1
sp|P02771|FETA_HUMAN	GYQELLEK	MT03_01	1	2	1	y6	490.258382	759.424696	5.89	3166	494.265481	767.438895	5.85	464
sp|P02771|FETA_HUMAN	GYQELLEK	MT03_01	2	2	1	y6	490.258382	759.424696	5.76	1124	494.265481	767.438895	5.76	175
sp|P02771|FETA_HUMAN	GYQELLEK	MT03_01	3	2	1	y6	490.258382	759.424696	5.68	124	494.265481	767.438895	5.68	18
sp|P02771|FETA_HUMAN	GYQELLEK	MT04_CB	1	2	1	y6	490.258382	759.424696	5.81	1702	494.265481	767.438895	5.93	2
sp|P02771|FETA_HUMAN	GYQELLEK	MT04_CB	2	2	1	y6	490.258382	759.424696	5.85	1794	494.265481	767.438895	5.76	13
sp|P02771|FETA_HUMAN	GYQELLEK	MT04_CB	3	2	1	y6	490.258382	759.424696	5.81	1738	494.265481	767.438895	5.76	32
sp|P02771|FETA_HUMAN	GYQELLEK	MT04_01	1	2	1	y6	490.258382	759.424696	5.76	1144	494.265481	767.438895	5.76	163
sp|P02771|FETA_HUMAN	GYQELLEK	MT04_01	2	2	1	y6	490.258382	759.424696	5.72	153	494.265481	767.438895	5.72	22
sp|P02771|FETA_HUMAN	GYQELLEK	MT04_01	3	2	1	y6	490.258382	759.424696	5.81	1197	494.265481	767.438895	5.85	166
sp|P02771|FETA_HUMAN	GYQELLEK	MT05_CB	1	2	1	y6	490.258382	759.424696	5.76	4201	494.265481	767.438895	5.64	85
sp|P02771|FETA_HUMAN	GYQELLEK	MT05_CB	2	2	1	y6	490.258382	759.424696	5.76	5727	494.265481	767.438895	5.85	93
sp|P02771|FETA_HUMAN	GYQELLEK	MT05_CB	3	2	1	y6	490.258382	759.424696	5.72	5869	494.265481	767.438895	6.01	56
sp|P02771|FETA_HUMAN	GYQELLEK	MT05_01	1	2	1	y6	490.258382	759.424696	5.68	956	494.265481	767.438895	5.68	149
sp|P02771|FETA_HUMAN	GYQELLEK	MT05_01	2	2	1	y6	490.258382	759.424696	5.81	2247	494.265481	767.438895	5.81	320
sp|P02771|FETA_HUMAN	GYQELLEK	MT05_01	3	2	1	y6	490.258382	759.424696	5.85	543	494.265481	767.438895	5.85	88
sp|P02771|FETA_HUMAN	GYQELLEK	MT06_CB	1	2	1	y6	490.258382	759.424696	5.89	700	494.265481	767.438895	5.93	26
sp|P02771|FETA_HUMAN	GYQELLEK	MT06_CB	2	2	1	y6	490.258382	759.424696	5.85	1122	494.265481	767.438895	5.89	19
sp|P02771|FETA_HUMAN	GYQELLEK	MT06_CB	3	2	1	y6	490.258382	759.424696	5.81	838	494.265481	767.438895	5.56	4
sp|P02771|FETA_HUMAN	GYQELLEK	MT06_01	1	2	1	y6	490.258382	759.424696	5.72	1941	494.265481	767.438895	5.72	286
sp|P02771|FETA_HUMAN	GYQELLEK	MT06_01	2	2	1	y6	490.258382	759.424696	5.81	2241	494.265481	767.438895	5.85	313
sp|P02771|FETA_HUMAN	GYQELLEK	MT06_01	3	2	1	y6	490.258382	759.424696	5.89	1321	494.265481	767.438895	5.89	187
sp|P02771|FETA_HUMAN	VDFTEIQK	MT01_CB	1	2	1	b2	490.258382	215.102633	5.97	1847	494.265481	215.102633	6.01	25
sp|P02771|FETA_HUMAN	VDFTEIQK	MT01_CB	2	2	1	b2	490.258382	215.102633	6.01	4924	494.265481	215.102633	6.17	38
sp|P02771|FETA_HUMAN	VDFTEIQK	MT01_CB	3	2	1	b2	490.258382	215.102633	6.05	4361	494.265481	215.102633	6.29	35
sp|P02771|FETA_HUMAN	VDFTEIQK	MT01_01	1	2	1	b2	490.258382	215.102633	6.05	1128	494.265481	215.102633	6.05	102
sp|P02771|FETA_HUMAN	VDFTEIQK	MT01_01	2	2	1	b2	490.258382	215.102633	6.05	3577	494.265481	215.102633	6.05	349
sp|P02771|FETA_HUMAN	VDFTEIQK	MT01_01	3	2	1	b2	490.258382	215.102633	5.85	169	494.265481	215.102633	5.85	15
sp|P02771|FETA_HUMAN	VDFTEIQK	MT02_CB	1	2	1	b2	490.258382	215.102633	6.13	4653	494.265481	215.102633	6.17	20
sp|P02771|FETA_HUMAN	VDFTEIQK	MT02_CB	2	2	1	b2	490.258382	215.102633	6.13	4292	494.265481	215.102633	5.81	57
sp|P02771|FETA_HUMAN	VDFTEIQK	MT02_CB	3	2	1	b2	490.258382	215.102633	6.13	3117	494.265481	215.102633	5.93	29
sp|P02771|FETA_HUMAN	VDFTEIQK	MT02_01	1	2	1	b2	490.258382	215.102633	6.17	2788	494.265481	215.102633	6.17	277
sp|P02771|FETA_HUMAN	VDFTEIQK	MT02_01	2	2	1	b2	490.258382	215.102633	6.09	1125	494.265481	215.102633	6.09	114
sp|P02771|FETA_HUMAN	VDFTEIQK	MT02_01	3	2	1	b2	490.258382	215.102633	6.13	4443	494.265481	215.102633	6.13	434
sp|P02771|FETA_HUMAN	VDFTEIQK	MT03_CB	1	2	1	b2	490.258382	215.102633	5.24	5490	494.265481	215.102633	5.89	91
sp|P02771|FETA_HUMAN	VDFTEIQK	MT03_CB	2	2	1	b2	490.258382	215.102633	5.16	7110	494.265481	215.102633	5.04	181
sp|P02771|FETA_HUMAN	VDFTEIQK	MT03_CB	3	2	1	b2	490.258382	215.102633	5.16	6518	494.265481	215.102633	5.48	69
sp|P02771|FETA_HUMAN	VDFTEIQK	MT03_01	1	2	1	b2	490.258382	215.102633	5.4	1446	494.265481	215.102633	5.4	140
sp|P02771|FETA_HUMAN	VDFTEIQK	MT03_01	2	2	1	b2	490.258382	215.102633	5.2	7253	494.265481	215.102633	5.4	686
sp|P02771|FETA_HUMAN	VDFTEIQK	MT03_01	3	2	1	b2	490.258382	215.102633	5.24	7615	494.265481	215.102633	5.24	758
sp|P02771|FETA_HUMAN	VDFTEIQK	MT04_CB	1	2	1	b2	490.258382	215.102633	5.08	3204	494.265481	215.102633	6.29	105
sp|P02771|FETA_HUMAN	VDFTEIQK	MT04_CB	2	2	1	b2	490.258382	215.102633	5.32	1520	494.265481	215.102633	5.52	28
sp|P02771|FETA_HUMAN	VDFTEIQK	MT04_CB	3	2	1	b2	490.258382	215.102633	5.12	6476	494.265481	215.102633	5.81	225
sp|P02771|FETA_HUMAN	VDFTEIQK	MT04_01	1	2	1	b2	490.258382	215.102633	4.95	1098	494.265481	215.102633	4.87	98
sp|P02771|FETA_HUMAN	VDFTEIQK	MT04_01	2	2	1	b2	490.258382	215.102633	5.2	4582	494.265481	215.102633	5.24	454
sp|P02771|FETA_HUMAN	VDFTEIQK	MT04_01	3	2	1	b2	490.258382	215.102633	5	467	494.265481	215.102633	4.83	46
sp|P02771|FETA_HUMAN	VDFTEIQK	MT05_CB	1	2	1	b2	490.258382	215.102633	5.04	8727	494.265481	215.102633	4.43	56
sp|P02771|FETA_HUMAN	VDFTEIQK	MT05_CB	2	2	1	b2	490.258382	215.102633	5.08	10277	494.265481	215.102633	5.08	80
sp|P02771|FETA_HUMAN	VDFTEIQK	MT05_CB	3	2	1	b2	490.258382	215.102633	4.91	9173	494.265481	215.102633	5.44	50
sp|P02771|FETA_HUMAN	VDFTEIQK	MT05_01	1	2	1	b2	490.258382	215.102633	5.04	6022	494.265481	215.102633	5	594
sp|P02771|FETA_HUMAN	VDFTEIQK	MT05_01	2	2	1	b2	490.258382	215.102633	5.04	8971	494.265481	215.102633	5.16	784
sp|P02771|FETA_HUMAN	VDFTEIQK	MT05_01	3	2	1	b2	490.258382	215.102633	5	5976	494.265481	215.102633	5	544
sp|P02771|FETA_HUMAN	VDFTEIQK	MT06_CB	1	2	1	b2	490.258382	215.102633	5.32	2704	494.265481	215.102633	5.2	42
sp|P02771|FETA_HUMAN	VDFTEIQK	MT06_CB	2	2	1	b2	490.258382	215.102633	5.36	4407	494.265481	215.102633	5.28	67
sp|P02771|FETA_HUMAN	VDFTEIQK	MT06_CB	3	2	1	b2	490.258382	215.102633	5.16	4488	494.265481	215.102633	5.2	85
sp|P02771|FETA_HUMAN	VDFTEIQK	MT06_01	1	2	1	b2	490.258382	215.102633	4.91	2022	494.265481	215.102633	4.87	180
sp|P02771|FETA_HUMAN	VDFTEIQK	MT06_01	2	2	1	b2	490.258382	215.102633	5.12	7656	494.265481	215.102633	5.28	682
sp|P02771|FETA_HUMAN	VDFTEIQK	MT06_01	3	2	1	b2	490.258382	215.102633	5.2	5239	494.265481	215.102633	5.2	485
