# Supplementary material for: Web portal for analytical validation of MRM-MS assay abided with integrative multinational guidelines
Source: Sci Rep. 2020 Jul 2;10:10848. doi: 10.1038/s41598-020-67731-x (PMC7331696; doi:10.1038/s41598-020-67731-x)
Supplement: Supplementary file 2 — Supplementary file2 (ZIP 100 kb) [file 41598_2020_67731_MOESM2_ESM.zip › csv_file/Data_specificity.csv]

PROTEIN_NAME	PEPTIDE_SEQUENCE	REPLICATE_NAME	REPLICATES	PRECURSOR_CHARGE	PRODUCT_CHARGE	FRAGMENT_ION	LIGHT_PRECURSOR_MZ	LIGHT_PRODUCT_MZ	LIGHT_RETENTION_TIME	LIGHT_AREA	HEAVY_PRECURSOR_MZ	HEAVY_PRODUCT_MZ	HEAVY_RETENTION_TIME	HEAVY_AREA
sp|P02771|FETA_HUMAN	GYQELLEK	MT01_DB	1	2	1	y6	490.258382	759.424696	6.37	23	494.265481	767.438895	6.49	2
sp|P02771|FETA_HUMAN	GYQELLEK	MT01_DB	2	2	1	y6	490.258382	759.424696	6.62	37	494.265481	767.438895	6.74	7
sp|P02771|FETA_HUMAN	GYQELLEK	MT01_DB	3	2	1	y6	490.258382	759.424696	6.21	665	494.265481	767.438895	6.21	2
sp|P02771|FETA_HUMAN	GYQELLEK	MT01_CB	1	2	1	y6	490.258382	759.424696	6.13	2862	494.265481	767.438895	6.29	118
sp|P02771|FETA_HUMAN	GYQELLEK	MT01_CB	2	2	1	y6	490.258382	759.424696	6.21	2693	494.265481	767.438895	6.21	121
sp|P02771|FETA_HUMAN	GYQELLEK	MT01_CB	3	2	1	y6	490.258382	759.424696	6.21	2548	494.265481	767.438895	6.21	44
sp|P02771|FETA_HUMAN	GYQELLEK	MT01_01	1	2	1	y6	490.258382	759.424696	6.17	2135	494.265481	767.438895	6.17	318
sp|P02771|FETA_HUMAN	GYQELLEK	MT01_01	2	2	1	y6	490.258382	759.424696	6.21	2305	494.265481	767.438895	6.21	314
sp|P02771|FETA_HUMAN	GYQELLEK	MT01_01	3	2	1	y6	490.258382	759.424696	6.09	427	494.265481	767.438895	6.09	68
sp|P02771|FETA_HUMAN	GYQELLEK	MT01_02	1	2	1	y6	490.258382	759.424696	6.21	1940	494.265481	767.438895	6.21	720
sp|P02771|FETA_HUMAN	GYQELLEK	MT01_02	2	2	1	y6	490.258382	759.424696	6.21	2678	494.265481	767.438895	6.21	871
sp|P02771|FETA_HUMAN	GYQELLEK	MT01_02	3	2	1	y6	490.258382	759.424696	6.13	2161	494.265481	767.438895	6.17	780
sp|P02771|FETA_HUMAN	GYQELLEK	MT01_03	1	2	1	y6	490.258382	759.424696	6.21	6482	494.265481	767.438895	6.21	3260
sp|P02771|FETA_HUMAN	GYQELLEK	MT01_03	2	2	1	y6	490.258382	759.424696	6.25	6478	494.265481	767.438895	6.25	2868
sp|P02771|FETA_HUMAN	GYQELLEK	MT01_03	3	2	1	y6	490.258382	759.424696	6.21	7180	494.265481	767.438895	6.21	3107
sp|P02771|FETA_HUMAN	GYQELLEK	MT01_04	1	2	1	y6	490.258382	759.424696	6.21	4820	494.265481	767.438895	6.21	4370
sp|P02771|FETA_HUMAN	GYQELLEK	MT01_04	2	2	1	y6	490.258382	759.424696	6.25	4822	494.265481	767.438895	6.25	4393
sp|P02771|FETA_HUMAN	GYQELLEK	MT01_04	3	2	1	y6	490.258382	759.424696	6.17	4671	494.265481	767.438895	6.17	4492
sp|P02771|FETA_HUMAN	GYQELLEK	MT01_05	1	2	1	y6	490.258382	759.424696	6.17	6940	494.265481	767.438895	6.17	12673
sp|P02771|FETA_HUMAN	GYQELLEK	MT01_05	2	2	1	y6	490.258382	759.424696	6.21	6264	494.265481	767.438895	6.21	12778
sp|P02771|FETA_HUMAN	GYQELLEK	MT01_05	3	2	1	y6	490.258382	759.424696	6.17	6475	494.265481	767.438895	6.17	12245
sp|P02771|FETA_HUMAN	GYQELLEK	MT01_06	1	2	1	y6	490.258382	759.424696	6.17	4734	494.265481	767.438895	6.17	15425
sp|P02771|FETA_HUMAN	GYQELLEK	MT01_06	2	2	1	y6	490.258382	759.424696	6.17	4838	494.265481	767.438895	6.17	16590
sp|P02771|FETA_HUMAN	GYQELLEK	MT01_06	3	2	1	y6	490.258382	759.424696	6.17	4745	494.265481	767.438895	6.17	16259
sp|P02771|FETA_HUMAN	GYQELLEK	MT01_07	1	2	1	y6	490.258382	759.424696	6.17	10384	494.265481	767.438895	6.17	67627
sp|P02771|FETA_HUMAN	GYQELLEK	MT01_07	2	2	1	y6	490.258382	759.424696	6.17	11080	494.265481	767.438895	6.17	72480
sp|P02771|FETA_HUMAN	GYQELLEK	MT01_07	3	2	1	y6	490.258382	759.424696	6.21	10916	494.265481	767.438895	6.21	64260
sp|P02771|FETA_HUMAN	GYQELLEK	MT01_08	1	2	1	y6	490.258382	759.424696	6.17	9047	494.265481	767.438895	6.17	124804
sp|P02771|FETA_HUMAN	GYQELLEK	MT01_08	2	2	1	y6	490.258382	759.424696	6.21	9908	494.265481	767.438895	6.21	132217
sp|P02771|FETA_HUMAN	GYQELLEK	MT01_08	3	2	1	y6	490.258382	759.424696	6.21	9341	494.265481	767.438895	6.21	116310
sp|P02771|FETA_HUMAN	GYQELLEK	MT02_DB	1	2	1	y6	490.258382	759.424696	6.29	25	494.265481	767.438895	6.29	3
sp|P02771|FETA_HUMAN	GYQELLEK	MT02_DB	2	2	1	y6	490.258382	759.424696	6.37	19	494.265481	767.438895	6.41	0
sp|P02771|FETA_HUMAN	GYQELLEK	MT02_DB	3	2	1	y6	490.258382	759.424696	6.37	9	494.265481	767.438895	6.37	0
sp|P02771|FETA_HUMAN	GYQELLEK	MT02_CB	1	2	1	y6	490.258382	759.424696	6.25	909	494.265481	767.438895	6.41	35
sp|P02771|FETA_HUMAN	GYQELLEK	MT02_CB	2	2	1	y6	490.258382	759.424696	6.25	957	494.265481	767.438895	6.29	46
sp|P02771|FETA_HUMAN	GYQELLEK	MT02_CB	3	2	1	y6	490.258382	759.424696	6.29	395	494.265481	767.438895	6.29	18
sp|P02771|FETA_HUMAN	GYQELLEK	MT02_01	1	2	1	y6	490.258382	759.424696	6.25	9190	494.265481	767.438895	6.29	1338
sp|P02771|FETA_HUMAN	GYQELLEK	MT02_01	2	2	1	y6	490.258382	759.424696	6.29	8419	494.265481	767.438895	6.29	1219
sp|P02771|FETA_HUMAN	GYQELLEK	MT02_01	3	2	1	y6	490.258382	759.424696	6.29	861	494.265481	767.438895	6.29	131
sp|P02771|FETA_HUMAN	GYQELLEK	MT02_02	1	2	1	y6	490.258382	759.424696	6.29	5249	494.265481	767.438895	6.29	1346
sp|P02771|FETA_HUMAN	GYQELLEK	MT02_02	2	2	1	y6	490.258382	759.424696	6.29	6254	494.265481	767.438895	6.25	1515
sp|P02771|FETA_HUMAN	GYQELLEK	MT02_02	3	2	1	y6	490.258382	759.424696	6.29	834	494.265481	767.438895	6.29	212
sp|P02771|FETA_HUMAN	GYQELLEK	MT02_03	1	2	1	y6	490.258382	759.424696	6.25	3003	494.265481	767.438895	6.25	1221
sp|P02771|FETA_HUMAN	GYQELLEK	MT02_03	2	2	1	y6	490.258382	759.424696	6.25	4002	494.265481	767.438895	6.25	1534
sp|P02771|FETA_HUMAN	GYQELLEK	MT02_03	3	2	1	y6	490.258382	759.424696	6.29	498	494.265481	767.438895	6.29	259
sp|P02771|FETA_HUMAN	GYQELLEK	MT02_04	1	2	1	y6	490.258382	759.424696	6.29	7129	494.265481	767.438895	6.29	5774
sp|P02771|FETA_HUMAN	GYQELLEK	MT02_04	2	2	1	y6	490.258382	759.424696	6.25	7762	494.265481	767.438895	6.25	6617
sp|P02771|FETA_HUMAN	GYQELLEK	MT02_04	3	2	1	y6	490.258382	759.424696	6.29	1138	494.265481	767.438895	6.29	1116
sp|P02771|FETA_HUMAN	GYQELLEK	MT02_05	1	2	1	y6	490.258382	759.424696	6.25	1573	494.265481	767.438895	6.25	2570
sp|P02771|FETA_HUMAN	GYQELLEK	MT02_05	2	2	1	y6	490.258382	759.424696	6.29	1885	494.265481	767.438895	6.29	2943
sp|P02771|FETA_HUMAN	GYQELLEK	MT02_05	3	2	1	y6	490.258382	759.424696	6.29	200	494.265481	767.438895	6.29	339
sp|P02771|FETA_HUMAN	GYQELLEK	MT02_06	1	2	1	y6	490.258382	759.424696	6.25	4418	494.265481	767.438895	6.25	14297
sp|P02771|FETA_HUMAN	GYQELLEK	MT02_06	2	2	1	y6	490.258382	759.424696	6.29	3791	494.265481	767.438895	6.29	13203
sp|P02771|FETA_HUMAN	GYQELLEK	MT02_06	3	2	1	y6	490.258382	759.424696	6.29	1624	494.265481	767.438895	6.29	5390
sp|P02771|FETA_HUMAN	GYQELLEK	MT02_07	1	2	1	y6	490.258382	759.424696	6.29	5655	494.265481	767.438895	6.29	29501
sp|P02771|FETA_HUMAN	GYQELLEK	MT02_07	2	2	1	y6	490.258382	759.424696	6.29	3828	494.265481	767.438895	6.29	26126
sp|P02771|FETA_HUMAN	GYQELLEK	MT02_07	3	2	1	y6	490.258382	759.424696	6.29	1154	494.265481	767.438895	6.29	7049
sp|P02771|FETA_HUMAN	GYQELLEK	MT02_08	1	2	1	y6	490.258382	759.424696	6.25	6152	494.265481	767.438895	6.25	64850
sp|P02771|FETA_HUMAN	GYQELLEK	MT02_08	2	2	1	y6	490.258382	759.424696	6.29	5335	494.265481	767.438895	6.33	72330
sp|P02771|FETA_HUMAN	GYQELLEK	MT02_08	3	2	1	y6	490.258382	759.424696	6.29	1923	494.265481	767.438895	6.29	20536
sp|P02771|FETA_HUMAN	GYQELLEK	MT03_DB	1	2	1	y6	490.258382	759.424696	5.93	6	494.265481	767.438895	5.93	0
sp|P02771|FETA_HUMAN	GYQELLEK	MT03_DB	2	2	1	y6	490.258382	759.424696	6.01	21	494.265481	767.438895	6.05	5
sp|P02771|FETA_HUMAN	GYQELLEK	MT03_DB	3	2	1	y6	490.258382	759.424696	6.05	26	494.265481	767.438895	6.05	0
sp|P02771|FETA_HUMAN	GYQELLEK	MT03_CB	1	2	1	y6	490.258382	759.424696	5.81	1431	494.265481	767.438895	5.76	14
sp|P02771|FETA_HUMAN	GYQELLEK	MT03_CB	2	2	1	y6	490.258382	759.424696	5.81	2557	494.265481	767.438895	6.09	22
sp|P02771|FETA_HUMAN	GYQELLEK	MT03_CB	3	2	1	y6	490.258382	759.424696	5.81	2233	494.265481	767.438895	5.93	1
sp|P02771|FETA_HUMAN	GYQELLEK	MT03_01	1	2	1	y6	490.258382	759.424696	5.89	3166	494.265481	767.438895	5.85	464
sp|P02771|FETA_HUMAN	GYQELLEK	MT03_01	2	2	1	y6	490.258382	759.424696	5.76	1124	494.265481	767.438895	5.76	175
sp|P02771|FETA_HUMAN	GYQELLEK	MT03_01	3	2	1	y6	490.258382	759.424696	5.68	124	494.265481	767.438895	5.68	18
sp|P02771|FETA_HUMAN	GYQELLEK	MT03_02	2	2	1	y6	490.258382	759.424696	5.85	2022	494.265481	767.438895	5.85	780
sp|P02771|FETA_HUMAN	GYQELLEK	MT03_02	3	2	1	y6	490.258382	759.424696	5.85	2080	494.265481	767.438895	5.85	660
sp|P02771|FETA_HUMAN	GYQELLEK	MT03_02	1	2	1	y6	490.258382	759.424696	5.81	2396	494.265481	767.438895	5.81	607
sp|P02771|FETA_HUMAN	GYQELLEK	MT03_03	1	2	1	y6	490.258382	759.424696	5.89	3994	494.265481	767.438895	5.85	1827
sp|P02771|FETA_HUMAN	GYQELLEK	MT03_03	2	2	1	y6	490.258382	759.424696	5.81	4850	494.265481	767.438895	5.81	2733
sp|P02771|FETA_HUMAN	GYQELLEK	MT03_03	3	2	1	y6	490.258382	759.424696	5.81	4973	494.265481	767.438895	5.85	2417
sp|P02771|FETA_HUMAN	GYQELLEK	MT03_04	1	2	1	y6	490.258382	759.424696	5.81	3556	494.265481	767.438895	5.85	3596
sp|P02771|FETA_HUMAN	GYQELLEK	MT03_04	2	2	1	y6	490.258382	759.424696	5.85	4435	494.265481	767.438895	5.85	4179
sp|P02771|FETA_HUMAN	GYQELLEK	MT03_04	3	2	1	y6	490.258382	759.424696	5.85	4406	494.265481	767.438895	5.85	3938
sp|P02771|FETA_HUMAN	GYQELLEK	MT03_05	1	2	1	y6	490.258382	759.424696	5.85	2195	494.265481	767.438895	5.85	4553
sp|P02771|FETA_HUMAN	GYQELLEK	MT03_05	2	2	1	y6	490.258382	759.424696	5.85	2625	494.265481	767.438895	5.85	5245
sp|P02771|FETA_HUMAN	GYQELLEK	MT03_05	3	2	1	y6	490.258382	759.424696	5.89	2716	494.265481	767.438895	5.93	4920
sp|P02771|FETA_HUMAN	GYQELLEK	MT03_06	1	2	1	y6	490.258382	759.424696	5.81	2395	494.265481	767.438895	5.85	7938
sp|P02771|FETA_HUMAN	GYQELLEK	MT03_06	2	2	1	y6	490.258382	759.424696	5.81	1113	494.265481	767.438895	5.81	3883
sp|P02771|FETA_HUMAN	GYQELLEK	MT03_06	3	2	1	y6	490.258382	759.424696	5.89	1259	494.265481	767.438895	5.89	4189
sp|P02771|FETA_HUMAN	GYQELLEK	MT03_07	1	2	1	y6	490.258382	759.424696	5.81	3112	494.265481	767.438895	5.81	16420
sp|P02771|FETA_HUMAN	GYQELLEK	MT03_07	2	2	1	y6	490.258382	759.424696	5.81	3101	494.265481	767.438895	5.85	20097
sp|P02771|FETA_HUMAN	GYQELLEK	MT03_07	3	2	1	y6	490.258382	759.424696	5.76	3091	494.265481	767.438895	5.81	19288
sp|P02771|FETA_HUMAN	GYQELLEK	MT03_08	1	2	1	y6	490.258382	759.424696	5.85	3435	494.265481	767.438895	5.81	37562
sp|P02771|FETA_HUMAN	GYQELLEK	MT03_08	2	2	1	y6	490.258382	759.424696	5.89	3404	494.265481	767.438895	5.85	43023
sp|P02771|FETA_HUMAN	GYQELLEK	MT03_08	3	2	1	y6	490.258382	759.424696	5.85	3890	494.265481	767.438895	5.85	49461
sp|P02771|FETA_HUMAN	GYQELLEK	MT04_DB	1	2	1	y6	490.258382	759.424696	5.97	4	494.265481	767.438895	5.97	5
sp|P02771|FETA_HUMAN	GYQELLEK	MT04_DB	2	2	1	y6	490.258382	759.424696	5.89	2	494.265481	767.438895	5.89	5
sp|P02771|FETA_HUMAN	GYQELLEK	MT04_DB	3	2	1	y6	490.258382	759.424696	5.93	7	494.265481	767.438895	5.89	11
sp|P02771|FETA_HUMAN	GYQELLEK	MT04_CB	1	2	1	y6	490.258382	759.424696	5.81	1702	494.265481	767.438895	5.93	2
sp|P02771|FETA_HUMAN	GYQELLEK	MT04_CB	2	2	1	y6	490.258382	759.424696	5.85	1794	494.265481	767.438895	5.76	13
sp|P02771|FETA_HUMAN	GYQELLEK	MT04_CB	3	2	1	y6	490.258382	759.424696	5.81	1738	494.265481	767.438895	5.76	32
sp|P02771|FETA_HUMAN	GYQELLEK	MT04_01	1	2	1	y6	490.258382	759.424696	5.76	1144	494.265481	767.438895	5.76	163
sp|P02771|FETA_HUMAN	GYQELLEK	MT04_01	2	2	1	y6	490.258382	759.424696	5.72	153	494.265481	767.438895	5.72	22
sp|P02771|FETA_HUMAN	GYQELLEK	MT04_01	3	2	1	y6	490.258382	759.424696	5.81	1197	494.265481	767.438895	5.85	166
sp|P02771|FETA_HUMAN	GYQELLEK	MT04_02	1	2	1	y6	490.258382	759.424696	5.76	2750	494.265481	767.438895	5.76	792
sp|P02771|FETA_HUMAN	GYQELLEK	MT04_02	2	2	1	y6	490.258382	759.424696	5.85	3136	494.265481	767.438895	5.85	706
sp|P02771|FETA_HUMAN	GYQELLEK	MT04_02	3	2	1	y6	490.258382	759.424696	5.76	2892	494.265481	767.438895	5.72	1074
sp|P02771|FETA_HUMAN	GYQELLEK	MT04_03	1	2	1	y6	490.258382	759.424696	5.76	3780	494.265481	767.438895	5.76	2138
sp|P02771|FETA_HUMAN	GYQELLEK	MT04_03	2	2	1	y6	490.258382	759.424696	5.85	4491	494.265481	767.438895	5.81	2512
sp|P02771|FETA_HUMAN	GYQELLEK	MT04_03	3	2	1	y6	490.258382	759.424696	5.85	4025	494.265481	767.438895	5.89	1938
sp|P02771|FETA_HUMAN	GYQELLEK	MT04_04	1	2	1	y6	490.258382	759.424696	5.85	2288	494.265481	767.438895	5.85	2475
sp|P02771|FETA_HUMAN	GYQELLEK	MT04_04	2	2	1	y6	490.258382	759.424696	5.85	2829	494.265481	767.438895	5.81	2228
sp|P02771|FETA_HUMAN	GYQELLEK	MT04_04	3	2	1	y6	490.258382	759.424696	5.81	2512	494.265481	767.438895	5.81	2178
sp|P02771|FETA_HUMAN	GYQELLEK	MT04_05	1	2	1	y6	490.258382	759.424696	5.76	3709	494.265481	767.438895	5.81	6843
sp|P02771|FETA_HUMAN	GYQELLEK	MT04_05	2	2	1	y6	490.258382	759.424696	5.81	4551	494.265481	767.438895	5.81	8747
sp|P02771|FETA_HUMAN	GYQELLEK	MT04_05	3	2	1	y6	490.258382	759.424696	5.76	4090	494.265481	767.438895	5.76	8330
sp|P02771|FETA_HUMAN	GYQELLEK	MT04_06	1	2	1	y6	490.258382	759.424696	5.76	940	494.265481	767.438895	5.76	3033
sp|P02771|FETA_HUMAN	GYQELLEK	MT04_06	2	2	1	y6	490.258382	759.424696	5.85	3509	494.265481	767.438895	5.85	11473
sp|P02771|FETA_HUMAN	GYQELLEK	MT04_06	3	2	1	y6	490.258382	759.424696	5.85	3558	494.265481	767.438895	5.85	11995
sp|P02771|FETA_HUMAN	GYQELLEK	MT04_07	1	2	1	y6	490.258382	759.424696	5.76	3417	494.265481	767.438895	5.76	21965
sp|P02771|FETA_HUMAN	GYQELLEK	MT04_07	2	2	1	y6	490.258382	759.424696	5.76	4251	494.265481	767.438895	5.81	27807
sp|P02771|FETA_HUMAN	GYQELLEK	MT04_07	3	2	1	y6	490.258382	759.424696	5.76	3772	494.265481	767.438895	5.81	27854
sp|P02771|FETA_HUMAN	GYQELLEK	MT04_08	1	2	1	y6	490.258382	759.424696	5.76	3530	494.265481	767.438895	5.76	43527
sp|P02771|FETA_HUMAN	GYQELLEK	MT04_08	2	2	1	y6	490.258382	759.424696	5.81	3853	494.265481	767.438895	5.81	52914
sp|P02771|FETA_HUMAN	GYQELLEK	MT04_08	3	2	1	y6	490.258382	759.424696	5.81	4336	494.265481	767.438895	5.81	56374
sp|P02771|FETA_HUMAN	GYQELLEK	MT05_DB	1	2	1	y6	490.258382	759.424696	5.89	5	494.265481	767.438895	5.89	4
sp|P02771|FETA_HUMAN	GYQELLEK	MT05_DB	2	2	1	y6	490.258382	759.424696	5.89	8	494.265481	767.438895	5.89	4
sp|P02771|FETA_HUMAN	GYQELLEK	MT05_DB	3	2	1	y6	490.258382	759.424696	5.93	2	494.265481	767.438895	5.93	0
sp|P02771|FETA_HUMAN	GYQELLEK	MT05_CB	1	2	1	y6	490.258382	759.424696	5.76	4201	494.265481	767.438895	5.64	85
sp|P02771|FETA_HUMAN	GYQELLEK	MT05_CB	2	2	1	y6	490.258382	759.424696	5.76	5727	494.265481	767.438895	5.85	93
sp|P02771|FETA_HUMAN	GYQELLEK	MT05_CB	3	2	1	y6	490.258382	759.424696	5.72	5869	494.265481	767.438895	6.01	56
sp|P02771|FETA_HUMAN	GYQELLEK	MT05_01	1	2	1	y6	490.258382	759.424696	5.68	956	494.265481	767.438895	5.68	149
sp|P02771|FETA_HUMAN	GYQELLEK	MT05_01	2	2	1	y6	490.258382	759.424696	5.81	2247	494.265481	767.438895	5.81	320
sp|P02771|FETA_HUMAN	GYQELLEK	MT05_01	3	2	1	y6	490.258382	759.424696	5.85	543	494.265481	767.438895	5.85	88
sp|P02771|FETA_HUMAN	GYQELLEK	MT05_02	1	2	1	y6	490.258382	759.424696	5.76	2178	494.265481	767.438895	5.85	749
sp|P02771|FETA_HUMAN	GYQELLEK	MT05_02	2	2	1	y6	490.258382	759.424696	5.81	1865	494.265481	767.438895	5.85	562
sp|P02771|FETA_HUMAN	GYQELLEK	MT05_02	3	2	1	y6	490.258382	759.424696	5.72	2476	494.265481	767.438895	5.72	663
sp|P02771|FETA_HUMAN	GYQELLEK	MT05_03	1	2	1	y6	490.258382	759.424696	5.85	3169	494.265481	767.438895	5.81	1747
sp|P02771|FETA_HUMAN	GYQELLEK	MT05_03	2	2	1	y6	490.258382	759.424696	5.76	3712	494.265481	767.438895	5.76	2353
sp|P02771|FETA_HUMAN	GYQELLEK	MT05_03	3	2	1	y6	490.258382	759.424696	5.76	3541	494.265481	767.438895	5.76	1696
sp|P02771|FETA_HUMAN	GYQELLEK	MT05_04	1	2	1	y6	490.258382	759.424696	5.72	2714	494.265481	767.438895	5.72	2525
sp|P02771|FETA_HUMAN	GYQELLEK	MT05_04	2	2	1	y6	490.258382	759.424696	5.72	2630	494.265481	767.438895	5.72	2466
sp|P02771|FETA_HUMAN	GYQELLEK	MT05_04	3	2	1	y6	490.258382	759.424696	5.81	1838	494.265481	767.438895	5.85	1783
sp|P02771|FETA_HUMAN	GYQELLEK	MT05_05	1	2	1	y6	490.258382	759.424696	5.76	3128	494.265481	767.438895	5.76	5365
sp|P02771|FETA_HUMAN	GYQELLEK	MT05_05	2	2	1	y6	490.258382	759.424696	5.81	3699	494.265481	767.438895	5.81	7134
sp|P02771|FETA_HUMAN	GYQELLEK	MT05_05	3	2	1	y6	490.258382	759.424696	5.85	3950	494.265481	767.438895	5.85	7448
sp|P02771|FETA_HUMAN	GYQELLEK	MT05_06	1	2	1	y6	490.258382	759.424696	5.85	193	494.265481	767.438895	5.85	629
sp|P02771|FETA_HUMAN	GYQELLEK	MT05_06	2	2	1	y6	490.258382	759.424696	5.72	1234	494.265481	767.438895	5.72	4103
sp|P02771|FETA_HUMAN	GYQELLEK	MT05_06	3	2	1	y6	490.258382	759.424696	5.68	790	494.265481	767.438895	5.68	2492
sp|P02771|FETA_HUMAN	GYQELLEK	MT05_07	1	2	1	y6	490.258382	759.424696	5.76	5021	494.265481	767.438895	5.76	32024
sp|P02771|FETA_HUMAN	GYQELLEK	MT05_07	2	2	1	y6	490.258382	759.424696	5.76	6460	494.265481	767.438895	5.76	42977
sp|P02771|FETA_HUMAN	GYQELLEK	MT05_07	3	2	1	y6	490.258382	759.424696	5.81	5991	494.265481	767.438895	5.81	37354
sp|P02771|FETA_HUMAN	GYQELLEK	MT05_08	1	2	1	y6	490.258382	759.424696	5.76	6340	494.265481	767.438895	5.76	77544
sp|P02771|FETA_HUMAN	GYQELLEK	MT05_08	2	2	1	y6	490.258382	759.424696	5.81	6825	494.265481	767.438895	5.81	87557
sp|P02771|FETA_HUMAN	GYQELLEK	MT05_08	3	2	1	y6	490.258382	759.424696	5.72	6158	494.265481	767.438895	5.72	76011
sp|P02771|FETA_HUMAN	GYQELLEK	MT06_DB	1	2	1	y6	490.258382	759.424696	5.89	57	494.265481	767.438895	6.05	18
sp|P02771|FETA_HUMAN	GYQELLEK	MT06_DB	2	2	1	y6	490.258382	759.424696	5.64	48	494.265481	767.438895	5.44	1
sp|P02771|FETA_HUMAN	GYQELLEK	MT06_DB	3	2	1	y6	490.258382	759.424696	5.97	6	494.265481	767.438895	5.97	0
sp|P02771|FETA_HUMAN	GYQELLEK	MT06_CB	1	2	1	y6	490.258382	759.424696	5.89	700	494.265481	767.438895	5.93	26
sp|P02771|FETA_HUMAN	GYQELLEK	MT06_CB	2	2	1	y6	490.258382	759.424696	5.85	1122	494.265481	767.438895	5.89	19
sp|P02771|FETA_HUMAN	GYQELLEK	MT06_CB	3	2	1	y6	490.258382	759.424696	5.81	838	494.265481	767.438895	5.56	4
sp|P02771|FETA_HUMAN	GYQELLEK	MT06_01	1	2	1	y6	490.258382	759.424696	5.72	1941	494.265481	767.438895	5.72	286
sp|P02771|FETA_HUMAN	GYQELLEK	MT06_01	2	2	1	y6	490.258382	759.424696	5.81	2241	494.265481	767.438895	5.85	313
sp|P02771|FETA_HUMAN	GYQELLEK	MT06_01	3	2	1	y6	490.258382	759.424696	5.89	1321	494.265481	767.438895	5.89	187
sp|P02771|FETA_HUMAN	GYQELLEK	MT06_02	1	2	1	y6	490.258382	759.424696	5.81	3801	494.265481	767.438895	5.81	1004
sp|P02771|FETA_HUMAN	GYQELLEK	MT06_02	2	2	1	y6	490.258382	759.424696	5.89	4699	494.265481	767.438895	5.85	1322
sp|P02771|FETA_HUMAN	GYQELLEK	MT06_02	3	2	1	y6	490.258382	759.424696	5.76	3755	494.265481	767.438895	5.76	1111
sp|P02771|FETA_HUMAN	GYQELLEK	MT06_03	1	2	1	y6	490.258382	759.424696	5.76	2106	494.265481	767.438895	5.81	914
sp|P02771|FETA_HUMAN	GYQELLEK	MT06_03	2	2	1	y6	490.258382	759.424696	5.85	3501	494.265481	767.438895	5.85	1852
sp|P02771|FETA_HUMAN	GYQELLEK	MT06_03	3	2	1	y6	490.258382	759.424696	5.81	2249	494.265481	767.438895	5.76	1294
sp|P02771|FETA_HUMAN	GYQELLEK	MT06_04	1	2	1	y6	490.258382	759.424696	5.76	2762	494.265481	767.438895	5.76	2679
sp|P02771|FETA_HUMAN	GYQELLEK	MT06_04	2	2	1	y6	490.258382	759.424696	5.85	3775	494.265481	767.438895	5.85	3526
sp|P02771|FETA_HUMAN	GYQELLEK	MT06_04	3	2	1	y6	490.258382	759.424696	5.81	2982	494.265481	767.438895	5.81	3024
sp|P02771|FETA_HUMAN	GYQELLEK	MT06_05	1	2	1	y6	490.258382	759.424696	5.81	1943	494.265481	767.438895	5.76	3749
sp|P02771|FETA_HUMAN	GYQELLEK	MT06_05	2	2	1	y6	490.258382	759.424696	5.81	3461	494.265481	767.438895	5.85	5395
sp|P02771|FETA_HUMAN	GYQELLEK	MT06_05	3	2	1	y6	490.258382	759.424696	5.85	2873	494.265481	767.438895	5.76	4744
sp|P02771|FETA_HUMAN	GYQELLEK	MT06_06	1	2	1	y6	490.258382	759.424696	5.76	4979	494.265481	767.438895	5.76	15567
sp|P02771|FETA_HUMAN	GYQELLEK	MT06_06	2	2	1	y6	490.258382	759.424696	5.72	1641	494.265481	767.438895	5.72	5225
sp|P02771|FETA_HUMAN	GYQELLEK	MT06_06	3	2	1	y6	490.258382	759.424696	5.81	5488	494.265481	767.438895	5.85	18792
sp|P02771|FETA_HUMAN	GYQELLEK	MT06_07	1	2	1	y6	490.258382	759.424696	5.81	5038	494.265481	767.438895	5.76	29325
sp|P02771|FETA_HUMAN	GYQELLEK	MT06_07	2	2	1	y6	490.258382	759.424696	5.85	5925	494.265481	767.438895	5.85	35445
sp|P02771|FETA_HUMAN	GYQELLEK	MT06_07	3	2	1	y6	490.258382	759.424696	5.81	3851	494.265481	767.438895	5.81	23562
sp|P02771|FETA_HUMAN	GYQELLEK	MT06_08	1	2	1	y6	490.258382	759.424696	5.81	3625	494.265481	767.438895	5.76	45171
sp|P02771|FETA_HUMAN	GYQELLEK	MT06_08	2	2	1	y6	490.258382	759.424696	5.76	4465	494.265481	767.438895	5.76	59189
sp|P02771|FETA_HUMAN	GYQELLEK	MT06_08	3	2	1	y6	490.258382	759.424696	5.76	3030	494.265481	767.438895	5.81	37470
sp|P02771|FETA_HUMAN	VDFTEIQK	MT01_DB	1	2	1	b2	490.258382	215.102633	6.13	124	494.265481	215.102633	6.13	1
sp|P02771|FETA_HUMAN	VDFTEIQK	MT01_DB	2	2	1	b2	490.258382	215.102633	6.13	161	494.265481	215.102633	6.25	6
sp|P02771|FETA_HUMAN	VDFTEIQK	MT01_DB	3	2	1	b2	490.258382	215.102633	6.17	168	494.265481	215.102633	6.25	13
sp|P02771|FETA_HUMAN	VDFTEIQK	MT01_CB	1	2	1	b2	490.258382	215.102633	5.97	1847	494.265481	215.102633	6.01	25
sp|P02771|FETA_HUMAN	VDFTEIQK	MT01_CB	2	2	1	b2	490.258382	215.102633	6.01	4924	494.265481	215.102633	6.17	38
sp|P02771|FETA_HUMAN	VDFTEIQK	MT01_CB	3	2	1	b2	490.258382	215.102633	6.05	4361	494.265481	215.102633	6.29	35
sp|P02771|FETA_HUMAN	VDFTEIQK	MT01_01	1	2	1	b2	490.258382	215.102633	6.05	1128	494.265481	215.102633	6.05	102
sp|P02771|FETA_HUMAN	VDFTEIQK	MT01_01	2	2	1	b2	490.258382	215.102633	6.05	3577	494.265481	215.102633	6.05	349
sp|P02771|FETA_HUMAN	VDFTEIQK	MT01_01	3	2	1	b2	490.258382	215.102633	5.85	169	494.265481	215.102633	5.85	15
sp|P02771|FETA_HUMAN	VDFTEIQK	MT01_02	1	2	1	b2	490.258382	215.102633	6.05	5108	494.265481	215.102633	6.05	1050
sp|P02771|FETA_HUMAN	VDFTEIQK	MT01_02	2	2	1	b2	490.258382	215.102633	6.05	6232	494.265481	215.102633	6.01	1435
sp|P02771|FETA_HUMAN	VDFTEIQK	MT01_02	3	2	1	b2	490.258382	215.102633	5.93	6148	494.265481	215.102633	5.93	1371
sp|P02771|FETA_HUMAN	VDFTEIQK	MT01_03	1	2	1	b2	490.258382	215.102633	6.01	10194	494.265481	215.102633	6.01	3048
sp|P02771|FETA_HUMAN	VDFTEIQK	MT01_03	2	2	1	b2	490.258382	215.102633	5.97	1979	494.265481	215.102633	5.97	640
sp|P02771|FETA_HUMAN	VDFTEIQK	MT01_03	3	2	1	b2	490.258382	215.102633	6.01	7138	494.265481	215.102633	6.01	2453
sp|P02771|FETA_HUMAN	VDFTEIQK	MT01_04	1	2	1	b2	490.258382	215.102633	6.05	6810	494.265481	215.102633	6.05	4806
sp|P02771|FETA_HUMAN	VDFTEIQK	MT01_04	2	2	1	b2	490.258382	215.102633	6.09	7336	494.265481	215.102633	6.09	4596
sp|P02771|FETA_HUMAN	VDFTEIQK	MT01_04	3	2	1	b2	490.258382	215.102633	5.97	7092	494.265481	215.102633	5.97	4795
sp|P02771|FETA_HUMAN	VDFTEIQK	MT01_05	1	2	1	b2	490.258382	215.102633	6.01	7976	494.265481	215.102633	6.01	8082
sp|P02771|FETA_HUMAN	VDFTEIQK	MT01_05	2	2	1	b2	490.258382	215.102633	6.01	8677	494.265481	215.102633	6.01	9299
sp|P02771|FETA_HUMAN	VDFTEIQK	MT01_05	3	2	1	b2	490.258382	215.102633	5.97	8711	494.265481	215.102633	5.97	9444
sp|P02771|FETA_HUMAN	VDFTEIQK	MT01_06	1	2	1	b2	490.258382	215.102633	5.97	5994	494.265481	215.102633	5.97	13401
sp|P02771|FETA_HUMAN	VDFTEIQK	MT01_06	2	2	1	b2	490.258382	215.102633	5.97	6311	494.265481	215.102633	5.97	15211
sp|P02771|FETA_HUMAN	VDFTEIQK	MT01_06	3	2	1	b2	490.258382	215.102633	6.01	6728	494.265481	215.102633	6.01	15988
sp|P02771|FETA_HUMAN	VDFTEIQK	MT01_07	1	2	1	b2	490.258382	215.102633	5.97	12985	494.265481	215.102633	5.97	57749
sp|P02771|FETA_HUMAN	VDFTEIQK	MT01_07	2	2	1	b2	490.258382	215.102633	6.01	13351	494.265481	215.102633	6.01	61837
sp|P02771|FETA_HUMAN	VDFTEIQK	MT01_07	3	2	1	b2	490.258382	215.102633	6.05	13607	494.265481	215.102633	6.05	61419
sp|P02771|FETA_HUMAN	VDFTEIQK	MT01_08	1	2	1	b2	490.258382	215.102633	5.97	12987	494.265481	215.102633	5.97	102559
sp|P02771|FETA_HUMAN	VDFTEIQK	MT01_08	2	2	1	b2	490.258382	215.102633	6.01	13322	494.265481	215.102633	6.01	107180
sp|P02771|FETA_HUMAN	VDFTEIQK	MT01_08	3	2	1	b2	490.258382	215.102633	6.05	12598	494.265481	215.102633	6.05	101080
sp|P02771|FETA_HUMAN	VDFTEIQK	MT02_DB	1	2	1	b2	490.258382	215.102633	6.21	74	494.265481	215.102633	6.29	22
sp|P02771|FETA_HUMAN	VDFTEIQK	MT02_DB	2	2	1	b2	490.258382	215.102633	6.21	101	494.265481	215.102633	6.21	7
sp|P02771|FETA_HUMAN	VDFTEIQK	MT02_DB	3	2	1	b2	490.258382	215.102633	6.17	98	494.265481	215.102633	6.21	15
sp|P02771|FETA_HUMAN	VDFTEIQK	MT02_CB	1	2	1	b2	490.258382	215.102633	6.13	4653	494.265481	215.102633	6.17	20
sp|P02771|FETA_HUMAN	VDFTEIQK	MT02_CB	2	2	1	b2	490.258382	215.102633	6.13	4292	494.265481	215.102633	5.81	57
sp|P02771|FETA_HUMAN	VDFTEIQK	MT02_CB	3	2	1	b2	490.258382	215.102633	6.13	3117	494.265481	215.102633	5.93	29
sp|P02771|FETA_HUMAN	VDFTEIQK	MT02_01	1	2	1	b2	490.258382	215.102633	6.17	2788	494.265481	215.102633	6.17	277
sp|P02771|FETA_HUMAN	VDFTEIQK	MT02_01	2	2	1	b2	490.258382	215.102633	6.09	1125	494.265481	215.102633	6.09	114
sp|P02771|FETA_HUMAN	VDFTEIQK	MT02_01	3	2	1	b2	490.258382	215.102633	6.13	4443	494.265481	215.102633	6.13	434
sp|P02771|FETA_HUMAN	VDFTEIQK	MT02_02	1	2	1	b2	490.258382	215.102633	6.13	8771	494.265481	215.102633	6.13	1675
sp|P02771|FETA_HUMAN	VDFTEIQK	MT02_02	2	2	1	b2	490.258382	215.102633	6.13	9195	494.265481	215.102633	6.09	1854
sp|P02771|FETA_HUMAN	VDFTEIQK	MT02_02	3	2	1	b2	490.258382	215.102633	6.13	5317	494.265481	215.102633	6.17	910
sp|P02771|FETA_HUMAN	VDFTEIQK	MT02_03	1	2	1	b2	490.258382	215.102633	6.05	1990	494.265481	215.102633	6.05	689
sp|P02771|FETA_HUMAN	VDFTEIQK	MT02_03	2	2	1	b2	490.258382	215.102633	6.09	6841	494.265481	215.102633	6.13	2185
sp|P02771|FETA_HUMAN	VDFTEIQK	MT02_03	3	2	1	b2	490.258382	215.102633	6.13	3586	494.265481	215.102633	6.17	1277
sp|P02771|FETA_HUMAN	VDFTEIQK	MT02_04	1	2	1	b2	490.258382	215.102633	6.13	12551	494.265481	215.102633	6.13	5840
sp|P02771|FETA_HUMAN	VDFTEIQK	MT02_04	2	2	1	b2	490.258382	215.102633	6.09	13124	494.265481	215.102633	6.09	6214
sp|P02771|FETA_HUMAN	VDFTEIQK	MT02_04	3	2	1	b2	490.258382	215.102633	6.13	5158	494.265481	215.102633	6.13	3264
sp|P02771|FETA_HUMAN	VDFTEIQK	MT02_05	1	2	1	b2	490.258382	215.102633	6.09	4620	494.265481	215.102633	6.09	4972
sp|P02771|FETA_HUMAN	VDFTEIQK	MT02_05	2	2	1	b2	490.258382	215.102633	6.13	4921	494.265481	215.102633	6.13	5353
sp|P02771|FETA_HUMAN	VDFTEIQK	MT02_05	3	2	1	b2	490.258382	215.102633	6.09	486	494.265481	215.102633	6.09	523
sp|P02771|FETA_HUMAN	VDFTEIQK	MT02_06	1	2	1	b2	490.258382	215.102633	6.09	5914	494.265481	215.102633	6.09	12156
sp|P02771|FETA_HUMAN	VDFTEIQK	MT02_06	2	2	1	b2	490.258382	215.102633	6.17	9118	494.265481	215.102633	6.17	20612
sp|P02771|FETA_HUMAN	VDFTEIQK	MT02_06	3	2	1	b2	490.258382	215.102633	6.13	7406	494.265481	215.102633	6.13	16311
sp|P02771|FETA_HUMAN	VDFTEIQK	MT02_07	1	2	1	b2	490.258382	215.102633	6.13	6473	494.265481	215.102633	6.13	24740
sp|P02771|FETA_HUMAN	VDFTEIQK	MT02_07	2	2	1	b2	490.258382	215.102633	6.13	5836	494.265481	215.102633	6.13	24884
sp|P02771|FETA_HUMAN	VDFTEIQK	MT02_07	3	2	1	b2	490.258382	215.102633	6.13	4987	494.265481	215.102633	6.13	21656
sp|P02771|FETA_HUMAN	VDFTEIQK	MT02_08	1	2	1	b2	490.258382	215.102633	6.09	6017	494.265481	215.102633	6.09	42827
sp|P02771|FETA_HUMAN	VDFTEIQK	MT02_08	2	2	1	b2	490.258382	215.102633	6.17	8347	494.265481	215.102633	6.17	71014
sp|P02771|FETA_HUMAN	VDFTEIQK	MT02_08	3	2	1	b2	490.258382	215.102633	6.13	8142	494.265481	215.102633	6.13	61258
sp|P02771|FETA_HUMAN	VDFTEIQK	MT03_DB	1	2	1	b2	490.258382	215.102633	5.56	2	494.265481	215.102633	5.64	0
sp|P02771|FETA_HUMAN	VDFTEIQK	MT03_DB	2	2	1	b2	490.258382	215.102633	5.64	26	494.265481	215.102633	5.6	8
sp|P02771|FETA_HUMAN	VDFTEIQK	MT03_DB	3	2	1	b2	490.258382	215.102633	5.6	28	494.265481	215.102633	5.68	1
sp|P02771|FETA_HUMAN	VDFTEIQK	MT03_CB	1	2	1	b2	490.258382	215.102633	5.24	5490	494.265481	215.102633	5.89	91
sp|P02771|FETA_HUMAN	VDFTEIQK	MT03_CB	2	2	1	b2	490.258382	215.102633	5.16	7110	494.265481	215.102633	5.04	181
sp|P02771|FETA_HUMAN	VDFTEIQK	MT03_CB	3	2	1	b2	490.258382	215.102633	5.16	6518	494.265481	215.102633	5.48	69
sp|P02771|FETA_HUMAN	VDFTEIQK	MT03_01	1	2	1	b2	490.258382	215.102633	5.4	1446	494.265481	215.102633	5.4	140
sp|P02771|FETA_HUMAN	VDFTEIQK	MT03_01	2	2	1	b2	490.258382	215.102633	5.2	7253	494.265481	215.102633	5.4	686
sp|P02771|FETA_HUMAN	VDFTEIQK	MT03_01	3	2	1	b2	490.258382	215.102633	5.24	7615	494.265481	215.102633	5.24	758
sp|P02771|FETA_HUMAN	VDFTEIQK	MT03_02	2	2	1	b2	490.258382	215.102633	5.36	5368	494.265481	215.102633	5.24	953
sp|P02771|FETA_HUMAN	VDFTEIQK	MT03_02	3	2	1	b2	490.258382	215.102633	5.24	6100	494.265481	215.102633	5.32	993
sp|P02771|FETA_HUMAN	VDFTEIQK	MT03_02	1	2	1	b2	490.258382	215.102633	5.2	6399	494.265481	215.102633	5.32	1075
sp|P02771|FETA_HUMAN	VDFTEIQK	MT03_03	1	2	1	b2	490.258382	215.102633	5.28	2613	494.265481	215.102633	5.2	893
sp|P02771|FETA_HUMAN	VDFTEIQK	MT03_03	2	2	1	b2	490.258382	215.102633	5.24	8824	494.265481	215.102633	5.12	3153
sp|P02771|FETA_HUMAN	VDFTEIQK	MT03_03	3	2	1	b2	490.258382	215.102633	5.24	2916	494.265481	215.102633	5.24	1063
sp|P02771|FETA_HUMAN	VDFTEIQK	MT03_04	1	2	1	b2	490.258382	215.102633	5.24	6770	494.265481	215.102633	5.28	4549
sp|P02771|FETA_HUMAN	VDFTEIQK	MT03_04	2	2	1	b2	490.258382	215.102633	5.24	8133	494.265481	215.102633	5.28	4755
sp|P02771|FETA_HUMAN	VDFTEIQK	MT03_04	3	2	1	b2	490.258382	215.102633	5.24	8414	494.265481	215.102633	5.24	5452
sp|P02771|FETA_HUMAN	VDFTEIQK	MT03_05	1	2	1	b2	490.258382	215.102633	5.32	2740	494.265481	215.102633	5.36	2769
sp|P02771|FETA_HUMAN	VDFTEIQK	MT03_05	2	2	1	b2	490.258382	215.102633	5.4	3667	494.265481	215.102633	5.36	3837
sp|P02771|FETA_HUMAN	VDFTEIQK	MT03_05	3	2	1	b2	490.258382	215.102633	5.6	1120	494.265481	215.102633	5.6	1157
sp|P02771|FETA_HUMAN	VDFTEIQK	MT03_06	1	2	1	b2	490.258382	215.102633	5.2	5031	494.265481	215.102633	5.24	11982
sp|P02771|FETA_HUMAN	VDFTEIQK	MT03_06	2	2	1	b2	490.258382	215.102633	5.04	6539	494.265481	215.102633	5.08	14464
sp|P02771|FETA_HUMAN	VDFTEIQK	MT03_06	3	2	1	b2	490.258382	215.102633	5.48	7319	494.265481	215.102633	5.36	15435
sp|P02771|FETA_HUMAN	VDFTEIQK	MT03_07	1	2	1	b2	490.258382	215.102633	5.28	6373	494.265481	215.102633	5.28	27886
sp|P02771|FETA_HUMAN	VDFTEIQK	MT03_07	2	2	1	b2	490.258382	215.102633	5.2	7496	494.265481	215.102633	5.16	32883
sp|P02771|FETA_HUMAN	VDFTEIQK	MT03_07	3	2	1	b2	490.258382	215.102633	5.16	7869	494.265481	215.102633	5.12	34149
sp|P02771|FETA_HUMAN	VDFTEIQK	MT03_08	1	2	1	b2	490.258382	215.102633	5.24	6131	494.265481	215.102633	5.28	45916
sp|P02771|FETA_HUMAN	VDFTEIQK	MT03_08	2	2	1	b2	490.258382	215.102633	5.4	6973	494.265481	215.102633	5.36	53638
sp|P02771|FETA_HUMAN	VDFTEIQK	MT03_08	3	2	1	b2	490.258382	215.102633	5.32	7634	494.265481	215.102633	5.28	55792
sp|P02771|FETA_HUMAN	VDFTEIQK	MT04_DB	1	2	1	b2	490.258382	215.102633	5.48	66	494.265481	215.102633	5.32	4
sp|P02771|FETA_HUMAN	VDFTEIQK	MT04_DB	2	2	1	b2	490.258382	215.102633	5.24	55	494.265481	215.102633	5.28	7
sp|P02771|FETA_HUMAN	VDFTEIQK	MT04_DB	3	2	1	b2	490.258382	215.102633	5.28	8	494.265481	215.102633	5.32	22
sp|P02771|FETA_HUMAN	VDFTEIQK	MT04_CB	1	2	1	b2	490.258382	215.102633	5.08	3204	494.265481	215.102633	6.29	105
sp|P02771|FETA_HUMAN	VDFTEIQK	MT04_CB	2	2	1	b2	490.258382	215.102633	5.32	1520	494.265481	215.102633	5.52	28
sp|P02771|FETA_HUMAN	VDFTEIQK	MT04_CB	3	2	1	b2	490.258382	215.102633	5.12	6476	494.265481	215.102633	5.81	225
sp|P02771|FETA_HUMAN	VDFTEIQK	MT04_01	1	2	1	b2	490.258382	215.102633	4.95	1098	494.265481	215.102633	4.87	98
sp|P02771|FETA_HUMAN	VDFTEIQK	MT04_01	2	2	1	b2	490.258382	215.102633	5.2	4582	494.265481	215.102633	5.24	454
sp|P02771|FETA_HUMAN	VDFTEIQK	MT04_01	3	2	1	b2	490.258382	215.102633	5	467	494.265481	215.102633	4.83	46
sp|P02771|FETA_HUMAN	VDFTEIQK	MT04_02	1	2	1	b2	490.258382	215.102633	5.16	5982	494.265481	215.102633	5.08	1103
sp|P02771|FETA_HUMAN	VDFTEIQK	MT04_02	2	2	1	b2	490.258382	215.102633	5.24	7367	494.265481	215.102633	5.2	1416
sp|P02771|FETA_HUMAN	VDFTEIQK	MT04_02	3	2	1	b2	490.258382	215.102633	5.12	7064	494.265481	215.102633	5	1292
sp|P02771|FETA_HUMAN	VDFTEIQK	MT04_03	1	2	1	b2	490.258382	215.102633	5.04	4809	494.265481	215.102633	5	1516
sp|P02771|FETA_HUMAN	VDFTEIQK	MT04_03	2	2	1	b2	490.258382	215.102633	5.32	1991	494.265481	215.102633	5.32	625
sp|P02771|FETA_HUMAN	VDFTEIQK	MT04_03	3	2	1	b2	490.258382	215.102633	5.32	2246	494.265481	215.102633	5.32	759
sp|P02771|FETA_HUMAN	VDFTEIQK	MT04_04	1	2	1	b2	490.258382	215.102633	5.16	6411	494.265481	215.102633	5.28	3964
sp|P02771|FETA_HUMAN	VDFTEIQK	MT04_04	2	2	1	b2	490.258382	215.102633	5.16	7236	494.265481	215.102633	5.16	3997
sp|P02771|FETA_HUMAN	VDFTEIQK	MT04_04	3	2	1	b2	490.258382	215.102633	5.16	7274	494.265481	215.102633	5.12	4764
sp|P02771|FETA_HUMAN	VDFTEIQK	MT04_05	1	2	1	b2	490.258382	215.102633	5.16	6942	494.265481	215.102633	5.12	7469
sp|P02771|FETA_HUMAN	VDFTEIQK	MT04_05	2	2	1	b2	490.258382	215.102633	5.2	8273	494.265481	215.102633	5.16	8887
sp|P02771|FETA_HUMAN	VDFTEIQK	MT04_05	3	2	1	b2	490.258382	215.102633	5	8634	494.265481	215.102633	5.08	8971
sp|P02771|FETA_HUMAN	VDFTEIQK	MT04_06	1	2	1	b2	490.258382	215.102633	5.08	4652	494.265481	215.102633	5.04	11479
sp|P02771|FETA_HUMAN	VDFTEIQK	MT04_06	2	2	1	b2	490.258382	215.102633	5.28	5749	494.265481	215.102633	5.28	14157
sp|P02771|FETA_HUMAN	VDFTEIQK	MT04_06	3	2	1	b2	490.258382	215.102633	5.32	6742	494.265481	215.102633	5.24	15116
sp|P02771|FETA_HUMAN	VDFTEIQK	MT04_07	1	2	1	b2	490.258382	215.102633	5.12	6036	494.265481	215.102633	5.08	25527
sp|P02771|FETA_HUMAN	VDFTEIQK	MT04_07	2	2	1	b2	490.258382	215.102633	5.08	7413	494.265481	215.102633	5.12	31818
sp|P02771|FETA_HUMAN	VDFTEIQK	MT04_07	3	2	1	b2	490.258382	215.102633	5.16	7542	494.265481	215.102633	5.16	33514
sp|P02771|FETA_HUMAN	VDFTEIQK	MT04_08	1	2	1	b2	490.258382	215.102633	5.16	9080	494.265481	215.102633	5.12	73331
sp|P02771|FETA_HUMAN	VDFTEIQK	MT04_08	2	2	1	b2	490.258382	215.102633	5.12	10327	494.265481	215.102633	5.12	78371
sp|P02771|FETA_HUMAN	VDFTEIQK	MT04_08	3	2	1	b2	490.258382	215.102633	5.16	10033	494.265481	215.102633	5.16	78145
sp|P02771|FETA_HUMAN	VDFTEIQK	MT05_DB	1	2	1	b2	490.258382	215.102633	5.28	29	494.265481	215.102633	5.36	2
sp|P02771|FETA_HUMAN	VDFTEIQK	MT05_DB	2	2	1	b2	490.258382	215.102633	5.48	17	494.265481	215.102633	5.48	8
sp|P02771|FETA_HUMAN	VDFTEIQK	MT05_DB	3	2	1	b2	490.258382	215.102633	5.48	35	494.265481	215.102633	5.56	7
sp|P02771|FETA_HUMAN	VDFTEIQK	MT05_CB	1	2	1	b2	490.258382	215.102633	5.04	8727	494.265481	215.102633	4.43	56
sp|P02771|FETA_HUMAN	VDFTEIQK	MT05_CB	2	2	1	b2	490.258382	215.102633	5.08	10277	494.265481	215.102633	5.08	80
sp|P02771|FETA_HUMAN	VDFTEIQK	MT05_CB	3	2	1	b2	490.258382	215.102633	4.91	9173	494.265481	215.102633	5.44	50
sp|P02771|FETA_HUMAN	VDFTEIQK	MT05_01	1	2	1	b2	490.258382	215.102633	5.04	6022	494.265481	215.102633	5	594
sp|P02771|FETA_HUMAN	VDFTEIQK	MT05_01	2	2	1	b2	490.258382	215.102633	5.04	8971	494.265481	215.102633	5.16	784
sp|P02771|FETA_HUMAN	VDFTEIQK	MT05_01	3	2	1	b2	490.258382	215.102633	5	5976	494.265481	215.102633	5	544
sp|P02771|FETA_HUMAN	VDFTEIQK	MT05_02	1	2	1	b2	490.258382	215.102633	5.08	7262	494.265481	215.102633	5.12	1313
sp|P02771|FETA_HUMAN	VDFTEIQK	MT05_02	2	2	1	b2	490.258382	215.102633	5.16	7468	494.265481	215.102633	5.16	1316
sp|P02771|FETA_HUMAN	VDFTEIQK	MT05_02	3	2	1	b2	490.258382	215.102633	4.95	8992	494.265481	215.102633	5	1579
sp|P02771|FETA_HUMAN	VDFTEIQK	MT05_03	1	2	1	b2	490.258382	215.102633	5.12	4698	494.265481	215.102633	5.12	1554
sp|P02771|FETA_HUMAN	VDFTEIQK	MT05_03	2	2	1	b2	490.258382	215.102633	5.08	8253	494.265481	215.102633	5.08	2963
sp|P02771|FETA_HUMAN	VDFTEIQK	MT05_03	3	2	1	b2	490.258382	215.102633	5.08	4997	494.265481	215.102633	5.04	1732
sp|P02771|FETA_HUMAN	VDFTEIQK	MT05_04	1	2	1	b2	490.258382	215.102633	4.91	6736	494.265481	215.102633	5	4214
sp|P02771|FETA_HUMAN	VDFTEIQK	MT05_04	2	2	1	b2	490.258382	215.102633	5	7493	494.265481	215.102633	4.95	4701
sp|P02771|FETA_HUMAN	VDFTEIQK	MT05_04	3	2	1	b2	490.258382	215.102633	5.24	6823	494.265481	215.102633	5.16	4216
sp|P02771|FETA_HUMAN	VDFTEIQK	MT05_05	1	2	1	b2	490.258382	215.102633	5.04	2117	494.265481	215.102633	5.04	2190
sp|P02771|FETA_HUMAN	VDFTEIQK	MT05_05	2	2	1	b2	490.258382	215.102633	5.2	2314	494.265481	215.102633	5.2	2484
sp|P02771|FETA_HUMAN	VDFTEIQK	MT05_05	3	2	1	b2	490.258382	215.102633	5.28	3681	494.265481	215.102633	5.32	3924
sp|P02771|FETA_HUMAN	VDFTEIQK	MT05_06	1	2	1	b2	490.258382	215.102633	4.95	5977	494.265481	215.102633	5	11248
sp|P02771|FETA_HUMAN	VDFTEIQK	MT05_06	2	2	1	b2	490.258382	215.102633	5.04	7743	494.265481	215.102633	5.12	14561
sp|P02771|FETA_HUMAN	VDFTEIQK	MT05_06	3	2	1	b2	490.258382	215.102633	5.16	8238	494.265481	215.102633	5.16	15235
sp|P02771|FETA_HUMAN	VDFTEIQK	MT05_07	1	2	1	b2	490.258382	215.102633	4.95	9428	494.265481	215.102633	5	33509
sp|P02771|FETA_HUMAN	VDFTEIQK	MT05_07	2	2	1	b2	490.258382	215.102633	5.08	10527	494.265481	215.102633	5.04	40717
sp|P02771|FETA_HUMAN	VDFTEIQK	MT05_07	3	2	1	b2	490.258382	215.102633	5.12	10584	494.265481	215.102633	5.16	38971
sp|P02771|FETA_HUMAN	VDFTEIQK	MT05_08	1	2	1	b2	490.258382	215.102633	5.08	11605	494.265481	215.102633	5.04	76225
sp|P02771|FETA_HUMAN	VDFTEIQK	MT05_08	2	2	1	b2	490.258382	215.102633	5.24	11260	494.265481	215.102633	5.2	81017
sp|P02771|FETA_HUMAN	VDFTEIQK	MT05_08	3	2	1	b2	490.258382	215.102633	5	12505	494.265481	215.102633	5.04	81763
sp|P02771|FETA_HUMAN	VDFTEIQK	MT06_DB	1	2	1	b2	490.258382	215.102633	5.32	39	494.265481	215.102633	5.36	1
sp|P02771|FETA_HUMAN	VDFTEIQK	MT06_DB	2	2	1	b2	490.258382	215.102633	5.32	53	494.265481	215.102633	5.36	10
sp|P02771|FETA_HUMAN	VDFTEIQK	MT06_DB	3	2	1	b2	490.258382	215.102633	5.44	76	494.265481	215.102633	5.44	5
sp|P02771|FETA_HUMAN	VDFTEIQK	MT06_CB	1	2	1	b2	490.258382	215.102633	5.32	2704	494.265481	215.102633	5.2	42
sp|P02771|FETA_HUMAN	VDFTEIQK	MT06_CB	2	2	1	b2	490.258382	215.102633	5.36	4407	494.265481	215.102633	5.28	67
sp|P02771|FETA_HUMAN	VDFTEIQK	MT06_CB	3	2	1	b2	490.258382	215.102633	5.16	4488	494.265481	215.102633	5.2	85
sp|P02771|FETA_HUMAN	VDFTEIQK	MT06_01	1	2	1	b2	490.258382	215.102633	4.91	2022	494.265481	215.102633	4.87	180
sp|P02771|FETA_HUMAN	VDFTEIQK	MT06_01	2	2	1	b2	490.258382	215.102633	5.12	7656	494.265481	215.102633	5.28	682
sp|P02771|FETA_HUMAN	VDFTEIQK	MT06_01	3	2	1	b2	490.258382	215.102633	5.2	5239	494.265481	215.102633	5.2	485
sp|P02771|FETA_HUMAN	VDFTEIQK	MT06_02	1	2	1	b2	490.258382	215.102633	5.16	7741	494.265481	215.102633	5.24	926
sp|P02771|FETA_HUMAN	VDFTEIQK	MT06_02	2	2	1	b2	490.258382	215.102633	5.32	9957	494.265481	215.102633	5.24	1805
sp|P02771|FETA_HUMAN	VDFTEIQK	MT06_02	3	2	1	b2	490.258382	215.102633	5.16	10701	494.265481	215.102633	5.2	1561
sp|P02771|FETA_HUMAN	VDFTEIQK	MT06_03	1	2	1	b2	490.258382	215.102633	5.12	2113	494.265481	215.102633	5.12	710
sp|P02771|FETA_HUMAN	VDFTEIQK	MT06_03	2	2	1	b2	490.258382	215.102633	5.28	10762	494.265481	215.102633	5.28	3497
sp|P02771|FETA_HUMAN	VDFTEIQK	MT06_03	3	2	1	b2	490.258382	215.102633	5.12	4786	494.265481	215.102633	5	1491
sp|P02771|FETA_HUMAN	VDFTEIQK	MT06_04	1	2	1	b2	490.258382	215.102633	5.04	5845	494.265481	215.102633	5	3622
sp|P02771|FETA_HUMAN	VDFTEIQK	MT06_04	2	2	1	b2	490.258382	215.102633	5.24	8008	494.265481	215.102633	5.2	4155
sp|P02771|FETA_HUMAN	VDFTEIQK	MT06_04	3	2	1	b2	490.258382	215.102633	5.2	8718	494.265481	215.102633	5.16	4739
sp|P02771|FETA_HUMAN	VDFTEIQK	MT06_05	1	2	1	b2	490.258382	215.102633	5.28	1063	494.265481	215.102633	5.28	1075
sp|P02771|FETA_HUMAN	VDFTEIQK	MT06_05	2	2	1	b2	490.258382	215.102633	5.44	1322	494.265481	215.102633	5.48	1407
sp|P02771|FETA_HUMAN	VDFTEIQK	MT06_05	3	2	1	b2	490.258382	215.102633	5.48	986	494.265481	215.102633	5.48	967
sp|P02771|FETA_HUMAN	VDFTEIQK	MT06_06	1	2	1	b2	490.258382	215.102633	5.04	9542	494.265481	215.102633	5.08	16367
sp|P02771|FETA_HUMAN	VDFTEIQK	MT06_06	2	2	1	b2	490.258382	215.102633	5.2	11304	494.265481	215.102633	5.12	23156
sp|P02771|FETA_HUMAN	VDFTEIQK	MT06_06	3	2	1	b2	490.258382	215.102633	5.24	11499	494.265481	215.102633	5.2	21478
sp|P02771|FETA_HUMAN	VDFTEIQK	MT06_07	1	2	1	b2	490.258382	215.102633	5.2	12745	494.265481	215.102633	5.16	46016
sp|P02771|FETA_HUMAN	VDFTEIQK	MT06_07	2	2	1	b2	490.258382	215.102633	5.32	12478	494.265481	215.102633	5.32	46148
sp|P02771|FETA_HUMAN	VDFTEIQK	MT06_07	3	2	1	b2	490.258382	215.102633	5.16	12334	494.265481	215.102633	5.16	46059
sp|P02771|FETA_HUMAN	VDFTEIQK	MT06_08	1	2	1	b2	490.258382	215.102633	5.08	7690	494.265481	215.102633	5.12	52288
sp|P02771|FETA_HUMAN	VDFTEIQK	MT06_08	2	2	1	b2	490.258382	215.102633	5.12	9315	494.265481	215.102633	5.12	59410
sp|P02771|FETA_HUMAN	VDFTEIQK	MT06_08	3	2	1	b2	490.258382	215.102633	5	8706	494.265481	215.102633	5.12	57766
