# Supplementary material for: Web portal for analytical validation of MRM-MS assay abided with integrative multinational guidelines
Source: Sci Rep. 2020 Jul 2;10:10848. doi: 10.1038/s41598-020-67731-x (PMC7331696; doi:10.1038/s41598-020-67731-x)
Supplement: Supplementary file 2 — Supplementary file2 (ZIP 100 kb) [file 41598_2020_67731_MOESM2_ESM.zip › csv_file/Data_stability.csv]

PROTEIN_NAME	PEPTIDE_SEQUENCE	REPLICATE_NAME	REPLICATES	PRECURSOR_CHARGE	PRODUCT_CHARGE	FRAGMENT_ION	LIGHT_PRECURSOR_MZ	LIGHT_PRODUCT_MZ	LIGHT_RETENTION_TIME	LIGHT_AREA	HEAVY_PRECURSOR_MZ	HEAVY_PRODUCT_MZ	HEAVY_RETENTION_TIME	HEAVY_AREA
GYQELLEK	sp|P02771|FETA_HUMAN	(0) 0-day (control)_QC1	1	2	1	y6	490.258382	759.424696	5.81	68568	494.265481	767.438895	5.81	11115
GYQELLEK	sp|P02771|FETA_HUMAN	(0) 0-day (control)_QC1	2	2	1	y6	490.258382	759.424696	5.93	4577	494.265481	767.438895	5.97	691
GYQELLEK	sp|P02771|FETA_HUMAN	(0) 0-day (control)_QC1	3	2	1	y6	490.258382	759.424696	5.97	5299	494.265481	767.438895	6.01	838
VDFTEIQK	sp|P02771|FETA_HUMAN	(0) 0-day (control)_QC1	1	2	1	b2	490.258382	215.102633	5.04	8774	494.265481	215.102633	5.12	855
VDFTEIQK	sp|P02771|FETA_HUMAN	(0) 0-day (control)_QC1	2	2	1	b2	490.258382	215.102633	5.16	8520	494.265481	215.102633	5.04	835
VDFTEIQK	sp|P02771|FETA_HUMAN	(0) 0-day (control)_QC1	3	2	1	b2	490.258382	215.102633	5.85	172706	494.265481	215.102633	5.85	15355
GYQELLEK	sp|P02771|FETA_HUMAN	(0) 0-day (control)_QC2	1	2	1	y6	490.258382	759.424696	6.29	5111	494.265481	767.438895	6.29	1238
GYQELLEK	sp|P02771|FETA_HUMAN	(0) 0-day (control)_QC2	2	2	1	y6	490.258382	759.424696	6.25	5924	494.265481	767.438895	6.25	1362
GYQELLEK	sp|P02771|FETA_HUMAN	(0) 0-day (control)_QC2	3	2	1	y6	490.258382	759.424696	6.25	3849	494.265481	767.438895	6.25	942
VDFTEIQK	sp|P02771|FETA_HUMAN	(0) 0-day (control)_QC2	1	2	1	b2	490.258382	215.102633	4.75	7104	494.265481	215.102633	4.95	993
VDFTEIQK	sp|P02771|FETA_HUMAN	(0) 0-day (control)_QC2	2	2	1	b2	490.258382	215.102633	5	7099	494.265481	215.102633	5.16	1037
VDFTEIQK	sp|P02771|FETA_HUMAN	(0) 0-day (control)_QC2	3	2	1	b2	490.258382	215.102633	5.48	10671	494.265481	215.102633	5.44	1578
GYQELLEK	sp|P02771|FETA_HUMAN	(0) 0-day (control)_QC3	1	2	1	y6	490.258382	759.424696	6.05	5429	494.265481	767.438895	6.05	45715
GYQELLEK	sp|P02771|FETA_HUMAN	(0) 0-day (control)_QC3	2	2	1	y6	490.258382	759.424696	6.09	5557	494.265481	767.438895	6.09	48917
GYQELLEK	sp|P02771|FETA_HUMAN	(0) 0-day (control)_QC3	3	2	1	y6	490.258382	759.424696	6.05	28519	494.265481	767.438895	6.05	282522
VDFTEIQK	sp|P02771|FETA_HUMAN	(0) 0-day (control)_QC3	1	2	1	b2	490.258382	215.102633	6.05	9016	494.265481	215.102633	6.05	51060
VDFTEIQK	sp|P02771|FETA_HUMAN	(0) 0-day (control)_QC3	2	2	1	b2	490.258382	215.102633	5.89	9485	494.265481	215.102633	5.89	54100
VDFTEIQK	sp|P02771|FETA_HUMAN	(0) 0-day (control)_QC3	3	2	1	b2	490.258382	215.102633	6.09	8603	494.265481	215.102633	6.09	45974
GYQELLEK	sp|P02771|FETA_HUMAN	(0) 0-day (control)_QC4	1	2	1	y6	490.258382	759.424696	6.21	7240	494.265481	767.438895	6.21	79049
GYQELLEK	sp|P02771|FETA_HUMAN	(0) 0-day (control)_QC4	2	2	1	y6	490.258382	759.424696	6.05	18238	494.265481	767.438895	6.05	202155
GYQELLEK	sp|P02771|FETA_HUMAN	(0) 0-day (control)_QC4	3	2	1	y6	490.258382	759.424696	6.01	1157	494.265481	767.438895	6.01	13582
VDFTEIQK	sp|P02771|FETA_HUMAN	(0) 0-day (control)_QC4	1	2	1	b2	490.258382	215.102633	6.09	14248	494.265481	215.102633	6.05	100078
VDFTEIQK	sp|P02771|FETA_HUMAN	(0) 0-day (control)_QC4	2	2	1	b2	490.258382	215.102633	6.17	13057	494.265481	215.102633	6.17	95238
VDFTEIQK	sp|P02771|FETA_HUMAN	(0) 0-day (control)_QC4	3	2	1	b2	490.258382	215.102633	6.09	14420	494.265481	215.102633	6.09	99860
GYQELLEK	sp|P02771|FETA_HUMAN	(1) RT_01-day_QC1	1	2	1	y6	490.258382	759.424696	5.89	63025	494.265481	767.438895	5.85	9468
GYQELLEK	sp|P02771|FETA_HUMAN	(1) RT_01-day_QC1	2	2	1	y6	490.258382	759.424696	5.85	61349	494.265481	767.438895	5.81	9489
GYQELLEK	sp|P02771|FETA_HUMAN	(1) RT_01-day_QC1	3	2	1	y6	490.258382	759.424696	6.09	10391	494.265481	767.438895	6.09	1589
VDFTEIQK	sp|P02771|FETA_HUMAN	(1) RT_01-day_QC1	1	2	1	b2	490.258382	215.102633	5.68	14269	494.265481	215.102633	5.72	1228
VDFTEIQK	sp|P02771|FETA_HUMAN	(1) RT_01-day_QC1	2	2	1	b2	490.258382	215.102633	5.85	16895	494.265481	215.102633	5.85	1589
VDFTEIQK	sp|P02771|FETA_HUMAN	(1) RT_01-day_QC1	3	2	1	b2	490.258382	215.102633	6.05	8329	494.265481	215.102633	6.05	811
GYQELLEK	sp|P02771|FETA_HUMAN	(1) RT_01-day_QC2	1	2	1	y6	490.258382	759.424696	5.72	12300	494.265481	767.438895	5.68	2930
GYQELLEK	sp|P02771|FETA_HUMAN	(1) RT_01-day_QC2	2	2	1	y6	490.258382	759.424696	5.81	14385	494.265481	767.438895	5.81	3304
GYQELLEK	sp|P02771|FETA_HUMAN	(1) RT_01-day_QC2	3	2	1	y6	490.258382	759.424696	5.76	3351	494.265481	767.438895	5.72	745
VDFTEIQK	sp|P02771|FETA_HUMAN	(1) RT_01-day_QC2	1	2	1	b2	490.258382	215.102633	6.17	16362	494.265481	215.102633	6.17	2322
VDFTEIQK	sp|P02771|FETA_HUMAN	(1) RT_01-day_QC2	2	2	1	b2	490.258382	215.102633	6.13	18267	494.265481	215.102633	6.13	2544
VDFTEIQK	sp|P02771|FETA_HUMAN	(1) RT_01-day_QC2	3	2	1	b2	490.258382	215.102633	6.13	17082	494.265481	215.102633	6.13	2527
GYQELLEK	sp|P02771|FETA_HUMAN	(1) RT_01-day_QC3	1	2	1	y6	490.258382	759.424696	6.09	1953	494.265481	767.438895	6.09	16315
GYQELLEK	sp|P02771|FETA_HUMAN	(1) RT_01-day_QC3	2	2	1	y6	490.258382	759.424696	6.05	1972	494.265481	767.438895	6.05	18347
GYQELLEK	sp|P02771|FETA_HUMAN	(1) RT_01-day_QC3	3	2	1	y6	490.258382	759.424696	6.05	3266	494.265481	767.438895	6.05	30387
VDFTEIQK	sp|P02771|FETA_HUMAN	(1) RT_01-day_QC3	1	2	1	b2	490.258382	215.102633	5.16	862	494.265481	215.102633	5.2	4747
VDFTEIQK	sp|P02771|FETA_HUMAN	(1) RT_01-day_QC3	2	2	1	b2	490.258382	215.102633	5.68	10843	494.265481	215.102633	5.72	61388
VDFTEIQK	sp|P02771|FETA_HUMAN	(1) RT_01-day_QC3	3	2	1	b2	490.258382	215.102633	5.93	10079	494.265481	215.102633	5.93	56533
GYQELLEK	sp|P02771|FETA_HUMAN	(1) RT_01-day_QC4	1	2	1	y6	490.258382	759.424696	6.33	5222	494.265481	767.438895	6.33	55806
GYQELLEK	sp|P02771|FETA_HUMAN	(1) RT_01-day_QC4	2	2	1	y6	490.258382	759.424696	6.09	16722	494.265481	767.438895	6.09	187484
GYQELLEK	sp|P02771|FETA_HUMAN	(1) RT_01-day_QC4	3	2	1	y6	490.258382	759.424696	6.09	27870	494.265481	767.438895	6.13	313352
VDFTEIQK	sp|P02771|FETA_HUMAN	(1) RT_01-day_QC4	1	2	1	b2	490.258382	215.102633	6.25	11197	494.265481	215.102633	6.25	76388
VDFTEIQK	sp|P02771|FETA_HUMAN	(1) RT_01-day_QC4	2	2	1	b2	490.258382	215.102633	6.21	10626	494.265481	215.102633	6.17	76739
VDFTEIQK	sp|P02771|FETA_HUMAN	(1) RT_01-day_QC4	3	2	1	b2	490.258382	215.102633	6.13	10206	494.265481	215.102633	6.13	71566
GYQELLEK	sp|P02771|FETA_HUMAN	(1) RT_02-day_QC1	1	2	1	y6	490.258382	759.424696	6.13	14645	494.265481	767.438895	6.13	2309
GYQELLEK	sp|P02771|FETA_HUMAN	(1) RT_02-day_QC1	2	2	1	y6	490.258382	759.424696	6.09	13840	494.265481	767.438895	6.13	2070
GYQELLEK	sp|P02771|FETA_HUMAN	(1) RT_02-day_QC1	3	2	1	y6	490.258382	759.424696	6.13	15614	494.265481	767.438895	6.13	2230
VDFTEIQK	sp|P02771|FETA_HUMAN	(1) RT_02-day_QC1	1	2	1	b2	490.258382	215.102633	5.76	64274	494.265481	215.102633	5.81	5845
VDFTEIQK	sp|P02771|FETA_HUMAN	(1) RT_02-day_QC1	2	2	1	b2	490.258382	215.102633	5.89	125364	494.265481	215.102633	5.89	11534
VDFTEIQK	sp|P02771|FETA_HUMAN	(1) RT_02-day_QC1	3	2	1	b2	490.258382	215.102633	5.89	18175	494.265481	215.102633	5.89	1651
GYQELLEK	sp|P02771|FETA_HUMAN	(1) RT_02-day_QC2	1	2	1	y6	490.258382	759.424696	6.09	14213	494.265481	767.438895	6.09	3248
GYQELLEK	sp|P02771|FETA_HUMAN	(1) RT_02-day_QC2	2	2	1	y6	490.258382	759.424696	5.85	3290	494.265481	767.438895	5.93	737
GYQELLEK	sp|P02771|FETA_HUMAN	(1) RT_02-day_QC2	3	2	1	y6	490.258382	759.424696	5.89	2105	494.265481	767.438895	5.89	486
VDFTEIQK	sp|P02771|FETA_HUMAN	(1) RT_02-day_QC2	1	2	1	b2	490.258382	215.102633	4.91	6199	494.265481	215.102633	5.04	813
VDFTEIQK	sp|P02771|FETA_HUMAN	(1) RT_02-day_QC2	2	2	1	b2	490.258382	215.102633	4.95	5680	494.265481	215.102633	5.2	794
VDFTEIQK	sp|P02771|FETA_HUMAN	(1) RT_02-day_QC2	3	2	1	b2	490.258382	215.102633	4.95	7907	494.265481	215.102633	4.91	1210
GYQELLEK	sp|P02771|FETA_HUMAN	(1) RT_02-day_QC3	1	2	1	y6	490.258382	759.424696	6.21	414	494.265481	767.438895	6.21	3804
GYQELLEK	sp|P02771|FETA_HUMAN	(1) RT_02-day_QC3	2	2	1	y6	490.258382	759.424696	5.97	3725	494.265481	767.438895	5.97	31455
GYQELLEK	sp|P02771|FETA_HUMAN	(1) RT_02-day_QC3	3	2	1	y6	490.258382	759.424696	6.05	2636	494.265481	767.438895	6.05	23764
VDFTEIQK	sp|P02771|FETA_HUMAN	(1) RT_02-day_QC3	1	2	1	b2	490.258382	215.102633	6.09	10550	494.265481	215.102633	6.09	56788
VDFTEIQK	sp|P02771|FETA_HUMAN	(1) RT_02-day_QC3	2	2	1	b2	490.258382	215.102633	6.09	4941	494.265481	215.102633	6.09	26227
VDFTEIQK	sp|P02771|FETA_HUMAN	(1) RT_02-day_QC3	3	2	1	b2	490.258382	215.102633	5.81	3879	494.265481	215.102633	5.76	22598
GYQELLEK	sp|P02771|FETA_HUMAN	(1) RT_02-day_QC4	1	2	1	y6	490.258382	759.424696	6.49	8182	494.265481	767.438895	6.49	92375
GYQELLEK	sp|P02771|FETA_HUMAN	(1) RT_02-day_QC4	2	2	1	y6	490.258382	759.424696	6.05	26423	494.265481	767.438895	6.05	288732
GYQELLEK	sp|P02771|FETA_HUMAN	(1) RT_02-day_QC4	3	2	1	y6	490.258382	759.424696	6.09	27344	494.265481	767.438895	6.09	289855
VDFTEIQK	sp|P02771|FETA_HUMAN	(1) RT_02-day_QC4	1	2	1	b2	490.258382	215.102633	6.25	7013	494.265481	215.102633	6.25	48621
VDFTEIQK	sp|P02771|FETA_HUMAN	(1) RT_02-day_QC4	2	2	1	b2	490.258382	215.102633	6.21	7205	494.265481	215.102633	6.21	49885
VDFTEIQK	sp|P02771|FETA_HUMAN	(1) RT_02-day_QC4	3	2	1	b2	490.258382	215.102633	6.17	6854	494.265481	215.102633	6.17	47195
GYQELLEK	sp|P02771|FETA_HUMAN	(1) RT_03-day_QC1	1	2	1	y6	490.258382	759.424696	6.41	6864	494.265481	767.438895	6.41	1040
GYQELLEK	sp|P02771|FETA_HUMAN	(1) RT_03-day_QC1	2	2	1	y6	490.258382	759.424696	6.09	13751	494.265481	767.438895	6.09	2060
GYQELLEK	sp|P02771|FETA_HUMAN	(1) RT_03-day_QC1	3	2	1	y6	490.258382	759.424696	6.41	5760	494.265481	767.438895	6.45	888
VDFTEIQK	sp|P02771|FETA_HUMAN	(1) RT_03-day_QC1	1	2	1	b2	490.258382	215.102633	5.72	17718	494.265481	215.102633	5.68	1591
VDFTEIQK	sp|P02771|FETA_HUMAN	(1) RT_03-day_QC1	2	2	1	b2	490.258382	215.102633	5.85	19951	494.265481	215.102633	5.89	1731
VDFTEIQK	sp|P02771|FETA_HUMAN	(1) RT_03-day_QC1	3	2	1	b2	490.258382	215.102633	5.81	8833	494.265481	215.102633	5.76	883
GYQELLEK	sp|P02771|FETA_HUMAN	(1) RT_03-day_QC2	1	2	1	y6	490.258382	759.424696	6.41	7907	494.265481	767.438895	6.41	1911
GYQELLEK	sp|P02771|FETA_HUMAN	(1) RT_03-day_QC2	2	2	1	y6	490.258382	759.424696	6.41	7857	494.265481	767.438895	6.41	1789
GYQELLEK	sp|P02771|FETA_HUMAN	(1) RT_03-day_QC2	3	2	1	y6	490.258382	759.424696	6.33	2511	494.265481	767.438895	6.37	547
VDFTEIQK	sp|P02771|FETA_HUMAN	(1) RT_03-day_QC2	1	2	1	b2	490.258382	215.102633	6.17	4646	494.265481	215.102633	6.17	642
VDFTEIQK	sp|P02771|FETA_HUMAN	(1) RT_03-day_QC2	2	2	1	b2	490.258382	215.102633	6.09	11609	494.265481	215.102633	6.09	1731
VDFTEIQK	sp|P02771|FETA_HUMAN	(1) RT_03-day_QC2	3	2	1	b2	490.258382	215.102633	6.09	11893	494.265481	215.102633	6.09	1661
GYQELLEK	sp|P02771|FETA_HUMAN	(1) RT_03-day_QC3	1	2	1	y6	490.258382	759.424696	5.81	6463	494.265481	767.438895	5.81	62514
GYQELLEK	sp|P02771|FETA_HUMAN	(1) RT_03-day_QC3	2	2	1	y6	490.258382	759.424696	5.76	7106	494.265481	767.438895	5.72	65244
GYQELLEK	sp|P02771|FETA_HUMAN	(1) RT_03-day_QC3	3	2	1	y6	490.258382	759.424696	5.72	12161	494.265481	767.438895	5.68	97356
VDFTEIQK	sp|P02771|FETA_HUMAN	(1) RT_03-day_QC3	1	2	1	b2	490.258382	215.102633	6.17	18106	494.265481	215.102633	6.17	95052
VDFTEIQK	sp|P02771|FETA_HUMAN	(1) RT_03-day_QC3	2	2	1	b2	490.258382	215.102633	6.21	16815	494.265481	215.102633	6.21	98515
VDFTEIQK	sp|P02771|FETA_HUMAN	(1) RT_03-day_QC3	3	2	1	b2	490.258382	215.102633	6.17	16952	494.265481	215.102633	6.17	92647
GYQELLEK	sp|P02771|FETA_HUMAN	(1) RT_03-day_QC4	1	2	1	y6	490.258382	759.424696	6.29	6706	494.265481	767.438895	6.29	73423
GYQELLEK	sp|P02771|FETA_HUMAN	(1) RT_03-day_QC4	2	2	1	y6	490.258382	759.424696	6.45	9160	494.265481	767.438895	6.45	97908
GYQELLEK	sp|P02771|FETA_HUMAN	(1) RT_03-day_QC4	3	2	1	y6	490.258382	759.424696	6.37	7737	494.265481	767.438895	6.37	87494
VDFTEIQK	sp|P02771|FETA_HUMAN	(1) RT_03-day_QC4	1	2	1	b2	490.258382	215.102633	6.13	6886	494.265481	215.102633	6.09	46633
VDFTEIQK	sp|P02771|FETA_HUMAN	(1) RT_03-day_QC4	2	2	1	b2	490.258382	215.102633	6.13	6138	494.265481	215.102633	6.13	43401
VDFTEIQK	sp|P02771|FETA_HUMAN	(1) RT_03-day_QC4	3	2	1	b2	490.258382	215.102633	6.01	11104	494.265481	215.102633	5.97	77912
GYQELLEK	sp|P02771|FETA_HUMAN	(1) RT_04-day_QC1	1	2	1	y6	490.258382	759.424696	6.05	13218	494.265481	767.438895	6.05	1913
GYQELLEK	sp|P02771|FETA_HUMAN	(1) RT_04-day_QC1	2	2	1	y6	490.258382	759.424696	6.33	3344	494.265481	767.438895	6.33	494
GYQELLEK	sp|P02771|FETA_HUMAN	(1) RT_04-day_QC1	3	2	1	y6	490.258382	759.424696	6.37	1566	494.265481	767.438895	6.37	240
VDFTEIQK	sp|P02771|FETA_HUMAN	(1) RT_04-day_QC1	1	2	1	b2	490.258382	215.102633	4.87	7555	494.265481	215.102633	4.87	687
VDFTEIQK	sp|P02771|FETA_HUMAN	(1) RT_04-day_QC1	2	2	1	b2	490.258382	215.102633	5	6273	494.265481	215.102633	4.71	557
VDFTEIQK	sp|P02771|FETA_HUMAN	(1) RT_04-day_QC1	3	2	1	b2	490.258382	215.102633	6.21	17409	494.265481	215.102633	6.21	1594
GYQELLEK	sp|P02771|FETA_HUMAN	(1) RT_04-day_QC2	1	2	1	y6	490.258382	759.424696	5.76	7230	494.265481	767.438895	5.68	1631
GYQELLEK	sp|P02771|FETA_HUMAN	(1) RT_04-day_QC2	2	2	1	y6	490.258382	759.424696	5.85	5792	494.265481	767.438895	5.81	1341
GYQELLEK	sp|P02771|FETA_HUMAN	(1) RT_04-day_QC2	3	2	1	y6	490.258382	759.424696	5.76	5643	494.265481	767.438895	5.72	1251
VDFTEIQK	sp|P02771|FETA_HUMAN	(1) RT_04-day_QC2	1	2	1	b2	490.258382	215.102633	6.33	12919	494.265481	215.102633	6.33	1932
VDFTEIQK	sp|P02771|FETA_HUMAN	(1) RT_04-day_QC2	2	2	1	b2	490.258382	215.102633	6.37	14066	494.265481	215.102633	6.37	1968
VDFTEIQK	sp|P02771|FETA_HUMAN	(1) RT_04-day_QC2	3	2	1	b2	490.258382	215.102633	6.21	6281	494.265481	215.102633	6.21	814
GYQELLEK	sp|P02771|FETA_HUMAN	(1) RT_04-day_QC3	1	2	1	y6	490.258382	759.424696	6.25	12912	494.265481	767.438895	6.25	103909
GYQELLEK	sp|P02771|FETA_HUMAN	(1) RT_04-day_QC3	2	2	1	y6	490.258382	759.424696	6.29	12127	494.265481	767.438895	6.29	97881
GYQELLEK	sp|P02771|FETA_HUMAN	(1) RT_04-day_QC3	3	2	1	y6	490.258382	759.424696	6.25	14248	494.265481	767.438895	6.25	139524
VDFTEIQK	sp|P02771|FETA_HUMAN	(1) RT_04-day_QC3	1	2	1	b2	490.258382	215.102633	5.89	16029	494.265481	215.102633	5.89	84006
VDFTEIQK	sp|P02771|FETA_HUMAN	(1) RT_04-day_QC3	2	2	1	b2	490.258382	215.102633	5.97	15088	494.265481	215.102633	5.97	82184
VDFTEIQK	sp|P02771|FETA_HUMAN	(1) RT_04-day_QC3	3	2	1	b2	490.258382	215.102633	6.21	14619	494.265481	215.102633	6.21	81945
GYQELLEK	sp|P02771|FETA_HUMAN	(1) RT_04-day_QC4	1	2	1	y6	490.258382	759.424696	6.29	5917	494.265481	767.438895	6.29	64444
GYQELLEK	sp|P02771|FETA_HUMAN	(1) RT_04-day_QC4	2	2	1	y6	490.258382	759.424696	6.05	14654	494.265481	767.438895	6.05	166049
GYQELLEK	sp|P02771|FETA_HUMAN	(1) RT_04-day_QC4	3	2	1	y6	490.258382	759.424696	6.05	25362	494.265481	767.438895	6.05	263323
VDFTEIQK	sp|P02771|FETA_HUMAN	(1) RT_04-day_QC4	1	2	1	b2	490.258382	215.102633	5.68	2497	494.265481	215.102633	5.68	17000
VDFTEIQK	sp|P02771|FETA_HUMAN	(1) RT_04-day_QC4	2	2	1	b2	490.258382	215.102633	5.68	1545	494.265481	215.102633	5.64	10952
VDFTEIQK	sp|P02771|FETA_HUMAN	(1) RT_04-day_QC4	3	2	1	b2	490.258382	215.102633	5.81	1863	494.265481	215.102633	5.81	12377
GYQELLEK	sp|P02771|FETA_HUMAN	(1) RT_05-day_QC1	1	2	1	y6	490.258382	759.424696	6.17	15569	494.265481	767.438895	6.17	2240
GYQELLEK	sp|P02771|FETA_HUMAN	(1) RT_05-day_QC1	2	2	1	y6	490.258382	759.424696	6.17	15028	494.265481	767.438895	6.17	2173
GYQELLEK	sp|P02771|FETA_HUMAN	(1) RT_05-day_QC1	3	2	1	y6	490.258382	759.424696	5.81	3286	494.265481	767.438895	5.72	503
VDFTEIQK	sp|P02771|FETA_HUMAN	(1) RT_05-day_QC1	1	2	1	b2	490.258382	215.102633	5.85	20003	494.265481	215.102633	5.89	1826
VDFTEIQK	sp|P02771|FETA_HUMAN	(1) RT_05-day_QC1	2	2	1	b2	490.258382	215.102633	5.85	19678	494.265481	215.102633	5.89	1718
VDFTEIQK	sp|P02771|FETA_HUMAN	(1) RT_05-day_QC1	3	2	1	b2	490.258382	215.102633	5.56	157355	494.265481	215.102633	5.56	13743
GYQELLEK	sp|P02771|FETA_HUMAN	(1) RT_05-day_QC2	1	2	1	y6	490.258382	759.424696	6.33	3102	494.265481	767.438895	6.37	721
GYQELLEK	sp|P02771|FETA_HUMAN	(1) RT_05-day_QC2	2	2	1	y6	490.258382	759.424696	6.37	6299	494.265481	767.438895	6.37	1362
GYQELLEK	sp|P02771|FETA_HUMAN	(1) RT_05-day_QC2	3	2	1	y6	490.258382	759.424696	6.33	5494	494.265481	767.438895	6.37	1213
VDFTEIQK	sp|P02771|FETA_HUMAN	(1) RT_05-day_QC2	1	2	1	b2	490.258382	215.102633	6.01	15249	494.265481	215.102633	5.97	2028
VDFTEIQK	sp|P02771|FETA_HUMAN	(1) RT_05-day_QC2	2	2	1	b2	490.258382	215.102633	6.01	16505	494.265481	215.102633	6.01	2285
VDFTEIQK	sp|P02771|FETA_HUMAN	(1) RT_05-day_QC2	3	2	1	b2	490.258382	215.102633	6.05	16136	494.265481	215.102633	6.05	2311
GYQELLEK	sp|P02771|FETA_HUMAN	(1) RT_05-day_QC3	1	2	1	y6	490.258382	759.424696	6.01	3458	494.265481	767.438895	6.01	31431
GYQELLEK	sp|P02771|FETA_HUMAN	(1) RT_05-day_QC3	2	2	1	y6	490.258382	759.424696	6.05	3694	494.265481	767.438895	6.05	30998
GYQELLEK	sp|P02771|FETA_HUMAN	(1) RT_05-day_QC3	3	2	1	y6	490.258382	759.424696	6.05	4491	494.265481	767.438895	6.05	37966
VDFTEIQK	sp|P02771|FETA_HUMAN	(1) RT_05-day_QC3	1	2	1	b2	490.258382	215.102633	6.25	7560	494.265481	215.102633	6.25	41441
VDFTEIQK	sp|P02771|FETA_HUMAN	(1) RT_05-day_QC3	2	2	1	b2	490.258382	215.102633	6.29	17106	494.265481	215.102633	6.29	88285
VDFTEIQK	sp|P02771|FETA_HUMAN	(1) RT_05-day_QC3	3	2	1	b2	490.258382	215.102633	5.81	14853	494.265481	215.102633	5.81	81856
GYQELLEK	sp|P02771|FETA_HUMAN	(1) RT_05-day_QC4	1	2	1	y6	490.258382	759.424696	6.05	23849	494.265481	767.438895	6.05	259770
GYQELLEK	sp|P02771|FETA_HUMAN	(1) RT_05-day_QC4	2	2	1	y6	490.258382	759.424696	6.01	24483	494.265481	767.438895	6.01	258172
GYQELLEK	sp|P02771|FETA_HUMAN	(1) RT_05-day_QC4	3	2	1	y6	490.258382	759.424696	6.09	24282	494.265481	767.438895	6.09	271248
VDFTEIQK	sp|P02771|FETA_HUMAN	(1) RT_05-day_QC4	1	2	1	b2	490.258382	215.102633	4.95	15744	494.265481	215.102633	5.04	109078
VDFTEIQK	sp|P02771|FETA_HUMAN	(1) RT_05-day_QC4	2	2	1	b2	490.258382	215.102633	5.36	6672	494.265481	215.102633	5.32	44082
VDFTEIQK	sp|P02771|FETA_HUMAN	(1) RT_05-day_QC4	3	2	1	b2	490.258382	215.102633	5.44	8156	494.265481	215.102633	5.44	56291
GYQELLEK	sp|P02771|FETA_HUMAN	(1) RT_06-day_QC1	1	2	1	y6	490.258382	759.424696	6.09	14922	494.265481	767.438895	6.09	2153
GYQELLEK	sp|P02771|FETA_HUMAN	(1) RT_06-day_QC1	2	2	1	y6	490.258382	759.424696	6.17	5226	494.265481	767.438895	6.17	753
GYQELLEK	sp|P02771|FETA_HUMAN	(1) RT_06-day_QC1	3	2	1	y6	490.258382	759.424696	6.17	5384	494.265481	767.438895	6.17	785
VDFTEIQK	sp|P02771|FETA_HUMAN	(1) RT_06-day_QC1	1	2	1	b2	490.258382	215.102633	5.89	14763	494.265481	215.102633	5.89	1279
VDFTEIQK	sp|P02771|FETA_HUMAN	(1) RT_06-day_QC1	2	2	1	b2	490.258382	215.102633	5.89	17218	494.265481	215.102633	5.89	1535
VDFTEIQK	sp|P02771|FETA_HUMAN	(1) RT_06-day_QC1	3	2	1	b2	490.258382	215.102633	5.72	109633	494.265481	215.102633	5.72	9537
GYQELLEK	sp|P02771|FETA_HUMAN	(1) RT_06-day_QC2	1	2	1	y6	490.258382	759.424696	5.81	9685	494.265481	767.438895	5.85	2093
GYQELLEK	sp|P02771|FETA_HUMAN	(1) RT_06-day_QC2	2	2	1	y6	490.258382	759.424696	5.76	8907	494.265481	767.438895	5.72	2034
GYQELLEK	sp|P02771|FETA_HUMAN	(1) RT_06-day_QC2	3	2	1	y6	490.258382	759.424696	5.81	9129	494.265481	767.438895	5.81	1991
VDFTEIQK	sp|P02771|FETA_HUMAN	(1) RT_06-day_QC2	1	2	1	b2	490.258382	215.102633	5.76	2871	494.265481	215.102633	5.85	386
VDFTEIQK	sp|P02771|FETA_HUMAN	(1) RT_06-day_QC2	2	2	1	b2	490.258382	215.102633	6.01	4283	494.265481	215.102633	6.01	602
VDFTEIQK	sp|P02771|FETA_HUMAN	(1) RT_06-day_QC2	3	2	1	b2	490.258382	215.102633	6.05	4741	494.265481	215.102633	6.09	613
GYQELLEK	sp|P02771|FETA_HUMAN	(1) RT_06-day_QC3	1	2	1	y6	490.258382	759.424696	5.76	18253	494.265481	767.438895	5.76	153943
GYQELLEK	sp|P02771|FETA_HUMAN	(1) RT_06-day_QC3	2	2	1	y6	490.258382	759.424696	5.81	18908	494.265481	767.438895	5.76	156258
GYQELLEK	sp|P02771|FETA_HUMAN	(1) RT_06-day_QC3	3	2	1	y6	490.258382	759.424696	5.85	18351	494.265481	767.438895	5.85	161444
VDFTEIQK	sp|P02771|FETA_HUMAN	(1) RT_06-day_QC3	1	2	1	b2	490.258382	215.102633	5.81	2623	494.265481	215.102633	5.85	14424
VDFTEIQK	sp|P02771|FETA_HUMAN	(1) RT_06-day_QC3	2	2	1	b2	490.258382	215.102633	5.68	2930	494.265481	215.102633	5.64	15475
VDFTEIQK	sp|P02771|FETA_HUMAN	(1) RT_06-day_QC3	3	2	1	b2	490.258382	215.102633	5.85	4795	494.265481	215.102633	5.81	25349
GYQELLEK	sp|P02771|FETA_HUMAN	(1) RT_06-day_QC4	1	2	1	y6	490.258382	759.424696	6.25	13401	494.265481	767.438895	6.25	152504
GYQELLEK	sp|P02771|FETA_HUMAN	(1) RT_06-day_QC4	2	2	1	y6	490.258382	759.424696	6.21	14114	494.265481	767.438895	6.21	147596
GYQELLEK	sp|P02771|FETA_HUMAN	(1) RT_06-day_QC4	3	2	1	y6	490.258382	759.424696	5.97	2242	494.265481	767.438895	6.01	23937
VDFTEIQK	sp|P02771|FETA_HUMAN	(1) RT_06-day_QC4	1	2	1	b2	490.258382	215.102633	6.05	14511	494.265481	215.102633	6.05	104144
VDFTEIQK	sp|P02771|FETA_HUMAN	(1) RT_06-day_QC4	2	2	1	b2	490.258382	215.102633	5.81	3918	494.265481	215.102633	5.81	25284
VDFTEIQK	sp|P02771|FETA_HUMAN	(1) RT_06-day_QC4	3	2	1	b2	490.258382	215.102633	6.17	10021	494.265481	215.102633	6.17	66799
GYQELLEK	sp|P02771|FETA_HUMAN	(1) RT_07-day_QC1	1	2	1	y6	490.258382	759.424696	5.76	2389	494.265481	767.438895	5.68	340
GYQELLEK	sp|P02771|FETA_HUMAN	(1) RT_07-day_QC1	2	2	1	y6	490.258382	759.424696	5.76	35448	494.265481	767.438895	5.81	5223
GYQELLEK	sp|P02771|FETA_HUMAN	(1) RT_07-day_QC1	3	2	1	y6	490.258382	759.424696	5.81	37307	494.265481	767.438895	5.76	5379
VDFTEIQK	sp|P02771|FETA_HUMAN	(1) RT_07-day_QC1	1	2	1	b2	490.258382	215.102633	6.17	15633	494.265481	215.102633	6.21	1385
VDFTEIQK	sp|P02771|FETA_HUMAN	(1) RT_07-day_QC1	2	2	1	b2	490.258382	215.102633	5.81	16557	494.265481	215.102633	5.85	1438
VDFTEIQK	sp|P02771|FETA_HUMAN	(1) RT_07-day_QC1	3	2	1	b2	490.258382	215.102633	6.05	15902	494.265481	215.102633	6.09	1374
GYQELLEK	sp|P02771|FETA_HUMAN	(1) RT_07-day_QC2	1	2	1	y6	490.258382	759.424696	6.25	4623	494.265481	767.438895	6.25	1024
GYQELLEK	sp|P02771|FETA_HUMAN	(1) RT_07-day_QC2	2	2	1	y6	490.258382	759.424696	6.29	2894	494.265481	767.438895	6.25	632
GYQELLEK	sp|P02771|FETA_HUMAN	(1) RT_07-day_QC2	3	2	1	y6	490.258382	759.424696	6.25	2121	494.265481	767.438895	6.29	467
VDFTEIQK	sp|P02771|FETA_HUMAN	(1) RT_07-day_QC2	1	2	1	b2	490.258382	215.102633	5.85	12505	494.265481	215.102633	5.85	1659
VDFTEIQK	sp|P02771|FETA_HUMAN	(1) RT_07-day_QC2	2	2	1	b2	490.258382	215.102633	5.81	17052	494.265481	215.102633	5.85	2210
VDFTEIQK	sp|P02771|FETA_HUMAN	(1) RT_07-day_QC2	3	2	1	b2	490.258382	215.102633	5.93	12217	494.265481	215.102633	5.93	1625
GYQELLEK	sp|P02771|FETA_HUMAN	(1) RT_07-day_QC3	1	2	1	y6	490.258382	759.424696	6.09	3226	494.265481	767.438895	6.09	26997
GYQELLEK	sp|P02771|FETA_HUMAN	(1) RT_07-day_QC3	2	2	1	y6	490.258382	759.424696	6.01	3397	494.265481	767.438895	6.01	28610
GYQELLEK	sp|P02771|FETA_HUMAN	(1) RT_07-day_QC3	3	2	1	y6	490.258382	759.424696	6.09	3437	494.265481	767.438895	6.09	28884
VDFTEIQK	sp|P02771|FETA_HUMAN	(1) RT_07-day_QC3	1	2	1	b2	490.258382	215.102633	5.89	1756	494.265481	215.102633	5.89	9124
VDFTEIQK	sp|P02771|FETA_HUMAN	(1) RT_07-day_QC3	2	2	1	b2	490.258382	215.102633	5.93	2896	494.265481	215.102633	5.93	15193
VDFTEIQK	sp|P02771|FETA_HUMAN	(1) RT_07-day_QC3	3	2	1	b2	490.258382	215.102633	5.2	2096	494.265481	215.102633	5.28	11156
GYQELLEK	sp|P02771|FETA_HUMAN	(1) RT_07-day_QC4	1	2	1	y6	490.258382	759.424696	6.13	1064	494.265481	767.438895	6.13	11407
GYQELLEK	sp|P02771|FETA_HUMAN	(1) RT_07-day_QC4	2	2	1	y6	490.258382	759.424696	6.05	18868	494.265481	767.438895	6.05	206550
GYQELLEK	sp|P02771|FETA_HUMAN	(1) RT_07-day_QC4	3	2	1	y6	490.258382	759.424696	6.29	8285	494.265481	767.438895	6.29	89320
VDFTEIQK	sp|P02771|FETA_HUMAN	(1) RT_07-day_QC4	1	2	1	b2	490.258382	215.102633	5.04	16808	494.265481	215.102633	5	111518
VDFTEIQK	sp|P02771|FETA_HUMAN	(1) RT_07-day_QC4	2	2	1	b2	490.258382	215.102633	4.91	16507	494.265481	215.102633	4.95	108599
VDFTEIQK	sp|P02771|FETA_HUMAN	(1) RT_07-day_QC4	3	2	1	b2	490.258382	215.102633	5	15303	494.265481	215.102633	4.91	108565
GYQELLEK	sp|P02771|FETA_HUMAN	(2) 4¡ÆC_01-day_QC1	1	2	1	y6	490.258382	759.424696	6.01	4415	494.265481	767.438895	6.01	693
GYQELLEK	sp|P02771|FETA_HUMAN	(2) 4¡ÆC_01-day_QC1	2	2	1	y6	490.258382	759.424696	6.01	13834	494.265481	767.438895	5.97	2209
GYQELLEK	sp|P02771|FETA_HUMAN	(2) 4¡ÆC_01-day_QC1	3	2	1	y6	490.258382	759.424696	6.33	8633	494.265481	767.438895	6.33	1302
VDFTEIQK	sp|P02771|FETA_HUMAN	(2) 4¡ÆC_01-day_QC1	1	2	1	b2	490.258382	215.102633	6.05	17193	494.265481	215.102633	6.05	1598
VDFTEIQK	sp|P02771|FETA_HUMAN	(2) 4¡ÆC_01-day_QC1	2	2	1	b2	490.258382	215.102633	5.81	17576	494.265481	215.102633	5.81	1577
VDFTEIQK	sp|P02771|FETA_HUMAN	(2) 4¡ÆC_01-day_QC1	3	2	1	b2	490.258382	215.102633	5.08	8672	494.265481	215.102633	5.16	834
GYQELLEK	sp|P02771|FETA_HUMAN	(2) 4¡ÆC_01-day_QC2	1	2	1	y6	490.258382	759.424696	6.01	6712	494.265481	767.438895	6.01	1464
GYQELLEK	sp|P02771|FETA_HUMAN	(2) 4¡ÆC_01-day_QC2	2	2	1	y6	490.258382	759.424696	5.93	5479	494.265481	767.438895	5.93	1328
GYQELLEK	sp|P02771|FETA_HUMAN	(2) 4¡ÆC_01-day_QC2	3	2	1	y6	490.258382	759.424696	6.21	12299	494.265481	767.438895	6.21	2863
VDFTEIQK	sp|P02771|FETA_HUMAN	(2) 4¡ÆC_01-day_QC2	1	2	1	b2	490.258382	215.102633	6.17	4384	494.265481	215.102633	6.21	652
VDFTEIQK	sp|P02771|FETA_HUMAN	(2) 4¡ÆC_01-day_QC2	2	2	1	b2	490.258382	215.102633	6.13	5016	494.265481	215.102633	6.17	724
VDFTEIQK	sp|P02771|FETA_HUMAN	(2) 4¡ÆC_01-day_QC2	3	2	1	b2	490.258382	215.102633	4.95	11310	494.265481	215.102633	5.08	1564
GYQELLEK	sp|P02771|FETA_HUMAN	(2) 4¡ÆC_01-day_QC3	1	2	1	y6	490.258382	759.424696	6.21	19658	494.265481	767.438895	6.21	180502
GYQELLEK	sp|P02771|FETA_HUMAN	(2) 4¡ÆC_01-day_QC3	2	2	1	y6	490.258382	759.424696	6.17	20729	494.265481	767.438895	6.17	187604
GYQELLEK	sp|P02771|FETA_HUMAN	(2) 4¡ÆC_01-day_QC3	3	2	1	y6	490.258382	759.424696	6.21	20012	494.265481	767.438895	6.17	190540
VDFTEIQK	sp|P02771|FETA_HUMAN	(2) 4¡ÆC_01-day_QC3	1	2	1	b2	490.258382	215.102633	5.97	20817	494.265481	215.102633	5.97	122226
VDFTEIQK	sp|P02771|FETA_HUMAN	(2) 4¡ÆC_01-day_QC3	2	2	1	b2	490.258382	215.102633	5.08	1238	494.265481	215.102633	5.2	6629
VDFTEIQK	sp|P02771|FETA_HUMAN	(2) 4¡ÆC_01-day_QC3	3	2	1	b2	490.258382	215.102633	6.41	6940	494.265481	215.102633	6.37	38534
GYQELLEK	sp|P02771|FETA_HUMAN	(2) 4¡ÆC_01-day_QC4	1	2	1	y6	490.258382	759.424696	6.21	6107	494.265481	767.438895	6.21	71316
GYQELLEK	sp|P02771|FETA_HUMAN	(2) 4¡ÆC_01-day_QC4	2	2	1	y6	490.258382	759.424696	6.29	7237	494.265481	767.438895	6.29	78473
GYQELLEK	sp|P02771|FETA_HUMAN	(2) 4¡ÆC_01-day_QC4	3	2	1	y6	490.258382	759.424696	5.68	16605	494.265481	767.438895	5.68	177871
VDFTEIQK	sp|P02771|FETA_HUMAN	(2) 4¡ÆC_01-day_QC4	1	2	1	b2	490.258382	215.102633	6.17	19576	494.265481	215.102633	6.17	142344
VDFTEIQK	sp|P02771|FETA_HUMAN	(2) 4¡ÆC_01-day_QC4	2	2	1	b2	490.258382	215.102633	6.17	19127	494.265481	215.102633	6.17	134594
VDFTEIQK	sp|P02771|FETA_HUMAN	(2) 4¡ÆC_01-day_QC4	3	2	1	b2	490.258382	215.102633	6.17	19083	494.265481	215.102633	6.17	130787
GYQELLEK	sp|P02771|FETA_HUMAN	(2) 4¡ÆC_02-day_QC1	1	2	1	y6	490.258382	759.424696	6.09	7430	494.265481	767.438895	6.09	1172
GYQELLEK	sp|P02771|FETA_HUMAN	(2) 4¡ÆC_02-day_QC1	2	2	1	y6	490.258382	759.424696	6.01	10325	494.265481	767.438895	6.05	1605
GYQELLEK	sp|P02771|FETA_HUMAN	(2) 4¡ÆC_02-day_QC1	3	2	1	y6	490.258382	759.424696	6.09	10827	494.265481	767.438895	6.05	1540
VDFTEIQK	sp|P02771|FETA_HUMAN	(2) 4¡ÆC_02-day_QC1	1	2	1	b2	490.258382	215.102633	5.81	18526	494.265481	215.102633	5.81	1821
VDFTEIQK	sp|P02771|FETA_HUMAN	(2) 4¡ÆC_02-day_QC1	2	2	1	b2	490.258382	215.102633	5.85	18014	494.265481	215.102633	5.85	1618
VDFTEIQK	sp|P02771|FETA_HUMAN	(2) 4¡ÆC_02-day_QC1	3	2	1	b2	490.258382	215.102633	6.09	5734	494.265481	215.102633	6.13	511
GYQELLEK	sp|P02771|FETA_HUMAN	(2) 4¡ÆC_02-day_QC2	1	2	1	y6	490.258382	759.424696	5.76	5931	494.265481	767.438895	5.68	1380
GYQELLEK	sp|P02771|FETA_HUMAN	(2) 4¡ÆC_02-day_QC2	2	2	1	y6	490.258382	759.424696	5.6	7992	494.265481	767.438895	5.68	1839
GYQELLEK	sp|P02771|FETA_HUMAN	(2) 4¡ÆC_02-day_QC2	3	2	1	y6	490.258382	759.424696	5.76	7295	494.265481	767.438895	5.76	1652
VDFTEIQK	sp|P02771|FETA_HUMAN	(2) 4¡ÆC_02-day_QC2	1	2	1	b2	490.258382	215.102633	5.32	12784	494.265481	215.102633	5.36	1941
VDFTEIQK	sp|P02771|FETA_HUMAN	(2) 4¡ÆC_02-day_QC2	2	2	1	b2	490.258382	215.102633	4.79	6979	494.265481	215.102633	5.08	1016
VDFTEIQK	sp|P02771|FETA_HUMAN	(2) 4¡ÆC_02-day_QC2	3	2	1	b2	490.258382	215.102633	4.91	6664	494.265481	215.102633	4.91	867
GYQELLEK	sp|P02771|FETA_HUMAN	(2) 4¡ÆC_02-day_QC3	1	2	1	y6	490.258382	759.424696	6.29	14881	494.265481	767.438895	6.29	128035
GYQELLEK	sp|P02771|FETA_HUMAN	(2) 4¡ÆC_02-day_QC3	2	2	1	y6	490.258382	759.424696	6.33	14565	494.265481	767.438895	6.33	133864
GYQELLEK	sp|P02771|FETA_HUMAN	(2) 4¡ÆC_02-day_QC3	3	2	1	y6	490.258382	759.424696	6.25	15436	494.265481	767.438895	6.25	141819
VDFTEIQK	sp|P02771|FETA_HUMAN	(2) 4¡ÆC_02-day_QC3	1	2	1	b2	490.258382	215.102633	6.17	19229	494.265481	215.102633	6.17	109976
VDFTEIQK	sp|P02771|FETA_HUMAN	(2) 4¡ÆC_02-day_QC3	2	2	1	b2	490.258382	215.102633	5.24	483	494.265481	215.102633	5.28	2847
VDFTEIQK	sp|P02771|FETA_HUMAN	(2) 4¡ÆC_02-day_QC3	3	2	1	b2	490.258382	215.102633	5.4	1463	494.265481	215.102633	5.32	7656
GYQELLEK	sp|P02771|FETA_HUMAN	(2) 4¡ÆC_02-day_QC4	1	2	1	y6	490.258382	759.424696	6.05	1146	494.265481	767.438895	6.05	13091
GYQELLEK	sp|P02771|FETA_HUMAN	(2) 4¡ÆC_02-day_QC4	2	2	1	y6	490.258382	759.424696	6.05	1572	494.265481	767.438895	6.05	17012
GYQELLEK	sp|P02771|FETA_HUMAN	(2) 4¡ÆC_02-day_QC4	3	2	1	y6	490.258382	759.424696	6.05	17862	494.265481	767.438895	6.05	192271
VDFTEIQK	sp|P02771|FETA_HUMAN	(2) 4¡ÆC_02-day_QC4	1	2	1	b2	490.258382	215.102633	5.2	13978	494.265481	215.102633	5.2	98610
VDFTEIQK	sp|P02771|FETA_HUMAN	(2) 4¡ÆC_02-day_QC4	2	2	1	b2	490.258382	215.102633	4.91	13087	494.265481	215.102633	4.79	93521
VDFTEIQK	sp|P02771|FETA_HUMAN	(2) 4¡ÆC_02-day_QC4	3	2	1	b2	490.258382	215.102633	5.08	8177	494.265481	215.102633	5.04	55950
GYQELLEK	sp|P02771|FETA_HUMAN	(2) 4¡ÆC_03-day_QC1	1	2	1	y6	490.258382	759.424696	5.85	21839	494.265481	767.438895	5.76	3317
GYQELLEK	sp|P02771|FETA_HUMAN	(2) 4¡ÆC_03-day_QC1	2	2	1	y6	490.258382	759.424696	6.33	2745	494.265481	767.438895	6.33	418
GYQELLEK	sp|P02771|FETA_HUMAN	(2) 4¡ÆC_03-day_QC1	3	2	1	y6	490.258382	759.424696	6.29	2348	494.265481	767.438895	6.29	339
VDFTEIQK	sp|P02771|FETA_HUMAN	(2) 4¡ÆC_03-day_QC1	1	2	1	b2	490.258382	215.102633	5.76	18633	494.265481	215.102633	5.72	1650
VDFTEIQK	sp|P02771|FETA_HUMAN	(2) 4¡ÆC_03-day_QC1	2	2	1	b2	490.258382	215.102633	5.76	16476	494.265481	215.102633	5.76	1506
VDFTEIQK	sp|P02771|FETA_HUMAN	(2) 4¡ÆC_03-day_QC1	3	2	1	b2	490.258382	215.102633	5.76	16219	494.265481	215.102633	5.72	1497
GYQELLEK	sp|P02771|FETA_HUMAN	(2) 4¡ÆC_03-day_QC2	1	2	1	y6	490.258382	759.424696	6.37	1640	494.265481	767.438895	6.37	387
GYQELLEK	sp|P02771|FETA_HUMAN	(2) 4¡ÆC_03-day_QC2	2	2	1	y6	490.258382	759.424696	6.33	2044	494.265481	767.438895	6.29	444
GYQELLEK	sp|P02771|FETA_HUMAN	(2) 4¡ÆC_03-day_QC2	3	2	1	y6	490.258382	759.424696	6.33	1909	494.265481	767.438895	6.33	434
VDFTEIQK	sp|P02771|FETA_HUMAN	(2) 4¡ÆC_03-day_QC2	1	2	1	b2	490.258382	215.102633	6.41	5763	494.265481	215.102633	6.41	747
VDFTEIQK	sp|P02771|FETA_HUMAN	(2) 4¡ÆC_03-day_QC2	2	2	1	b2	490.258382	215.102633	6.25	6017	494.265481	215.102633	6.25	838
VDFTEIQK	sp|P02771|FETA_HUMAN	(2) 4¡ÆC_03-day_QC2	3	2	1	b2	490.258382	215.102633	6.17	6114	494.265481	215.102633	6.17	920
GYQELLEK	sp|P02771|FETA_HUMAN	(2) 4¡ÆC_03-day_QC3	1	2	1	y6	490.258382	759.424696	6.25	2620	494.265481	767.438895	6.25	21026
GYQELLEK	sp|P02771|FETA_HUMAN	(2) 4¡ÆC_03-day_QC3	2	2	1	y6	490.258382	759.424696	6.25	1999	494.265481	767.438895	6.25	16862
GYQELLEK	sp|P02771|FETA_HUMAN	(2) 4¡ÆC_03-day_QC3	3	2	1	y6	490.258382	759.424696	6.29	3808	494.265481	767.438895	6.29	37702
VDFTEIQK	sp|P02771|FETA_HUMAN	(2) 4¡ÆC_03-day_QC3	1	2	1	b2	490.258382	215.102633	6.01	5296	494.265481	215.102633	6.05	27613
VDFTEIQK	sp|P02771|FETA_HUMAN	(2) 4¡ÆC_03-day_QC3	2	2	1	b2	490.258382	215.102633	6.13	9167	494.265481	215.102633	6.13	54499
VDFTEIQK	sp|P02771|FETA_HUMAN	(2) 4¡ÆC_03-day_QC3	3	2	1	b2	490.258382	215.102633	5.85	3257	494.265481	215.102633	5.85	16817
GYQELLEK	sp|P02771|FETA_HUMAN	(2) 4¡ÆC_03-day_QC4	1	2	1	y6	490.258382	759.424696	6.45	10008	494.265481	767.438895	6.41	106459
GYQELLEK	sp|P02771|FETA_HUMAN	(2) 4¡ÆC_03-day_QC4	2	2	1	y6	490.258382	759.424696	6.41	10523	494.265481	767.438895	6.41	112359
GYQELLEK	sp|P02771|FETA_HUMAN	(2) 4¡ÆC_03-day_QC4	3	2	1	y6	490.258382	759.424696	6.33	4910	494.265481	767.438895	6.33	55689
VDFTEIQK	sp|P02771|FETA_HUMAN	(2) 4¡ÆC_03-day_QC4	1	2	1	b2	490.258382	215.102633	5.93	12294	494.265481	215.102633	5.93	86769
VDFTEIQK	sp|P02771|FETA_HUMAN	(2) 4¡ÆC_03-day_QC4	2	2	1	b2	490.258382	215.102633	6.05	13576	494.265481	215.102633	6.05	90671
VDFTEIQK	sp|P02771|FETA_HUMAN	(2) 4¡ÆC_03-day_QC4	3	2	1	b2	490.258382	215.102633	5.97	13291	494.265481	215.102633	5.97	92109
GYQELLEK	sp|P02771|FETA_HUMAN	(2) 4¡ÆC_04-day_QC1	1	2	1	y6	490.258382	759.424696	5.81	60979	494.265481	767.438895	5.81	8644
GYQELLEK	sp|P02771|FETA_HUMAN	(2) 4¡ÆC_04-day_QC1	2	2	1	y6	490.258382	759.424696	5.81	61310	494.265481	767.438895	5.76	8899
GYQELLEK	sp|P02771|FETA_HUMAN	(2) 4¡ÆC_04-day_QC1	3	2	1	y6	490.258382	759.424696	5.81	7256	494.265481	767.438895	5.81	1169
VDFTEIQK	sp|P02771|FETA_HUMAN	(2) 4¡ÆC_04-day_QC1	1	2	1	b2	490.258382	215.102633	6.17	6775	494.265481	215.102633	6.17	586
VDFTEIQK	sp|P02771|FETA_HUMAN	(2) 4¡ÆC_04-day_QC1	2	2	1	b2	490.258382	215.102633	5.68	16887	494.265481	215.102633	5.72	1669
VDFTEIQK	sp|P02771|FETA_HUMAN	(2) 4¡ÆC_04-day_QC1	3	2	1	b2	490.258382	215.102633	5.72	19136	494.265481	215.102633	5.76	1667
GYQELLEK	sp|P02771|FETA_HUMAN	(2) 4¡ÆC_04-day_QC2	1	2	1	y6	490.258382	759.424696	6.45	2023	494.265481	767.438895	6.45	461
GYQELLEK	sp|P02771|FETA_HUMAN	(2) 4¡ÆC_04-day_QC2	2	2	1	y6	490.258382	759.424696	6.37	11143	494.265481	767.438895	6.37	2508
GYQELLEK	sp|P02771|FETA_HUMAN	(2) 4¡ÆC_04-day_QC2	3	2	1	y6	490.258382	759.424696	6.33	12384	494.265481	767.438895	6.33	2844
VDFTEIQK	sp|P02771|FETA_HUMAN	(2) 4¡ÆC_04-day_QC2	1	2	1	b2	490.258382	215.102633	5.81	12320	494.265481	215.102633	5.85	1684
VDFTEIQK	sp|P02771|FETA_HUMAN	(2) 4¡ÆC_04-day_QC2	2	2	1	b2	490.258382	215.102633	5.97	13609	494.265481	215.102633	5.93	2071
VDFTEIQK	sp|P02771|FETA_HUMAN	(2) 4¡ÆC_04-day_QC2	3	2	1	b2	490.258382	215.102633	5.81	12991	494.265481	215.102633	5.85	1728
GYQELLEK	sp|P02771|FETA_HUMAN	(2) 4¡ÆC_04-day_QC3	1	2	1	y6	490.258382	759.424696	6.29	14650	494.265481	767.438895	6.29	137363
GYQELLEK	sp|P02771|FETA_HUMAN	(2) 4¡ÆC_04-day_QC3	2	2	1	y6	490.258382	759.424696	6.29	14752	494.265481	767.438895	6.29	133565
GYQELLEK	sp|P02771|FETA_HUMAN	(2) 4¡ÆC_04-day_QC3	3	2	1	y6	490.258382	759.424696	6.25	3191	494.265481	767.438895	6.25	25877
VDFTEIQK	sp|P02771|FETA_HUMAN	(2) 4¡ÆC_04-day_QC3	1	2	1	b2	490.258382	215.102633	6.13	8452	494.265481	215.102633	6.13	44118
VDFTEIQK	sp|P02771|FETA_HUMAN	(2) 4¡ÆC_04-day_QC3	2	2	1	b2	490.258382	215.102633	6.09	5359	494.265481	215.102633	6.09	30899
VDFTEIQK	sp|P02771|FETA_HUMAN	(2) 4¡ÆC_04-day_QC3	3	2	1	b2	490.258382	215.102633	6.09	3780	494.265481	215.102633	6.09	20568
GYQELLEK	sp|P02771|FETA_HUMAN	(2) 4¡ÆC_04-day_QC4	1	2	1	y6	490.258382	759.424696	6.13	11969	494.265481	767.438895	6.13	133242
GYQELLEK	sp|P02771|FETA_HUMAN	(2) 4¡ÆC_04-day_QC4	2	2	1	y6	490.258382	759.424696	6.13	9371	494.265481	767.438895	6.13	100949
GYQELLEK	sp|P02771|FETA_HUMAN	(2) 4¡ÆC_04-day_QC4	3	2	1	y6	490.258382	759.424696	6.13	8654	494.265481	767.438895	6.09	94029
VDFTEIQK	sp|P02771|FETA_HUMAN	(2) 4¡ÆC_04-day_QC4	1	2	1	b2	490.258382	215.102633	6.09	9055	494.265481	215.102633	6.09	60612
VDFTEIQK	sp|P02771|FETA_HUMAN	(2) 4¡ÆC_04-day_QC4	2	2	1	b2	490.258382	215.102633	5.85	15269	494.265481	215.102633	5.85	104212
VDFTEIQK	sp|P02771|FETA_HUMAN	(2) 4¡ÆC_04-day_QC4	3	2	1	b2	490.258382	215.102633	5.85	14680	494.265481	215.102633	5.85	105580
GYQELLEK	sp|P02771|FETA_HUMAN	(2) 4¡ÆC_05-day_QC1	1	2	1	y6	490.258382	759.424696	5.85	71266	494.265481	767.438895	5.85	10346
GYQELLEK	sp|P02771|FETA_HUMAN	(2) 4¡ÆC_05-day_QC1	2	2	1	y6	490.258382	759.424696	6.25	3545	494.265481	767.438895	6.29	505
GYQELLEK	sp|P02771|FETA_HUMAN	(2) 4¡ÆC_05-day_QC1	3	2	1	y6	490.258382	759.424696	6.25	3371	494.265481	767.438895	6.25	509
VDFTEIQK	sp|P02771|FETA_HUMAN	(2) 4¡ÆC_05-day_QC1	1	2	1	b2	490.258382	215.102633	5.93	15972	494.265481	215.102633	5.93	1372
VDFTEIQK	sp|P02771|FETA_HUMAN	(2) 4¡ÆC_05-day_QC1	2	2	1	b2	490.258382	215.102633	5.72	129088	494.265481	215.102633	5.72	11834
VDFTEIQK	sp|P02771|FETA_HUMAN	(2) 4¡ÆC_05-day_QC1	3	2	1	b2	490.258382	215.102633	5.76	154377	494.265481	215.102633	5.76	13485
GYQELLEK	sp|P02771|FETA_HUMAN	(2) 4¡ÆC_05-day_QC2	1	2	1	y6	490.258382	759.424696	6.05	16641	494.265481	767.438895	6.05	3713
GYQELLEK	sp|P02771|FETA_HUMAN	(2) 4¡ÆC_05-day_QC2	2	2	1	y6	490.258382	759.424696	6.13	9781	494.265481	767.438895	6.13	2130
GYQELLEK	sp|P02771|FETA_HUMAN	(2) 4¡ÆC_05-day_QC2	3	2	1	y6	490.258382	759.424696	6.13	6230	494.265481	767.438895	6.13	1414
VDFTEIQK	sp|P02771|FETA_HUMAN	(2) 4¡ÆC_05-day_QC2	1	2	1	b2	490.258382	215.102633	6.25	3863	494.265481	215.102633	6.25	538
VDFTEIQK	sp|P02771|FETA_HUMAN	(2) 4¡ÆC_05-day_QC2	2	2	1	b2	490.258382	215.102633	6.21	3542	494.265481	215.102633	6.21	462
VDFTEIQK	sp|P02771|FETA_HUMAN	(2) 4¡ÆC_05-day_QC2	3	2	1	b2	490.258382	215.102633	6.09	4092	494.265481	215.102633	6.13	571
GYQELLEK	sp|P02771|FETA_HUMAN	(2) 4¡ÆC_05-day_QC3	1	2	1	y6	490.258382	759.424696	5.89	10029	494.265481	767.438895	5.89	88977
GYQELLEK	sp|P02771|FETA_HUMAN	(2) 4¡ÆC_05-day_QC3	2	2	1	y6	490.258382	759.424696	5.89	10746	494.265481	767.438895	5.89	94575
GYQELLEK	sp|P02771|FETA_HUMAN	(2) 4¡ÆC_05-day_QC3	3	2	1	y6	490.258382	759.424696	5.89	12965	494.265481	767.438895	5.93	104642
VDFTEIQK	sp|P02771|FETA_HUMAN	(2) 4¡ÆC_05-day_QC3	1	2	1	b2	490.258382	215.102633	6.01	8967	494.265481	215.102633	6.05	50914
VDFTEIQK	sp|P02771|FETA_HUMAN	(2) 4¡ÆC_05-day_QC3	2	2	1	b2	490.258382	215.102633	6.13	9950	494.265481	215.102633	6.13	51844
VDFTEIQK	sp|P02771|FETA_HUMAN	(2) 4¡ÆC_05-day_QC3	3	2	1	b2	490.258382	215.102633	5.36	9012	494.265481	215.102633	5.4	47140
GYQELLEK	sp|P02771|FETA_HUMAN	(2) 4¡ÆC_05-day_QC4	1	2	1	y6	490.258382	759.424696	6.09	3437	494.265481	767.438895	6.09	35743
GYQELLEK	sp|P02771|FETA_HUMAN	(2) 4¡ÆC_05-day_QC4	2	2	1	y6	490.258382	759.424696	6.05	3344	494.265481	767.438895	6.05	37874
GYQELLEK	sp|P02771|FETA_HUMAN	(2) 4¡ÆC_05-day_QC4	3	2	1	y6	490.258382	759.424696	6.13	3609	494.265481	767.438895	6.13	39120
VDFTEIQK	sp|P02771|FETA_HUMAN	(2) 4¡ÆC_05-day_QC4	1	2	1	b2	490.258382	215.102633	6.17	15123	494.265481	215.102633	6.17	103141
VDFTEIQK	sp|P02771|FETA_HUMAN	(2) 4¡ÆC_05-day_QC4	2	2	1	b2	490.258382	215.102633	6.21	15191	494.265481	215.102633	6.21	104950
VDFTEIQK	sp|P02771|FETA_HUMAN	(2) 4¡ÆC_05-day_QC4	3	2	1	b2	490.258382	215.102633	6.21	15632	494.265481	215.102633	6.17	104877
GYQELLEK	sp|P02771|FETA_HUMAN	(2) 4¡ÆC_06-day_QC1	1	2	1	y6	490.258382	759.424696	6.05	10314	494.265481	767.438895	6.05	1495
GYQELLEK	sp|P02771|FETA_HUMAN	(2) 4¡ÆC_06-day_QC1	2	2	1	y6	490.258382	759.424696	6.25	2559	494.265481	767.438895	6.25	379
GYQELLEK	sp|P02771|FETA_HUMAN	(2) 4¡ÆC_06-day_QC1	3	2	1	y6	490.258382	759.424696	6.05	12459	494.265481	767.438895	6.05	1812
VDFTEIQK	sp|P02771|FETA_HUMAN	(2) 4¡ÆC_06-day_QC1	1	2	1	b2	490.258382	215.102633	5.76	212034	494.265481	215.102633	5.76	18367
VDFTEIQK	sp|P02771|FETA_HUMAN	(2) 4¡ÆC_06-day_QC1	2	2	1	b2	490.258382	215.102633	5.68	211247	494.265481	215.102633	5.72	18509
VDFTEIQK	sp|P02771|FETA_HUMAN	(2) 4¡ÆC_06-day_QC1	3	2	1	b2	490.258382	215.102633	5.68	205328	494.265481	215.102633	5.72	18628
GYQELLEK	sp|P02771|FETA_HUMAN	(2) 4¡ÆC_06-day_QC2	1	2	1	y6	490.258382	759.424696	6.25	4168	494.265481	767.438895	6.25	955
GYQELLEK	sp|P02771|FETA_HUMAN	(2) 4¡ÆC_06-day_QC2	2	2	1	y6	490.258382	759.424696	6.25	6022	494.265481	767.438895	6.25	1319
GYQELLEK	sp|P02771|FETA_HUMAN	(2) 4¡ÆC_06-day_QC2	3	2	1	y6	490.258382	759.424696	6.05	7362	494.265481	767.438895	6.05	1601
VDFTEIQK	sp|P02771|FETA_HUMAN	(2) 4¡ÆC_06-day_QC2	1	2	1	b2	490.258382	215.102633	5.76	17137	494.265481	215.102633	5.81	2301
VDFTEIQK	sp|P02771|FETA_HUMAN	(2) 4¡ÆC_06-day_QC2	2	2	1	b2	490.258382	215.102633	5.76	17562	494.265481	215.102633	5.72	2349
VDFTEIQK	sp|P02771|FETA_HUMAN	(2) 4¡ÆC_06-day_QC2	3	2	1	b2	490.258382	215.102633	5.76	8728	494.265481	215.102633	5.76	1198
GYQELLEK	sp|P02771|FETA_HUMAN	(2) 4¡ÆC_06-day_QC3	1	2	1	y6	490.258382	759.424696	5.93	8194	494.265481	767.438895	5.89	69681
GYQELLEK	sp|P02771|FETA_HUMAN	(2) 4¡ÆC_06-day_QC3	2	2	1	y6	490.258382	759.424696	5.89	7545	494.265481	767.438895	5.89	69326
GYQELLEK	sp|P02771|FETA_HUMAN	(2) 4¡ÆC_06-day_QC3	3	2	1	y6	490.258382	759.424696	5.85	8179	494.265481	767.438895	5.85	65468
VDFTEIQK	sp|P02771|FETA_HUMAN	(2) 4¡ÆC_06-day_QC3	1	2	1	b2	490.258382	215.102633	6.33	15767	494.265481	215.102633	6.33	84484
VDFTEIQK	sp|P02771|FETA_HUMAN	(2) 4¡ÆC_06-day_QC3	2	2	1	b2	490.258382	215.102633	6.33	15253	494.265481	215.102633	6.33	82270
VDFTEIQK	sp|P02771|FETA_HUMAN	(2) 4¡ÆC_06-day_QC3	3	2	1	b2	490.258382	215.102633	4.83	11691	494.265481	215.102633	4.83	62226
GYQELLEK	sp|P02771|FETA_HUMAN	(2) 4¡ÆC_06-day_QC4	1	2	1	y6	490.258382	759.424696	6.37	4214	494.265481	767.438895	6.37	46307
GYQELLEK	sp|P02771|FETA_HUMAN	(2) 4¡ÆC_06-day_QC4	2	2	1	y6	490.258382	759.424696	6.33	3194	494.265481	767.438895	6.37	35400
GYQELLEK	sp|P02771|FETA_HUMAN	(2) 4¡ÆC_06-day_QC4	3	2	1	y6	490.258382	759.424696	6.29	3711	494.265481	767.438895	6.29	38941
VDFTEIQK	sp|P02771|FETA_HUMAN	(2) 4¡ÆC_06-day_QC4	1	2	1	b2	490.258382	215.102633	5.97	10526	494.265481	215.102633	5.97	74683
VDFTEIQK	sp|P02771|FETA_HUMAN	(2) 4¡ÆC_06-day_QC4	2	2	1	b2	490.258382	215.102633	5.89	10375	494.265481	215.102633	5.89	68938
VDFTEIQK	sp|P02771|FETA_HUMAN	(2) 4¡ÆC_06-day_QC4	3	2	1	b2	490.258382	215.102633	5.97	10571	494.265481	215.102633	5.97	69639
GYQELLEK	sp|P02771|FETA_HUMAN	(2) 4¡ÆC_07-day_QC1	1	2	1	y6	490.258382	759.424696	6.17	7405	494.265481	767.438895	6.17	1105
GYQELLEK	sp|P02771|FETA_HUMAN	(2) 4¡ÆC_07-day_QC1	2	2	1	y6	490.258382	759.424696	6.25	10802	494.265481	767.438895	6.25	1566
GYQELLEK	sp|P02771|FETA_HUMAN	(2) 4¡ÆC_07-day_QC1	3	2	1	y6	490.258382	759.424696	6.29	10616	494.265481	767.438895	6.25	1584
VDFTEIQK	sp|P02771|FETA_HUMAN	(2) 4¡ÆC_07-day_QC1	1	2	1	b2	490.258382	215.102633	6.13	16149	494.265481	215.102633	6.13	1464
VDFTEIQK	sp|P02771|FETA_HUMAN	(2) 4¡ÆC_07-day_QC1	2	2	1	b2	490.258382	215.102633	5.72	18117	494.265481	215.102633	5.72	1610
VDFTEIQK	sp|P02771|FETA_HUMAN	(2) 4¡ÆC_07-day_QC1	3	2	1	b2	490.258382	215.102633	5.68	132979	494.265481	215.102633	5.68	12111
GYQELLEK	sp|P02771|FETA_HUMAN	(2) 4¡ÆC_07-day_QC2	1	2	1	y6	490.258382	759.424696	6.41	2308	494.265481	767.438895	6.41	519
GYQELLEK	sp|P02771|FETA_HUMAN	(2) 4¡ÆC_07-day_QC2	2	2	1	y6	490.258382	759.424696	6.29	15247	494.265481	767.438895	6.29	3391
GYQELLEK	sp|P02771|FETA_HUMAN	(2) 4¡ÆC_07-day_QC2	3	2	1	y6	490.258382	759.424696	6.29	13247	494.265481	767.438895	6.29	2953
VDFTEIQK	sp|P02771|FETA_HUMAN	(2) 4¡ÆC_07-day_QC2	1	2	1	b2	490.258382	215.102633	6.21	16490	494.265481	215.102633	6.21	2455
VDFTEIQK	sp|P02771|FETA_HUMAN	(2) 4¡ÆC_07-day_QC2	2	2	1	b2	490.258382	215.102633	6.21	16089	494.265481	215.102633	6.21	2247
VDFTEIQK	sp|P02771|FETA_HUMAN	(2) 4¡ÆC_07-day_QC2	3	2	1	b2	490.258382	215.102633	6.17	17204	494.265481	215.102633	6.17	2238
GYQELLEK	sp|P02771|FETA_HUMAN	(2) 4¡ÆC_07-day_QC3	1	2	1	y6	490.258382	759.424696	6.05	3120	494.265481	767.438895	6.05	30313
GYQELLEK	sp|P02771|FETA_HUMAN	(2) 4¡ÆC_07-day_QC3	2	2	1	y6	490.258382	759.424696	6.05	2116	494.265481	767.438895	6.05	17189
GYQELLEK	sp|P02771|FETA_HUMAN	(2) 4¡ÆC_07-day_QC3	3	2	1	y6	490.258382	759.424696	6.01	2507	494.265481	767.438895	6.01	20136
VDFTEIQK	sp|P02771|FETA_HUMAN	(2) 4¡ÆC_07-day_QC3	1	2	1	b2	490.258382	215.102633	6.21	7858	494.265481	215.102633	6.21	44600
VDFTEIQK	sp|P02771|FETA_HUMAN	(2) 4¡ÆC_07-day_QC3	2	2	1	b2	490.258382	215.102633	6.01	11267	494.265481	215.102633	6.01	60623
VDFTEIQK	sp|P02771|FETA_HUMAN	(2) 4¡ÆC_07-day_QC3	3	2	1	b2	490.258382	215.102633	6.17	14350	494.265481	215.102633	6.17	74016
GYQELLEK	sp|P02771|FETA_HUMAN	(2) 4¡ÆC_07-day_QC4	1	2	1	y6	490.258382	759.424696	6.05	26828	494.265481	767.438895	6.05	288254
GYQELLEK	sp|P02771|FETA_HUMAN	(2) 4¡ÆC_07-day_QC4	2	2	1	y6	490.258382	759.424696	6.09	15218	494.265481	767.438895	6.09	161140
GYQELLEK	sp|P02771|FETA_HUMAN	(2) 4¡ÆC_07-day_QC4	3	2	1	y6	490.258382	759.424696	6.09	25940	494.265481	767.438895	6.09	292562
VDFTEIQK	sp|P02771|FETA_HUMAN	(2) 4¡ÆC_07-day_QC4	1	2	1	b2	490.258382	215.102633	6.01	11796	494.265481	215.102633	5.97	76525
VDFTEIQK	sp|P02771|FETA_HUMAN	(2) 4¡ÆC_07-day_QC4	2	2	1	b2	490.258382	215.102633	5.97	12150	494.265481	215.102633	5.97	80583
VDFTEIQK	sp|P02771|FETA_HUMAN	(2) 4¡ÆC_07-day_QC4	3	2	1	b2	490.258382	215.102633	5.76	21343	494.265481	215.102633	5.76	156911
GYQELLEK	sp|P02771|FETA_HUMAN	(3) -20¡ÆC_01-day_QC1	1	2	1	y6	490.258382	759.424696	6.05	10989	494.265481	767.438895	6.05	1563
GYQELLEK	sp|P02771|FETA_HUMAN	(3) -20¡ÆC_01-day_QC1	2	2	1	y6	490.258382	759.424696	6.21	13903	494.265481	767.438895	6.21	2265
GYQELLEK	sp|P02771|FETA_HUMAN	(3) -20¡ÆC_01-day_QC1	3	2	1	y6	490.258382	759.424696	6.25	15221	494.265481	767.438895	6.21	2465
VDFTEIQK	sp|P02771|FETA_HUMAN	(3) -20¡ÆC_01-day_QC1	1	2	1	b2	490.258382	215.102633	6.05	9888	494.265481	215.102633	6.05	886
VDFTEIQK	sp|P02771|FETA_HUMAN	(3) -20¡ÆC_01-day_QC1	2	2	1	b2	490.258382	215.102633	6.13	7848	494.265481	215.102633	6.13	704
VDFTEIQK	sp|P02771|FETA_HUMAN	(3) -20¡ÆC_01-day_QC1	3	2	1	b2	490.258382	215.102633	5.72	18885	494.265481	215.102633	5.76	1879
GYQELLEK	sp|P02771|FETA_HUMAN	(3) -20¡ÆC_01-day_QC2	1	2	1	y6	490.258382	759.424696	6.17	12578	494.265481	767.438895	6.17	2817
GYQELLEK	sp|P02771|FETA_HUMAN	(3) -20¡ÆC_01-day_QC2	2	2	1	y6	490.258382	759.424696	6.21	5432	494.265481	767.438895	6.21	1262
GYQELLEK	sp|P02771|FETA_HUMAN	(3) -20¡ÆC_01-day_QC2	3	2	1	y6	490.258382	759.424696	6.05	4872	494.265481	767.438895	6.05	1162
VDFTEIQK	sp|P02771|FETA_HUMAN	(3) -20¡ÆC_01-day_QC2	1	2	1	b2	490.258382	215.102633	6.29	4812	494.265481	215.102633	6.29	683
VDFTEIQK	sp|P02771|FETA_HUMAN	(3) -20¡ÆC_01-day_QC2	2	2	1	b2	490.258382	215.102633	5.76	6677	494.265481	215.102633	5.76	929
VDFTEIQK	sp|P02771|FETA_HUMAN	(3) -20¡ÆC_01-day_QC2	3	2	1	b2	490.258382	215.102633	6.17	8805	494.265481	215.102633	6.17	1327
GYQELLEK	sp|P02771|FETA_HUMAN	(3) -20¡ÆC_01-day_QC3	1	2	1	y6	490.258382	759.424696	6.49	6009	494.265481	767.438895	6.49	58571
GYQELLEK	sp|P02771|FETA_HUMAN	(3) -20¡ÆC_01-day_QC3	2	2	1	y6	490.258382	759.424696	6.29	9397	494.265481	767.438895	6.33	81351
GYQELLEK	sp|P02771|FETA_HUMAN	(3) -20¡ÆC_01-day_QC3	3	2	1	y6	490.258382	759.424696	6.29	9925	494.265481	767.438895	6.29	88101
VDFTEIQK	sp|P02771|FETA_HUMAN	(3) -20¡ÆC_01-day_QC3	1	2	1	b2	490.258382	215.102633	6.17	16956	494.265481	215.102633	6.17	90518
VDFTEIQK	sp|P02771|FETA_HUMAN	(3) -20¡ÆC_01-day_QC3	2	2	1	b2	490.258382	215.102633	6.17	16587	494.265481	215.102633	6.17	93850
VDFTEIQK	sp|P02771|FETA_HUMAN	(3) -20¡ÆC_01-day_QC3	3	2	1	b2	490.258382	215.102633	6.21	15268	494.265481	215.102633	6.21	88770
GYQELLEK	sp|P02771|FETA_HUMAN	(3) -20¡ÆC_01-day_QC4	1	2	1	y6	490.258382	759.424696	6.37	6100	494.265481	767.438895	6.37	66599
GYQELLEK	sp|P02771|FETA_HUMAN	(3) -20¡ÆC_01-day_QC4	2	2	1	y6	490.258382	759.424696	6.33	6328	494.265481	767.438895	6.33	66298
GYQELLEK	sp|P02771|FETA_HUMAN	(3) -20¡ÆC_01-day_QC4	3	2	1	y6	490.258382	759.424696	6.33	10910	494.265481	767.438895	6.33	129987
VDFTEIQK	sp|P02771|FETA_HUMAN	(3) -20¡ÆC_01-day_QC4	1	2	1	b2	490.258382	215.102633	5.12	13052	494.265481	215.102633	5.16	93592
VDFTEIQK	sp|P02771|FETA_HUMAN	(3) -20¡ÆC_01-day_QC4	2	2	1	b2	490.258382	215.102633	5.12	13554	494.265481	215.102633	5.08	94266
VDFTEIQK	sp|P02771|FETA_HUMAN	(3) -20¡ÆC_01-day_QC4	3	2	1	b2	490.258382	215.102633	5.04	12936	494.265481	215.102633	5	93490
GYQELLEK	sp|P02771|FETA_HUMAN	(3) -20¡ÆC_02-day_QC1	1	2	1	y6	490.258382	759.424696	6.17	15090	494.265481	767.438895	6.17	2172
GYQELLEK	sp|P02771|FETA_HUMAN	(3) -20¡ÆC_02-day_QC1	2	2	1	y6	490.258382	759.424696	6.21	6116	494.265481	767.438895	6.25	928
GYQELLEK	sp|P02771|FETA_HUMAN	(3) -20¡ÆC_02-day_QC1	3	2	1	y6	490.258382	759.424696	6.05	11676	494.265481	767.438895	6.09	1911
VDFTEIQK	sp|P02771|FETA_HUMAN	(3) -20¡ÆC_02-day_QC1	1	2	1	b2	490.258382	215.102633	5.72	17127	494.265481	215.102633	5.76	1541
VDFTEIQK	sp|P02771|FETA_HUMAN	(3) -20¡ÆC_02-day_QC1	2	2	1	b2	490.258382	215.102633	5.76	10256	494.265481	215.102633	5.81	968
VDFTEIQK	sp|P02771|FETA_HUMAN	(3) -20¡ÆC_02-day_QC1	3	2	1	b2	490.258382	215.102633	5.85	21206	494.265481	215.102633	5.85	1997
GYQELLEK	sp|P02771|FETA_HUMAN	(3) -20¡ÆC_02-day_QC2	1	2	1	y6	490.258382	759.424696	5.81	7744	494.265481	767.438895	5.85	1728
GYQELLEK	sp|P02771|FETA_HUMAN	(3) -20¡ÆC_02-day_QC2	2	2	1	y6	490.258382	759.424696	5.68	7130	494.265481	767.438895	5.68	1782
GYQELLEK	sp|P02771|FETA_HUMAN	(3) -20¡ÆC_02-day_QC2	3	2	1	y6	490.258382	759.424696	5.76	6526	494.265481	767.438895	5.81	1421
VDFTEIQK	sp|P02771|FETA_HUMAN	(3) -20¡ÆC_02-day_QC2	1	2	1	b2	490.258382	215.102633	4.91	12743	494.265481	215.102633	5.04	1749
VDFTEIQK	sp|P02771|FETA_HUMAN	(3) -20¡ÆC_02-day_QC2	2	2	1	b2	490.258382	215.102633	4.87	12677	494.265481	215.102633	4.91	1756
VDFTEIQK	sp|P02771|FETA_HUMAN	(3) -20¡ÆC_02-day_QC2	3	2	1	b2	490.258382	215.102633	4.91	12515	494.265481	215.102633	4.91	1935
GYQELLEK	sp|P02771|FETA_HUMAN	(3) -20¡ÆC_02-day_QC3	1	2	1	y6	490.258382	759.424696	5.72	8789	494.265481	767.438895	5.72	82234
GYQELLEK	sp|P02771|FETA_HUMAN	(3) -20¡ÆC_02-day_QC3	2	2	1	y6	490.258382	759.424696	5.72	9042	494.265481	767.438895	5.68	82457
GYQELLEK	sp|P02771|FETA_HUMAN	(3) -20¡ÆC_02-day_QC3	3	2	1	y6	490.258382	759.424696	5.76	18663	494.265481	767.438895	5.76	162779
VDFTEIQK	sp|P02771|FETA_HUMAN	(3) -20¡ÆC_02-day_QC3	1	2	1	b2	490.258382	215.102633	6.33	14421	494.265481	215.102633	6.33	81060
VDFTEIQK	sp|P02771|FETA_HUMAN	(3) -20¡ÆC_02-day_QC3	2	2	1	b2	490.258382	215.102633	6.33	14162	494.265481	215.102633	6.33	80522
VDFTEIQK	sp|P02771|FETA_HUMAN	(3) -20¡ÆC_02-day_QC3	3	2	1	b2	490.258382	215.102633	6.21	7129	494.265481	215.102633	6.21	39121
GYQELLEK	sp|P02771|FETA_HUMAN	(3) -20¡ÆC_02-day_QC4	1	2	1	y6	490.258382	759.424696	6.09	16502	494.265481	767.438895	6.09	194242
GYQELLEK	sp|P02771|FETA_HUMAN	(3) -20¡ÆC_02-day_QC4	2	2	1	y6	490.258382	759.424696	6.05	10218	494.265481	767.438895	6.05	111331
GYQELLEK	sp|P02771|FETA_HUMAN	(3) -20¡ÆC_02-day_QC4	3	2	1	y6	490.258382	759.424696	6.01	12957	494.265481	767.438895	6.01	135900
VDFTEIQK	sp|P02771|FETA_HUMAN	(3) -20¡ÆC_02-day_QC4	1	2	1	b2	490.258382	215.102633	6.21	9114	494.265481	215.102633	6.21	63697
VDFTEIQK	sp|P02771|FETA_HUMAN	(3) -20¡ÆC_02-day_QC4	2	2	1	b2	490.258382	215.102633	6.21	7306	494.265481	215.102633	6.21	53450
VDFTEIQK	sp|P02771|FETA_HUMAN	(3) -20¡ÆC_02-day_QC4	3	2	1	b2	490.258382	215.102633	6.25	8748	494.265481	215.102633	6.25	59664
GYQELLEK	sp|P02771|FETA_HUMAN	(3) -20¡ÆC_03-day_QC1	1	2	1	y6	490.258382	759.424696	6.13	5080	494.265481	767.438895	6.13	816
GYQELLEK	sp|P02771|FETA_HUMAN	(3) -20¡ÆC_03-day_QC1	2	2	1	y6	490.258382	759.424696	6.09	15799	494.265481	767.438895	6.09	2496
GYQELLEK	sp|P02771|FETA_HUMAN	(3) -20¡ÆC_03-day_QC1	3	2	1	y6	490.258382	759.424696	6.13	5487	494.265481	767.438895	6.13	863
VDFTEIQK	sp|P02771|FETA_HUMAN	(3) -20¡ÆC_03-day_QC1	1	2	1	b2	490.258382	215.102633	5.85	12284	494.265481	215.102633	5.85	1131
VDFTEIQK	sp|P02771|FETA_HUMAN	(3) -20¡ÆC_03-day_QC1	2	2	1	b2	490.258382	215.102633	5.68	13486	494.265481	215.102633	5.64	1293
VDFTEIQK	sp|P02771|FETA_HUMAN	(3) -20¡ÆC_03-day_QC1	3	2	1	b2	490.258382	215.102633	5.97	17674	494.265481	215.102633	5.97	1735
GYQELLEK	sp|P02771|FETA_HUMAN	(3) -20¡ÆC_03-day_QC2	1	2	1	y6	490.258382	759.424696	6.29	1063	494.265481	767.438895	6.33	252
GYQELLEK	sp|P02771|FETA_HUMAN	(3) -20¡ÆC_03-day_QC2	2	2	1	y6	490.258382	759.424696	6.09	4376	494.265481	767.438895	6.09	1061
GYQELLEK	sp|P02771|FETA_HUMAN	(3) -20¡ÆC_03-day_QC2	3	2	1	y6	490.258382	759.424696	6.25	7376	494.265481	767.438895	6.29	1698
VDFTEIQK	sp|P02771|FETA_HUMAN	(3) -20¡ÆC_03-day_QC2	1	2	1	b2	490.258382	215.102633	6.13	8394	494.265481	215.102633	6.09	1225
VDFTEIQK	sp|P02771|FETA_HUMAN	(3) -20¡ÆC_03-day_QC2	2	2	1	b2	490.258382	215.102633	6.09	8742	494.265481	215.102633	6.09	1292
VDFTEIQK	sp|P02771|FETA_HUMAN	(3) -20¡ÆC_03-day_QC2	3	2	1	b2	490.258382	215.102633	6.13	9054	494.265481	215.102633	6.17	1351
GYQELLEK	sp|P02771|FETA_HUMAN	(3) -20¡ÆC_03-day_QC3	1	2	1	y6	490.258382	759.424696	6.37	11451	494.265481	767.438895	6.41	111969
GYQELLEK	sp|P02771|FETA_HUMAN	(3) -20¡ÆC_03-day_QC3	2	2	1	y6	490.258382	759.424696	6.33	181	494.265481	767.438895	6.33	1591
GYQELLEK	sp|P02771|FETA_HUMAN	(3) -20¡ÆC_03-day_QC3	3	2	1	y6	490.258382	759.424696	6.33	4210	494.265481	767.438895	6.33	39646
VDFTEIQK	sp|P02771|FETA_HUMAN	(3) -20¡ÆC_03-day_QC3	1	2	1	b2	490.258382	215.102633	5.16	6489	494.265481	215.102633	5.08	36352
VDFTEIQK	sp|P02771|FETA_HUMAN	(3) -20¡ÆC_03-day_QC3	2	2	1	b2	490.258382	215.102633	6.17	7009	494.265481	215.102633	6.17	40426
VDFTEIQK	sp|P02771|FETA_HUMAN	(3) -20¡ÆC_03-day_QC3	3	2	1	b2	490.258382	215.102633	5.08	16134	494.265481	215.102633	5.12	93443
GYQELLEK	sp|P02771|FETA_HUMAN	(3) -20¡ÆC_03-day_QC4	1	2	1	y6	490.258382	759.424696	6.21	7374	494.265481	767.438895	6.21	84979
GYQELLEK	sp|P02771|FETA_HUMAN	(3) -20¡ÆC_03-day_QC4	2	2	1	y6	490.258382	759.424696	6.01	1352	494.265481	767.438895	6.01	15260
GYQELLEK	sp|P02771|FETA_HUMAN	(3) -20¡ÆC_03-day_QC4	3	2	1	y6	490.258382	759.424696	6.01	1143	494.265481	767.438895	6.01	13010
VDFTEIQK	sp|P02771|FETA_HUMAN	(3) -20¡ÆC_03-day_QC4	1	2	1	b2	490.258382	215.102633	5.89	16866	494.265481	215.102633	5.89	121781
VDFTEIQK	sp|P02771|FETA_HUMAN	(3) -20¡ÆC_03-day_QC4	2	2	1	b2	490.258382	215.102633	6.17	10375	494.265481	215.102633	6.17	73833
VDFTEIQK	sp|P02771|FETA_HUMAN	(3) -20¡ÆC_03-day_QC4	3	2	1	b2	490.258382	215.102633	6.13	10202	494.265481	215.102633	6.13	73068
GYQELLEK	sp|P02771|FETA_HUMAN	(3) -20¡ÆC_07-day_QC1	1	2	1	y6	490.258382	759.424696	5.72	3544	494.265481	767.438895	5.72	546
GYQELLEK	sp|P02771|FETA_HUMAN	(3) -20¡ÆC_07-day_QC1	2	2	1	y6	490.258382	759.424696	5.68	4701	494.265481	767.438895	5.72	765
GYQELLEK	sp|P02771|FETA_HUMAN	(3) -20¡ÆC_07-day_QC1	3	2	1	y6	490.258382	759.424696	5.85	36558	494.265481	767.438895	5.85	5884
VDFTEIQK	sp|P02771|FETA_HUMAN	(3) -20¡ÆC_07-day_QC1	1	2	1	b2	490.258382	215.102633	6.01	19042	494.265481	215.102633	6.01	1829
VDFTEIQK	sp|P02771|FETA_HUMAN	(3) -20¡ÆC_07-day_QC1	2	2	1	b2	490.258382	215.102633	6.13	8029	494.265481	215.102633	6.13	753
VDFTEIQK	sp|P02771|FETA_HUMAN	(3) -20¡ÆC_07-day_QC1	3	2	1	b2	490.258382	215.102633	6.33	12472	494.265481	215.102633	6.33	1232
GYQELLEK	sp|P02771|FETA_HUMAN	(3) -20¡ÆC_07-day_QC2	1	2	1	y6	490.258382	759.424696	6.21	4321	494.265481	767.438895	6.21	1032
GYQELLEK	sp|P02771|FETA_HUMAN	(3) -20¡ÆC_07-day_QC2	2	2	1	y6	490.258382	759.424696	6.25	6150	494.265481	767.438895	6.21	1414
GYQELLEK	sp|P02771|FETA_HUMAN	(3) -20¡ÆC_07-day_QC2	3	2	1	y6	490.258382	759.424696	6.21	7945	494.265481	767.438895	6.21	1844
VDFTEIQK	sp|P02771|FETA_HUMAN	(3) -20¡ÆC_07-day_QC2	1	2	1	b2	490.258382	215.102633	6.37	4833	494.265481	215.102633	6.41	739
VDFTEIQK	sp|P02771|FETA_HUMAN	(3) -20¡ÆC_07-day_QC2	2	2	1	b2	490.258382	215.102633	6.21	16924	494.265481	215.102633	6.21	2610
VDFTEIQK	sp|P02771|FETA_HUMAN	(3) -20¡ÆC_07-day_QC2	3	2	1	b2	490.258382	215.102633	6.17	16717	494.265481	215.102633	6.21	2292
GYQELLEK	sp|P02771|FETA_HUMAN	(3) -20¡ÆC_07-day_QC3	1	2	1	y6	490.258382	759.424696	6.05	19394	494.265481	767.438895	6.05	186465
GYQELLEK	sp|P02771|FETA_HUMAN	(3) -20¡ÆC_07-day_QC3	2	2	1	y6	490.258382	759.424696	6.01	2270	494.265481	767.438895	6.01	20692
GYQELLEK	sp|P02771|FETA_HUMAN	(3) -20¡ÆC_07-day_QC3	3	2	1	y6	490.258382	759.424696	6.05	1034	494.265481	767.438895	6.05	9688
VDFTEIQK	sp|P02771|FETA_HUMAN	(3) -20¡ÆC_07-day_QC3	1	2	1	b2	490.258382	215.102633	5.4	9800	494.265481	215.102633	5.32	57351
VDFTEIQK	sp|P02771|FETA_HUMAN	(3) -20¡ÆC_07-day_QC3	2	2	1	b2	490.258382	215.102633	5.12	10924	494.265481	215.102633	5.04	62781
VDFTEIQK	sp|P02771|FETA_HUMAN	(3) -20¡ÆC_07-day_QC3	3	2	1	b2	490.258382	215.102633	6.17	6360	494.265481	215.102633	6.17	36440
GYQELLEK	sp|P02771|FETA_HUMAN	(3) -20¡ÆC_07-day_QC4	1	2	1	y6	490.258382	759.424696	6.29	9868	494.265481	767.438895	6.29	111295
GYQELLEK	sp|P02771|FETA_HUMAN	(3) -20¡ÆC_07-day_QC4	2	2	1	y6	490.258382	759.424696	6.09	11503	494.265481	767.438895	6.09	137157
GYQELLEK	sp|P02771|FETA_HUMAN	(3) -20¡ÆC_07-day_QC4	3	2	1	y6	490.258382	759.424696	6.05	15990	494.265481	767.438895	6.05	183215
VDFTEIQK	sp|P02771|FETA_HUMAN	(3) -20¡ÆC_07-day_QC4	1	2	1	b2	490.258382	215.102633	6.13	9914	494.265481	215.102633	6.13	65611
VDFTEIQK	sp|P02771|FETA_HUMAN	(3) -20¡ÆC_07-day_QC4	2	2	1	b2	490.258382	215.102633	5.89	21204	494.265481	215.102633	5.89	158432
VDFTEIQK	sp|P02771|FETA_HUMAN	(3) -20¡ÆC_07-day_QC4	3	2	1	b2	490.258382	215.102633	6.13	13446	494.265481	215.102633	6.13	99641
GYQELLEK	sp|P02771|FETA_HUMAN	(3) -20¡ÆC_14-day_QC1	1	2	1	y6	490.258382	759.424696	6.29	13256	494.265481	767.438895	6.29	2134
GYQELLEK	sp|P02771|FETA_HUMAN	(3) -20¡ÆC_14-day_QC1	2	2	1	y6	490.258382	759.424696	6.25	13832	494.265481	767.438895	6.25	2192
GYQELLEK	sp|P02771|FETA_HUMAN	(3) -20¡ÆC_14-day_QC1	3	2	1	y6	490.258382	759.424696	5.97	16812	494.265481	767.438895	5.97	2500
VDFTEIQK	sp|P02771|FETA_HUMAN	(3) -20¡ÆC_14-day_QC1	1	2	1	b2	490.258382	215.102633	6.17	16050	494.265481	215.102633	6.17	1576
VDFTEIQK	sp|P02771|FETA_HUMAN	(3) -20¡ÆC_14-day_QC1	2	2	1	b2	490.258382	215.102633	6.21	16683	494.265481	215.102633	6.21	1542
VDFTEIQK	sp|P02771|FETA_HUMAN	(3) -20¡ÆC_14-day_QC1	3	2	1	b2	490.258382	215.102633	5.72	243601	494.265481	215.102633	5.76	21832
GYQELLEK	sp|P02771|FETA_HUMAN	(3) -20¡ÆC_14-day_QC2	1	2	1	y6	490.258382	759.424696	5.93	9412	494.265481	767.438895	5.93	2114
GYQELLEK	sp|P02771|FETA_HUMAN	(3) -20¡ÆC_14-day_QC2	2	2	1	y6	490.258382	759.424696	5.93	10761	494.265481	767.438895	5.93	2634
GYQELLEK	sp|P02771|FETA_HUMAN	(3) -20¡ÆC_14-day_QC2	3	2	1	y6	490.258382	759.424696	5.89	10858	494.265481	767.438895	5.85	2464
VDFTEIQK	sp|P02771|FETA_HUMAN	(3) -20¡ÆC_14-day_QC2	1	2	1	b2	490.258382	215.102633	6.17	10909	494.265481	215.102633	6.17	1532
VDFTEIQK	sp|P02771|FETA_HUMAN	(3) -20¡ÆC_14-day_QC2	2	2	1	b2	490.258382	215.102633	6.13	10061	494.265481	215.102633	6.13	1528
VDFTEIQK	sp|P02771|FETA_HUMAN	(3) -20¡ÆC_14-day_QC2	3	2	1	b2	490.258382	215.102633	6.13	11005	494.265481	215.102633	6.13	1537
GYQELLEK	sp|P02771|FETA_HUMAN	(3) -20¡ÆC_14-day_QC3	1	2	1	y6	490.258382	759.424696	6.05	4980	494.265481	767.438895	6.05	45391
GYQELLEK	sp|P02771|FETA_HUMAN	(3) -20¡ÆC_14-day_QC3	2	2	1	y6	490.258382	759.424696	6.05	5106	494.265481	767.438895	6.05	47550
GYQELLEK	sp|P02771|FETA_HUMAN	(3) -20¡ÆC_14-day_QC3	3	2	1	y6	490.258382	759.424696	6.05	5404	494.265481	767.438895	6.05	48281
VDFTEIQK	sp|P02771|FETA_HUMAN	(3) -20¡ÆC_14-day_QC3	1	2	1	b2	490.258382	215.102633	6.13	19656	494.265481	215.102633	6.13	107494
VDFTEIQK	sp|P02771|FETA_HUMAN	(3) -20¡ÆC_14-day_QC3	2	2	1	b2	490.258382	215.102633	6.17	19209	494.265481	215.102633	6.17	106408
VDFTEIQK	sp|P02771|FETA_HUMAN	(3) -20¡ÆC_14-day_QC3	3	2	1	b2	490.258382	215.102633	6.09	18260	494.265481	215.102633	6.09	106309
GYQELLEK	sp|P02771|FETA_HUMAN	(3) -20¡ÆC_14-day_QC4	1	2	1	y6	490.258382	759.424696	6.09	15738	494.265481	767.438895	6.09	177447
GYQELLEK	sp|P02771|FETA_HUMAN	(3) -20¡ÆC_14-day_QC4	2	2	1	y6	490.258382	759.424696	6.05	24240	494.265481	767.438895	6.05	263857
GYQELLEK	sp|P02771|FETA_HUMAN	(3) -20¡ÆC_14-day_QC4	3	2	1	y6	490.258382	759.424696	6.13	15433	494.265481	767.438895	6.13	173285
VDFTEIQK	sp|P02771|FETA_HUMAN	(3) -20¡ÆC_14-day_QC4	1	2	1	b2	490.258382	215.102633	6.17	18262	494.265481	215.102633	6.17	128540
VDFTEIQK	sp|P02771|FETA_HUMAN	(3) -20¡ÆC_14-day_QC4	2	2	1	b2	490.258382	215.102633	6.13	18280	494.265481	215.102633	6.13	128831
VDFTEIQK	sp|P02771|FETA_HUMAN	(3) -20¡ÆC_14-day_QC4	3	2	1	b2	490.258382	215.102633	6.29	17827	494.265481	215.102633	6.29	127878
GYQELLEK	sp|P02771|FETA_HUMAN	(3) -20¡ÆC_21-day_QC1	1	2	1	y6	490.258382	759.424696	6.13	13869	494.265481	767.438895	6.13	2185
GYQELLEK	sp|P02771|FETA_HUMAN	(3) -20¡ÆC_21-day_QC1	2	2	1	y6	490.258382	759.424696	6.21	9765	494.265481	767.438895	6.21	1579
GYQELLEK	sp|P02771|FETA_HUMAN	(3) -20¡ÆC_21-day_QC1	3	2	1	y6	490.258382	759.424696	6.21	14785	494.265481	767.438895	6.21	2432
VDFTEIQK	sp|P02771|FETA_HUMAN	(3) -20¡ÆC_21-day_QC1	1	2	1	b2	490.258382	215.102633	5.81	17004	494.265481	215.102633	5.81	1652
VDFTEIQK	sp|P02771|FETA_HUMAN	(3) -20¡ÆC_21-day_QC1	2	2	1	b2	490.258382	215.102633	6.21	15837	494.265481	215.102633	6.21	1521
VDFTEIQK	sp|P02771|FETA_HUMAN	(3) -20¡ÆC_21-day_QC1	3	2	1	b2	490.258382	215.102633	4.79	8154	494.265481	215.102633	5.04	806
GYQELLEK	sp|P02771|FETA_HUMAN	(3) -20¡ÆC_21-day_QC2	1	2	1	y6	490.258382	759.424696	5.72	5677	494.265481	767.438895	5.72	1432
GYQELLEK	sp|P02771|FETA_HUMAN	(3) -20¡ÆC_21-day_QC2	2	2	1	y6	490.258382	759.424696	5.72	4221	494.265481	767.438895	5.68	988
GYQELLEK	sp|P02771|FETA_HUMAN	(3) -20¡ÆC_21-day_QC2	3	2	1	y6	490.258382	759.424696	5.68	4830	494.265481	767.438895	5.6	1120
VDFTEIQK	sp|P02771|FETA_HUMAN	(3) -20¡ÆC_21-day_QC2	1	2	1	b2	490.258382	215.102633	6.29	15188	494.265481	215.102633	6.29	2328
VDFTEIQK	sp|P02771|FETA_HUMAN	(3) -20¡ÆC_21-day_QC2	2	2	1	b2	490.258382	215.102633	6.29	14572	494.265481	215.102633	6.29	2219
VDFTEIQK	sp|P02771|FETA_HUMAN	(3) -20¡ÆC_21-day_QC2	3	2	1	b2	490.258382	215.102633	6.33	14385	494.265481	215.102633	6.33	2079
GYQELLEK	sp|P02771|FETA_HUMAN	(3) -20¡ÆC_21-day_QC3	1	2	1	y6	490.258382	759.424696	5.68	16414	494.265481	767.438895	5.68	152404
GYQELLEK	sp|P02771|FETA_HUMAN	(3) -20¡ÆC_21-day_QC3	2	2	1	y6	490.258382	759.424696	5.72	7304	494.265481	767.438895	5.76	70978
GYQELLEK	sp|P02771|FETA_HUMAN	(3) -20¡ÆC_21-day_QC3	3	2	1	y6	490.258382	759.424696	5.72	7475	494.265481	767.438895	5.72	68574
VDFTEIQK	sp|P02771|FETA_HUMAN	(3) -20¡ÆC_21-day_QC3	1	2	1	b2	490.258382	215.102633	4.91	17703	494.265481	215.102633	4.95	98191
VDFTEIQK	sp|P02771|FETA_HUMAN	(3) -20¡ÆC_21-day_QC3	2	2	1	b2	490.258382	215.102633	4.91	991	494.265481	215.102633	5.04	5822
VDFTEIQK	sp|P02771|FETA_HUMAN	(3) -20¡ÆC_21-day_QC3	3	2	1	b2	490.258382	215.102633	6.05	19717	494.265481	215.102633	6.05	117702
GYQELLEK	sp|P02771|FETA_HUMAN	(3) -20¡ÆC_21-day_QC4	1	2	1	y6	490.258382	759.424696	6.09	12722	494.265481	767.438895	6.09	147122
GYQELLEK	sp|P02771|FETA_HUMAN	(3) -20¡ÆC_21-day_QC4	2	2	1	y6	490.258382	759.424696	6.13	12082	494.265481	767.438895	6.13	143575
GYQELLEK	sp|P02771|FETA_HUMAN	(3) -20¡ÆC_21-day_QC4	3	2	1	y6	490.258382	759.424696	6.09	11998	494.265481	767.438895	6.09	135587
VDFTEIQK	sp|P02771|FETA_HUMAN	(3) -20¡ÆC_21-day_QC4	1	2	1	b2	490.258382	215.102633	5.85	14484	494.265481	215.102633	5.85	101487
VDFTEIQK	sp|P02771|FETA_HUMAN	(3) -20¡ÆC_21-day_QC4	2	2	1	b2	490.258382	215.102633	5.76	17672	494.265481	215.102633	5.76	131629
VDFTEIQK	sp|P02771|FETA_HUMAN	(3) -20¡ÆC_21-day_QC4	3	2	1	b2	490.258382	215.102633	5.32	8789	494.265481	215.102633	5.36	62640
GYQELLEK	sp|P02771|FETA_HUMAN	(3) -20¡ÆC_28-day_QC1	1	2	1	y6	490.258382	759.424696	5.76	53679	494.265481	767.438895	5.76	8779
GYQELLEK	sp|P02771|FETA_HUMAN	(3) -20¡ÆC_28-day_QC1	2	2	1	y6	490.258382	759.424696	5.81	69771	494.265481	767.438895	5.81	11261
GYQELLEK	sp|P02771|FETA_HUMAN	(3) -20¡ÆC_28-day_QC1	3	2	1	y6	490.258382	759.424696	5.76	63967	494.265481	767.438895	5.81	10281
VDFTEIQK	sp|P02771|FETA_HUMAN	(3) -20¡ÆC_28-day_QC1	1	2	1	b2	490.258382	215.102633	5.76	139946	494.265481	215.102633	5.76	14000
VDFTEIQK	sp|P02771|FETA_HUMAN	(3) -20¡ÆC_28-day_QC1	2	2	1	b2	490.258382	215.102633	5.72	142610	494.265481	215.102633	5.68	14280
VDFTEIQK	sp|P02771|FETA_HUMAN	(3) -20¡ÆC_28-day_QC1	3	2	1	b2	490.258382	215.102633	5.72	140752	494.265481	215.102633	5.76	13463
GYQELLEK	sp|P02771|FETA_HUMAN	(3) -20¡ÆC_28-day_QC2	1	2	1	y6	490.258382	759.424696	5.89	11143	494.265481	767.438895	5.93	2692
GYQELLEK	sp|P02771|FETA_HUMAN	(3) -20¡ÆC_28-day_QC2	2	2	1	y6	490.258382	759.424696	5.81	3489	494.265481	767.438895	5.76	793
GYQELLEK	sp|P02771|FETA_HUMAN	(3) -20¡ÆC_28-day_QC2	3	2	1	y6	490.258382	759.424696	5.85	8782	494.265481	767.438895	5.85	2196
VDFTEIQK	sp|P02771|FETA_HUMAN	(3) -20¡ÆC_28-day_QC2	1	2	1	b2	490.258382	215.102633	5	7218	494.265481	215.102633	5.04	1091
VDFTEIQK	sp|P02771|FETA_HUMAN	(3) -20¡ÆC_28-day_QC2	2	2	1	b2	490.258382	215.102633	5.04	8134	494.265481	215.102633	5.04	1233
VDFTEIQK	sp|P02771|FETA_HUMAN	(3) -20¡ÆC_28-day_QC2	3	2	1	b2	490.258382	215.102633	4.91	5164	494.265481	215.102633	5.12	786
GYQELLEK	sp|P02771|FETA_HUMAN	(3) -20¡ÆC_28-day_QC3	1	2	1	y6	490.258382	759.424696	6.29	2341	494.265481	767.438895	6.29	22597
GYQELLEK	sp|P02771|FETA_HUMAN	(3) -20¡ÆC_28-day_QC3	2	2	1	y6	490.258382	759.424696	6.25	1959	494.265481	767.438895	6.25	19277
GYQELLEK	sp|P02771|FETA_HUMAN	(3) -20¡ÆC_28-day_QC3	3	2	1	y6	490.258382	759.424696	6.25	2281	494.265481	767.438895	6.25	20960
VDFTEIQK	sp|P02771|FETA_HUMAN	(3) -20¡ÆC_28-day_QC3	1	2	1	b2	490.258382	215.102633	5.48	10716	494.265481	215.102633	5.52	64050
VDFTEIQK	sp|P02771|FETA_HUMAN	(3) -20¡ÆC_28-day_QC3	2	2	1	b2	490.258382	215.102633	5.24	12283	494.265481	215.102633	5.2	72392
VDFTEIQK	sp|P02771|FETA_HUMAN	(3) -20¡ÆC_28-day_QC3	3	2	1	b2	490.258382	215.102633	6.05	3469	494.265481	215.102633	6.05	19457
GYQELLEK	sp|P02771|FETA_HUMAN	(3) -20¡ÆC_28-day_QC4	1	2	1	y6	490.258382	759.424696	6.05	2294	494.265481	767.438895	6.05	27470
GYQELLEK	sp|P02771|FETA_HUMAN	(3) -20¡ÆC_28-day_QC4	2	2	1	y6	490.258382	759.424696	6.09	2324	494.265481	767.438895	6.05	27355
GYQELLEK	sp|P02771|FETA_HUMAN	(3) -20¡ÆC_28-day_QC4	3	2	1	y6	490.258382	759.424696	6.05	18632	494.265481	767.438895	6.05	213508
VDFTEIQK	sp|P02771|FETA_HUMAN	(3) -20¡ÆC_28-day_QC4	1	2	1	b2	490.258382	215.102633	6.01	9535	494.265481	215.102633	6.05	68000
VDFTEIQK	sp|P02771|FETA_HUMAN	(3) -20¡ÆC_28-day_QC4	2	2	1	b2	490.258382	215.102633	6.13	10514	494.265481	215.102633	6.13	77085
VDFTEIQK	sp|P02771|FETA_HUMAN	(3) -20¡ÆC_28-day_QC4	3	2	1	b2	490.258382	215.102633	6.17	12809	494.265481	215.102633	6.17	92055
GYQELLEK	sp|P02771|FETA_HUMAN	(4) -70¡ÆC_01-day_QC1	1	2	1	y6	490.258382	759.424696	5.76	48633	494.265481	767.438895	5.72	7025
GYQELLEK	sp|P02771|FETA_HUMAN	(4) -70¡ÆC_01-day_QC1	2	2	1	y6	490.258382	759.424696	5.76	49086	494.265481	767.438895	5.76	7970
GYQELLEK	sp|P02771|FETA_HUMAN	(4) -70¡ÆC_01-day_QC1	3	2	1	y6	490.258382	759.424696	5.76	45074	494.265481	767.438895	5.76	7409
VDFTEIQK	sp|P02771|FETA_HUMAN	(4) -70¡ÆC_01-day_QC1	1	2	1	b2	490.258382	215.102633	6.17	15600	494.265481	215.102633	6.17	1380
VDFTEIQK	sp|P02771|FETA_HUMAN	(4) -70¡ÆC_01-day_QC1	2	2	1	b2	490.258382	215.102633	6.13	18623	494.265481	215.102633	6.13	1830
VDFTEIQK	sp|P02771|FETA_HUMAN	(4) -70¡ÆC_01-day_QC1	3	2	1	b2	490.258382	215.102633	6.21	5547	494.265481	215.102633	6.21	539
GYQELLEK	sp|P02771|FETA_HUMAN	(4) -70¡ÆC_01-day_QC2	1	2	1	y6	490.258382	759.424696	6.21	2534	494.265481	767.438895	6.21	627
GYQELLEK	sp|P02771|FETA_HUMAN	(4) -70¡ÆC_01-day_QC2	2	2	1	y6	490.258382	759.424696	6.05	2034	494.265481	767.438895	6.05	460
GYQELLEK	sp|P02771|FETA_HUMAN	(4) -70¡ÆC_01-day_QC2	3	2	1	y6	490.258382	759.424696	6.13	15041	494.265481	767.438895	6.13	3431
VDFTEIQK	sp|P02771|FETA_HUMAN	(4) -70¡ÆC_01-day_QC2	1	2	1	b2	490.258382	215.102633	5.93	7901	494.265481	215.102633	5.93	1179
VDFTEIQK	sp|P02771|FETA_HUMAN	(4) -70¡ÆC_01-day_QC2	2	2	1	b2	490.258382	215.102633	5.85	8259	494.265481	215.102633	5.89	1122
VDFTEIQK	sp|P02771|FETA_HUMAN	(4) -70¡ÆC_01-day_QC2	3	2	1	b2	490.258382	215.102633	5.97	6981	494.265481	215.102633	5.97	1072
GYQELLEK	sp|P02771|FETA_HUMAN	(4) -70¡ÆC_01-day_QC3	1	2	1	y6	490.258382	759.424696	5.72	11154	494.265481	767.438895	5.68	105457
GYQELLEK	sp|P02771|FETA_HUMAN	(4) -70¡ÆC_01-day_QC3	2	2	1	y6	490.258382	759.424696	5.72	12453	494.265481	767.438895	5.76	107320
GYQELLEK	sp|P02771|FETA_HUMAN	(4) -70¡ÆC_01-day_QC3	3	2	1	y6	490.258382	759.424696	5.72	11355	494.265481	767.438895	5.68	109490
VDFTEIQK	sp|P02771|FETA_HUMAN	(4) -70¡ÆC_01-day_QC3	1	2	1	b2	490.258382	215.102633	6.05	11003	494.265481	215.102633	6.05	60256
VDFTEIQK	sp|P02771|FETA_HUMAN	(4) -70¡ÆC_01-day_QC3	2	2	1	b2	490.258382	215.102633	6.13	11002	494.265481	215.102633	6.13	61778
VDFTEIQK	sp|P02771|FETA_HUMAN	(4) -70¡ÆC_01-day_QC3	3	2	1	b2	490.258382	215.102633	6.09	12340	494.265481	215.102633	6.09	71798
GYQELLEK	sp|P02771|FETA_HUMAN	(4) -70¡ÆC_01-day_QC4	1	2	1	y6	490.258382	759.424696	6.01	1930	494.265481	767.438895	6.01	21984
GYQELLEK	sp|P02771|FETA_HUMAN	(4) -70¡ÆC_01-day_QC4	2	2	1	y6	490.258382	759.424696	5.97	2156	494.265481	767.438895	5.97	24344
GYQELLEK	sp|P02771|FETA_HUMAN	(4) -70¡ÆC_01-day_QC4	3	2	1	y6	490.258382	759.424696	6.01	2043	494.265481	767.438895	6.01	23324
VDFTEIQK	sp|P02771|FETA_HUMAN	(4) -70¡ÆC_01-day_QC4	1	2	1	b2	490.258382	215.102633	6.13	11410	494.265481	215.102633	6.13	77691
VDFTEIQK	sp|P02771|FETA_HUMAN	(4) -70¡ÆC_01-day_QC4	2	2	1	b2	490.258382	215.102633	6.09	11940	494.265481	215.102633	6.09	87206
VDFTEIQK	sp|P02771|FETA_HUMAN	(4) -70¡ÆC_01-day_QC4	3	2	1	b2	490.258382	215.102633	5.76	12354	494.265481	215.102633	5.76	89438
GYQELLEK	sp|P02771|FETA_HUMAN	(4) -70¡ÆC_02-day_QC1	1	2	1	y6	490.258382	759.424696	5.81	33659	494.265481	767.438895	5.81	5570
GYQELLEK	sp|P02771|FETA_HUMAN	(4) -70¡ÆC_02-day_QC1	2	2	1	y6	490.258382	759.424696	5.81	3418	494.265481	767.438895	5.76	517
GYQELLEK	sp|P02771|FETA_HUMAN	(4) -70¡ÆC_02-day_QC1	3	2	1	y6	490.258382	759.424696	5.76	3295	494.265481	767.438895	5.81	529
VDFTEIQK	sp|P02771|FETA_HUMAN	(4) -70¡ÆC_02-day_QC1	1	2	1	b2	490.258382	215.102633	5.85	10343	494.265481	215.102633	5.81	1001
VDFTEIQK	sp|P02771|FETA_HUMAN	(4) -70¡ÆC_02-day_QC1	2	2	1	b2	490.258382	215.102633	5.81	125773	494.265481	215.102633	5.81	12164
VDFTEIQK	sp|P02771|FETA_HUMAN	(4) -70¡ÆC_02-day_QC1	3	2	1	b2	490.258382	215.102633	6.17	4931	494.265481	215.102633	6.17	465
GYQELLEK	sp|P02771|FETA_HUMAN	(4) -70¡ÆC_02-day_QC2	1	2	1	y6	490.258382	759.424696	6.05	6086	494.265481	767.438895	6.01	1447
GYQELLEK	sp|P02771|FETA_HUMAN	(4) -70¡ÆC_02-day_QC2	2	2	1	y6	490.258382	759.424696	6.33	5880	494.265481	767.438895	6.29	1452
GYQELLEK	sp|P02771|FETA_HUMAN	(4) -70¡ÆC_02-day_QC2	3	2	1	y6	490.258382	759.424696	6.25	5776	494.265481	767.438895	6.25	1298
VDFTEIQK	sp|P02771|FETA_HUMAN	(4) -70¡ÆC_02-day_QC2	1	2	1	b2	490.258382	215.102633	6.17	5789	494.265481	215.102633	6.17	849
VDFTEIQK	sp|P02771|FETA_HUMAN	(4) -70¡ÆC_02-day_QC2	2	2	1	b2	490.258382	215.102633	6.25	8957	494.265481	215.102633	6.25	1281
VDFTEIQK	sp|P02771|FETA_HUMAN	(4) -70¡ÆC_02-day_QC2	3	2	1	b2	490.258382	215.102633	6.21	8208	494.265481	215.102633	6.25	1265
GYQELLEK	sp|P02771|FETA_HUMAN	(4) -70¡ÆC_02-day_QC3	1	2	1	y6	490.258382	759.424696	5.68	11325	494.265481	767.438895	5.72	103906
GYQELLEK	sp|P02771|FETA_HUMAN	(4) -70¡ÆC_02-day_QC3	2	2	1	y6	490.258382	759.424696	5.72	10398	494.265481	767.438895	5.72	102625
GYQELLEK	sp|P02771|FETA_HUMAN	(4) -70¡ÆC_02-day_QC3	3	2	1	y6	490.258382	759.424696	5.85	9607	494.265481	767.438895	5.85	86097
VDFTEIQK	sp|P02771|FETA_HUMAN	(4) -70¡ÆC_02-day_QC3	1	2	1	b2	490.258382	215.102633	5.93	14451	494.265481	215.102633	5.93	82122
VDFTEIQK	sp|P02771|FETA_HUMAN	(4) -70¡ÆC_02-day_QC3	2	2	1	b2	490.258382	215.102633	5.6	2705	494.265481	215.102633	5.56	15061
VDFTEIQK	sp|P02771|FETA_HUMAN	(4) -70¡ÆC_02-day_QC3	3	2	1	b2	490.258382	215.102633	5.76	3118	494.265481	215.102633	5.76	18593
GYQELLEK	sp|P02771|FETA_HUMAN	(4) -70¡ÆC_02-day_QC4	1	2	1	y6	490.258382	759.424696	6.33	11646	494.265481	767.438895	6.33	131627
GYQELLEK	sp|P02771|FETA_HUMAN	(4) -70¡ÆC_02-day_QC4	2	2	1	y6	490.258382	759.424696	6.33	10950	494.265481	767.438895	6.33	128382
GYQELLEK	sp|P02771|FETA_HUMAN	(4) -70¡ÆC_02-day_QC4	3	2	1	y6	490.258382	759.424696	6.29	10154	494.265481	767.438895	6.29	114720
VDFTEIQK	sp|P02771|FETA_HUMAN	(4) -70¡ÆC_02-day_QC4	1	2	1	b2	490.258382	215.102633	6.17	17122	494.265481	215.102633	6.17	120431
VDFTEIQK	sp|P02771|FETA_HUMAN	(4) -70¡ÆC_02-day_QC4	2	2	1	b2	490.258382	215.102633	6.37	8335	494.265481	215.102633	6.37	62128
VDFTEIQK	sp|P02771|FETA_HUMAN	(4) -70¡ÆC_02-day_QC4	3	2	1	b2	490.258382	215.102633	6.37	10513	494.265481	215.102633	6.41	73772
GYQELLEK	sp|P02771|FETA_HUMAN	(4) -70¡ÆC_03-day_QC1	1	2	1	y6	490.258382	759.424696	6.33	12392	494.265481	767.438895	6.33	2029
GYQELLEK	sp|P02771|FETA_HUMAN	(4) -70¡ÆC_03-day_QC1	2	2	1	y6	490.258382	759.424696	6.49	2371	494.265481	767.438895	6.49	387
GYQELLEK	sp|P02771|FETA_HUMAN	(4) -70¡ÆC_03-day_QC1	3	2	1	y6	490.258382	759.424696	6.29	14032	494.265481	767.438895	6.29	2072
VDFTEIQK	sp|P02771|FETA_HUMAN	(4) -70¡ÆC_03-day_QC1	1	2	1	b2	490.258382	215.102633	4.71	8143	494.265481	215.102633	4.79	778
VDFTEIQK	sp|P02771|FETA_HUMAN	(4) -70¡ÆC_03-day_QC1	2	2	1	b2	490.258382	215.102633	5.08	8130	494.265481	215.102633	5.2	768
VDFTEIQK	sp|P02771|FETA_HUMAN	(4) -70¡ÆC_03-day_QC1	3	2	1	b2	490.258382	215.102633	6.17	16461	494.265481	215.102633	6.17	1561
GYQELLEK	sp|P02771|FETA_HUMAN	(4) -70¡ÆC_03-day_QC2	1	2	1	y6	490.258382	759.424696	6.29	5530	494.265481	767.438895	6.29	1325
GYQELLEK	sp|P02771|FETA_HUMAN	(4) -70¡ÆC_03-day_QC2	2	2	1	y6	490.258382	759.424696	6.13	9408	494.265481	767.438895	6.13	2281
GYQELLEK	sp|P02771|FETA_HUMAN	(4) -70¡ÆC_03-day_QC2	3	2	1	y6	490.258382	759.424696	6.09	17897	494.265481	767.438895	6.09	4049
VDFTEIQK	sp|P02771|FETA_HUMAN	(4) -70¡ÆC_03-day_QC2	1	2	1	b2	490.258382	215.102633	5.44	12998	494.265481	215.102633	5.48	1903
VDFTEIQK	sp|P02771|FETA_HUMAN	(4) -70¡ÆC_03-day_QC2	2	2	1	b2	490.258382	215.102633	5.28	13690	494.265481	215.102633	5.28	1978
VDFTEIQK	sp|P02771|FETA_HUMAN	(4) -70¡ÆC_03-day_QC2	3	2	1	b2	490.258382	215.102633	5.36	13793	494.265481	215.102633	5.32	2091
GYQELLEK	sp|P02771|FETA_HUMAN	(4) -70¡ÆC_03-day_QC3	1	2	1	y6	490.258382	759.424696	6.29	8860	494.265481	767.438895	6.29	81402
GYQELLEK	sp|P02771|FETA_HUMAN	(4) -70¡ÆC_03-day_QC3	2	2	1	y6	490.258382	759.424696	6.13	9430	494.265481	767.438895	6.09	86572
GYQELLEK	sp|P02771|FETA_HUMAN	(4) -70¡ÆC_03-day_QC3	3	2	1	y6	490.258382	759.424696	6.17	10720	494.265481	767.438895	6.17	103132
VDFTEIQK	sp|P02771|FETA_HUMAN	(4) -70¡ÆC_03-day_QC3	1	2	1	b2	490.258382	215.102633	5.28	1809	494.265481	215.102633	5.12	9589
VDFTEIQK	sp|P02771|FETA_HUMAN	(4) -70¡ÆC_03-day_QC3	2	2	1	b2	490.258382	215.102633	5.08	16988	494.265481	215.102633	5.04	97930
VDFTEIQK	sp|P02771|FETA_HUMAN	(4) -70¡ÆC_03-day_QC3	3	2	1	b2	490.258382	215.102633	6.05	6379	494.265481	215.102633	6.05	38151
GYQELLEK	sp|P02771|FETA_HUMAN	(4) -70¡ÆC_03-day_QC4	1	2	1	y6	490.258382	759.424696	5.85	8416	494.265481	767.438895	5.85	94900
GYQELLEK	sp|P02771|FETA_HUMAN	(4) -70¡ÆC_03-day_QC4	2	2	1	y6	490.258382	759.424696	5.76	7871	494.265481	767.438895	5.81	86154
GYQELLEK	sp|P02771|FETA_HUMAN	(4) -70¡ÆC_03-day_QC4	3	2	1	y6	490.258382	759.424696	5.72	6832	494.265481	767.438895	5.72	81317
VDFTEIQK	sp|P02771|FETA_HUMAN	(4) -70¡ÆC_03-day_QC4	1	2	1	b2	490.258382	215.102633	5.76	18699	494.265481	215.102633	5.76	135638
VDFTEIQK	sp|P02771|FETA_HUMAN	(4) -70¡ÆC_03-day_QC4	2	2	1	b2	490.258382	215.102633	5.76	13997	494.265481	215.102633	5.76	96426
VDFTEIQK	sp|P02771|FETA_HUMAN	(4) -70¡ÆC_03-day_QC4	3	2	1	b2	490.258382	215.102633	6.13	10026	494.265481	215.102633	6.17	73220
GYQELLEK	sp|P02771|FETA_HUMAN	(4) -70¡ÆC_07-day_QC1	1	2	1	y6	490.258382	759.424696	6.05	14651	494.265481	767.438895	6.05	2371
GYQELLEK	sp|P02771|FETA_HUMAN	(4) -70¡ÆC_07-day_QC1	2	2	1	y6	490.258382	759.424696	6.41	7267	494.265481	767.438895	6.41	1058
GYQELLEK	sp|P02771|FETA_HUMAN	(4) -70¡ÆC_07-day_QC1	3	2	1	y6	490.258382	759.424696	6.41	5930	494.265481	767.438895	6.45	952
VDFTEIQK	sp|P02771|FETA_HUMAN	(4) -70¡ÆC_07-day_QC1	1	2	1	b2	490.258382	215.102633	5.04	10649	494.265481	215.102633	4.79	984
VDFTEIQK	sp|P02771|FETA_HUMAN	(4) -70¡ÆC_07-day_QC1	2	2	1	b2	490.258382	215.102633	5.08	6926	494.265481	215.102633	5.08	652
VDFTEIQK	sp|P02771|FETA_HUMAN	(4) -70¡ÆC_07-day_QC1	3	2	1	b2	490.258382	215.102633	5.85	15351	494.265481	215.102633	5.85	1447
GYQELLEK	sp|P02771|FETA_HUMAN	(4) -70¡ÆC_07-day_QC2	1	2	1	y6	490.258382	759.424696	6.33	2605	494.265481	767.438895	6.33	565
GYQELLEK	sp|P02771|FETA_HUMAN	(4) -70¡ÆC_07-day_QC2	2	2	1	y6	490.258382	759.424696	6.29	1490	494.265481	767.438895	6.33	362
GYQELLEK	sp|P02771|FETA_HUMAN	(4) -70¡ÆC_07-day_QC2	3	2	1	y6	490.258382	759.424696	6.33	3016	494.265481	767.438895	6.29	718
VDFTEIQK	sp|P02771|FETA_HUMAN	(4) -70¡ÆC_07-day_QC2	1	2	1	b2	490.258382	215.102633	4.79	7689	494.265481	215.102633	4.71	1119
VDFTEIQK	sp|P02771|FETA_HUMAN	(4) -70¡ÆC_07-day_QC2	2	2	1	b2	490.258382	215.102633	4.91	7861	494.265481	215.102633	5.12	1152
VDFTEIQK	sp|P02771|FETA_HUMAN	(4) -70¡ÆC_07-day_QC2	3	2	1	b2	490.258382	215.102633	4.83	7648	494.265481	215.102633	5	1093
GYQELLEK	sp|P02771|FETA_HUMAN	(4) -70¡ÆC_07-day_QC3	1	2	1	y6	490.258382	759.424696	5.76	17713	494.265481	767.438895	5.81	153050
GYQELLEK	sp|P02771|FETA_HUMAN	(4) -70¡ÆC_07-day_QC3	2	2	1	y6	490.258382	759.424696	5.72	16405	494.265481	767.438895	5.72	150246
GYQELLEK	sp|P02771|FETA_HUMAN	(4) -70¡ÆC_07-day_QC3	3	2	1	y6	490.258382	759.424696	5.76	15920	494.265481	767.438895	5.81	157142
VDFTEIQK	sp|P02771|FETA_HUMAN	(4) -70¡ÆC_07-day_QC3	1	2	1	b2	490.258382	215.102633	5.76	4459	494.265481	215.102633	5.72	25813
VDFTEIQK	sp|P02771|FETA_HUMAN	(4) -70¡ÆC_07-day_QC3	2	2	1	b2	490.258382	215.102633	5.81	5041	494.265481	215.102633	5.81	26897
VDFTEIQK	sp|P02771|FETA_HUMAN	(4) -70¡ÆC_07-day_QC3	3	2	1	b2	490.258382	215.102633	6.13	4604	494.265481	215.102633	6.09	26299
GYQELLEK	sp|P02771|FETA_HUMAN	(4) -70¡ÆC_07-day_QC4	1	2	1	y6	490.258382	759.424696	6.09	3549	494.265481	767.438895	6.09	39638
GYQELLEK	sp|P02771|FETA_HUMAN	(4) -70¡ÆC_07-day_QC4	2	2	1	y6	490.258382	759.424696	6.01	17865	494.265481	767.438895	6.01	205884
GYQELLEK	sp|P02771|FETA_HUMAN	(4) -70¡ÆC_07-day_QC4	3	2	1	y6	490.258382	759.424696	6.09	20224	494.265481	767.438895	6.09	219608
VDFTEIQK	sp|P02771|FETA_HUMAN	(4) -70¡ÆC_07-day_QC4	1	2	1	b2	490.258382	215.102633	4.79	10415	494.265481	215.102633	4.79	72209
VDFTEIQK	sp|P02771|FETA_HUMAN	(4) -70¡ÆC_07-day_QC4	2	2	1	b2	490.258382	215.102633	5.2	674	494.265481	215.102633	4.95	4976
VDFTEIQK	sp|P02771|FETA_HUMAN	(4) -70¡ÆC_07-day_QC4	3	2	1	b2	490.258382	215.102633	5.16	8274	494.265481	215.102633	5.24	57742
GYQELLEK	sp|P02771|FETA_HUMAN	(4) -70¡ÆC_14-day_QC1	1	2	1	y6	490.258382	759.424696	6.13	21321	494.265481	767.438895	6.13	3522
GYQELLEK	sp|P02771|FETA_HUMAN	(4) -70¡ÆC_14-day_QC1	2	2	1	y6	490.258382	759.424696	6.05	25362	494.265481	767.438895	6.05	3821
GYQELLEK	sp|P02771|FETA_HUMAN	(4) -70¡ÆC_14-day_QC1	3	2	1	y6	490.258382	759.424696	6.09	25965	494.265481	767.438895	6.09	3713
VDFTEIQK	sp|P02771|FETA_HUMAN	(4) -70¡ÆC_14-day_QC1	1	2	1	b2	490.258382	215.102633	5.89	175099	494.265481	215.102633	5.89	15827
VDFTEIQK	sp|P02771|FETA_HUMAN	(4) -70¡ÆC_14-day_QC1	2	2	1	b2	490.258382	215.102633	6.09	8889	494.265481	215.102633	6.09	781
VDFTEIQK	sp|P02771|FETA_HUMAN	(4) -70¡ÆC_14-day_QC1	3	2	1	b2	490.258382	215.102633	6.05	4434	494.265481	215.102633	6.09	440
GYQELLEK	sp|P02771|FETA_HUMAN	(4) -70¡ÆC_14-day_QC2	1	2	1	y6	490.258382	759.424696	6.29	3053	494.265481	767.438895	6.29	728
GYQELLEK	sp|P02771|FETA_HUMAN	(4) -70¡ÆC_14-day_QC2	2	2	1	y6	490.258382	759.424696	6.29	2546	494.265481	767.438895	6.29	588
GYQELLEK	sp|P02771|FETA_HUMAN	(4) -70¡ÆC_14-day_QC2	3	2	1	y6	490.258382	759.424696	6.33	2645	494.265481	767.438895	6.33	588
VDFTEIQK	sp|P02771|FETA_HUMAN	(4) -70¡ÆC_14-day_QC2	1	2	1	b2	490.258382	215.102633	5.97	17026	494.265481	215.102633	5.97	2349
VDFTEIQK	sp|P02771|FETA_HUMAN	(4) -70¡ÆC_14-day_QC2	2	2	1	b2	490.258382	215.102633	6.05	17460	494.265481	215.102633	6.05	2528
VDFTEIQK	sp|P02771|FETA_HUMAN	(4) -70¡ÆC_14-day_QC2	3	2	1	b2	490.258382	215.102633	6.05	7499	494.265481	215.102633	6.05	1112
GYQELLEK	sp|P02771|FETA_HUMAN	(4) -70¡ÆC_14-day_QC3	1	2	1	y6	490.258382	759.424696	6.13	10850	494.265481	767.438895	6.13	95296
GYQELLEK	sp|P02771|FETA_HUMAN	(4) -70¡ÆC_14-day_QC3	2	2	1	y6	490.258382	759.424696	6.17	10692	494.265481	767.438895	6.17	98929
GYQELLEK	sp|P02771|FETA_HUMAN	(4) -70¡ÆC_14-day_QC3	3	2	1	y6	490.258382	759.424696	6.13	10216	494.265481	767.438895	6.13	92164
VDFTEIQK	sp|P02771|FETA_HUMAN	(4) -70¡ÆC_14-day_QC3	1	2	1	b2	490.258382	215.102633	5.32	2096	494.265481	215.102633	5.36	11404
VDFTEIQK	sp|P02771|FETA_HUMAN	(4) -70¡ÆC_14-day_QC3	2	2	1	b2	490.258382	215.102633	5.32	9986	494.265481	215.102633	5.32	56764
VDFTEIQK	sp|P02771|FETA_HUMAN	(4) -70¡ÆC_14-day_QC3	3	2	1	b2	490.258382	215.102633	5.68	2379	494.265481	215.102633	5.68	13465
GYQELLEK	sp|P02771|FETA_HUMAN	(4) -70¡ÆC_14-day_QC4	1	2	1	y6	490.258382	759.424696	6.09	11880	494.265481	767.438895	6.09	127321
GYQELLEK	sp|P02771|FETA_HUMAN	(4) -70¡ÆC_14-day_QC4	2	2	1	y6	490.258382	759.424696	6.05	11751	494.265481	767.438895	6.05	126167
GYQELLEK	sp|P02771|FETA_HUMAN	(4) -70¡ÆC_14-day_QC4	3	2	1	y6	490.258382	759.424696	6.05	17054	494.265481	767.438895	6.05	198962
VDFTEIQK	sp|P02771|FETA_HUMAN	(4) -70¡ÆC_14-day_QC4	1	2	1	b2	490.258382	215.102633	6.33	15811	494.265481	215.102633	6.33	112209
VDFTEIQK	sp|P02771|FETA_HUMAN	(4) -70¡ÆC_14-day_QC4	2	2	1	b2	490.258382	215.102633	6.33	16681	494.265481	215.102633	6.33	117967
VDFTEIQK	sp|P02771|FETA_HUMAN	(4) -70¡ÆC_14-day_QC4	3	2	1	b2	490.258382	215.102633	6.29	7781	494.265481	215.102633	6.29	54173
GYQELLEK	sp|P02771|FETA_HUMAN	(4) -70¡ÆC_21-day_QC1	1	2	1	y6	490.258382	759.424696	6.13	15156	494.265481	767.438895	6.13	2211
GYQELLEK	sp|P02771|FETA_HUMAN	(4) -70¡ÆC_21-day_QC1	2	2	1	y6	490.258382	759.424696	6.09	19547	494.265481	767.438895	6.09	2788
GYQELLEK	sp|P02771|FETA_HUMAN	(4) -70¡ÆC_21-day_QC1	3	2	1	y6	490.258382	759.424696	6.09	14502	494.265481	767.438895	6.09	2357
VDFTEIQK	sp|P02771|FETA_HUMAN	(4) -70¡ÆC_21-day_QC1	1	2	1	b2	490.258382	215.102633	6.37	4326	494.265481	215.102633	6.41	384
VDFTEIQK	sp|P02771|FETA_HUMAN	(4) -70¡ÆC_21-day_QC1	2	2	1	b2	490.258382	215.102633	6.29	13323	494.265481	215.102633	6.29	1171
VDFTEIQK	sp|P02771|FETA_HUMAN	(4) -70¡ÆC_21-day_QC1	3	2	1	b2	490.258382	215.102633	5.68	68175	494.265481	215.102633	5.64	6738
GYQELLEK	sp|P02771|FETA_HUMAN	(4) -70¡ÆC_21-day_QC2	1	2	1	y6	490.258382	759.424696	6.53	3102	494.265481	767.438895	6.53	701
GYQELLEK	sp|P02771|FETA_HUMAN	(4) -70¡ÆC_21-day_QC2	2	2	1	y6	490.258382	759.424696	6.37	2612	494.265481	767.438895	6.37	622
GYQELLEK	sp|P02771|FETA_HUMAN	(4) -70¡ÆC_21-day_QC2	3	2	1	y6	490.258382	759.424696	6.37	2389	494.265481	767.438895	6.37	526
VDFTEIQK	sp|P02771|FETA_HUMAN	(4) -70¡ÆC_21-day_QC2	1	2	1	b2	490.258382	215.102633	5.89	6643	494.265481	215.102633	5.89	917
VDFTEIQK	sp|P02771|FETA_HUMAN	(4) -70¡ÆC_21-day_QC2	2	2	1	b2	490.258382	215.102633	5.93	6906	494.265481	215.102633	5.93	987
VDFTEIQK	sp|P02771|FETA_HUMAN	(4) -70¡ÆC_21-day_QC2	3	2	1	b2	490.258382	215.102633	5.81	15678	494.265481	215.102633	5.81	2285
GYQELLEK	sp|P02771|FETA_HUMAN	(4) -70¡ÆC_21-day_QC3	1	2	1	y6	490.258382	759.424696	5.93	11198	494.265481	767.438895	5.93	104017
GYQELLEK	sp|P02771|FETA_HUMAN	(4) -70¡ÆC_21-day_QC3	2	2	1	y6	490.258382	759.424696	5.85	12173	494.265481	767.438895	5.89	104412
GYQELLEK	sp|P02771|FETA_HUMAN	(4) -70¡ÆC_21-day_QC3	3	2	1	y6	490.258382	759.424696	5.85	11515	494.265481	767.438895	5.85	102319
VDFTEIQK	sp|P02771|FETA_HUMAN	(4) -70¡ÆC_21-day_QC3	1	2	1	b2	490.258382	215.102633	6.13	8284	494.265481	215.102633	6.13	48269
VDFTEIQK	sp|P02771|FETA_HUMAN	(4) -70¡ÆC_21-day_QC3	2	2	1	b2	490.258382	215.102633	5.24	2424	494.265481	215.102633	5.16	12629
VDFTEIQK	sp|P02771|FETA_HUMAN	(4) -70¡ÆC_21-day_QC3	3	2	1	b2	490.258382	215.102633	6.13	4580	494.265481	215.102633	6.13	25237
GYQELLEK	sp|P02771|FETA_HUMAN	(4) -70¡ÆC_21-day_QC4	1	2	1	y6	490.258382	759.424696	5.89	5216	494.265481	767.438895	5.89	55827
GYQELLEK	sp|P02771|FETA_HUMAN	(4) -70¡ÆC_21-day_QC4	2	2	1	y6	490.258382	759.424696	6.05	20414	494.265481	767.438895	6.05	235209
GYQELLEK	sp|P02771|FETA_HUMAN	(4) -70¡ÆC_21-day_QC4	3	2	1	y6	490.258382	759.424696	6.01	21610	494.265481	767.438895	6.01	229775
VDFTEIQK	sp|P02771|FETA_HUMAN	(4) -70¡ÆC_21-day_QC4	1	2	1	b2	490.258382	215.102633	5.04	7601	494.265481	215.102633	5.04	50718
VDFTEIQK	sp|P02771|FETA_HUMAN	(4) -70¡ÆC_21-day_QC4	2	2	1	b2	490.258382	215.102633	4.87	11209	494.265481	215.102633	4.79	76131
VDFTEIQK	sp|P02771|FETA_HUMAN	(4) -70¡ÆC_21-day_QC4	3	2	1	b2	490.258382	215.102633	5	10507	494.265481	215.102633	5.04	77322
GYQELLEK	sp|P02771|FETA_HUMAN	(4) -70¡ÆC_28-day_QC1	1	2	1	y6	490.258382	759.424696	6.13	15370	494.265481	767.438895	6.17	2540
GYQELLEK	sp|P02771|FETA_HUMAN	(4) -70¡ÆC_28-day_QC1	2	2	1	y6	490.258382	759.424696	5.81	61001	494.265481	767.438895	5.76	8656
GYQELLEK	sp|P02771|FETA_HUMAN	(4) -70¡ÆC_28-day_QC1	3	2	1	y6	490.258382	759.424696	5.85	62586	494.265481	767.438895	5.85	8987
VDFTEIQK	sp|P02771|FETA_HUMAN	(4) -70¡ÆC_28-day_QC1	1	2	1	b2	490.258382	215.102633	5.72	110341	494.265481	215.102633	5.72	9706
VDFTEIQK	sp|P02771|FETA_HUMAN	(4) -70¡ÆC_28-day_QC1	2	2	1	b2	490.258382	215.102633	5.85	144734	494.265481	215.102633	5.85	12765
VDFTEIQK	sp|P02771|FETA_HUMAN	(4) -70¡ÆC_28-day_QC1	3	2	1	b2	490.258382	215.102633	5.81	15845	494.265481	215.102633	5.81	1578
GYQELLEK	sp|P02771|FETA_HUMAN	(4) -70¡ÆC_28-day_QC2	1	2	1	y6	490.258382	759.424696	6.13	6885	494.265481	767.438895	6.13	1560
GYQELLEK	sp|P02771|FETA_HUMAN	(4) -70¡ÆC_28-day_QC2	2	2	1	y6	490.258382	759.424696	5.93	6031	494.265481	767.438895	5.93	1452
GYQELLEK	sp|P02771|FETA_HUMAN	(4) -70¡ÆC_28-day_QC2	3	2	1	y6	490.258382	759.424696	5.89	5413	494.265481	767.438895	5.93	1177
VDFTEIQK	sp|P02771|FETA_HUMAN	(4) -70¡ÆC_28-day_QC2	1	2	1	b2	490.258382	215.102633	6.09	6336	494.265481	215.102633	6.09	865
VDFTEIQK	sp|P02771|FETA_HUMAN	(4) -70¡ÆC_28-day_QC2	2	2	1	b2	490.258382	215.102633	5.4	5327	494.265481	215.102633	5.28	746
VDFTEIQK	sp|P02771|FETA_HUMAN	(4) -70¡ÆC_28-day_QC2	3	2	1	b2	490.258382	215.102633	6.13	7738	494.265481	215.102633	6.13	1162
GYQELLEK	sp|P02771|FETA_HUMAN	(4) -70¡ÆC_28-day_QC3	1	2	1	y6	490.258382	759.424696	6.05	2511	494.265481	767.438895	6.05	22740
GYQELLEK	sp|P02771|FETA_HUMAN	(4) -70¡ÆC_28-day_QC3	2	2	1	y6	490.258382	759.424696	5.97	4053	494.265481	767.438895	5.97	33471
GYQELLEK	sp|P02771|FETA_HUMAN	(4) -70¡ÆC_28-day_QC3	3	2	1	y6	490.258382	759.424696	6.25	9341	494.265481	767.438895	6.25	88620
VDFTEIQK	sp|P02771|FETA_HUMAN	(4) -70¡ÆC_28-day_QC3	1	2	1	b2	490.258382	215.102633	5.68	2763	494.265481	215.102633	5.68	16286
VDFTEIQK	sp|P02771|FETA_HUMAN	(4) -70¡ÆC_28-day_QC3	2	2	1	b2	490.258382	215.102633	6.05	10261	494.265481	215.102633	6.05	55340
VDFTEIQK	sp|P02771|FETA_HUMAN	(4) -70¡ÆC_28-day_QC3	3	2	1	b2	490.258382	215.102633	6.21	13218	494.265481	215.102633	6.21	69513
GYQELLEK	sp|P02771|FETA_HUMAN	(4) -70¡ÆC_28-day_QC4	1	2	1	y6	490.258382	759.424696	6.05	20722	494.265481	767.438895	6.05	230155
GYQELLEK	sp|P02771|FETA_HUMAN	(4) -70¡ÆC_28-day_QC4	2	2	1	y6	490.258382	759.424696	6.05	13950	494.265481	767.438895	6.05	145600
GYQELLEK	sp|P02771|FETA_HUMAN	(4) -70¡ÆC_28-day_QC4	3	2	1	y6	490.258382	759.424696	6.25	5659	494.265481	767.438895	6.25	64342
VDFTEIQK	sp|P02771|FETA_HUMAN	(4) -70¡ÆC_28-day_QC4	1	2	1	b2	490.258382	215.102633	5.93	14799	494.265481	215.102633	5.93	100891
VDFTEIQK	sp|P02771|FETA_HUMAN	(4) -70¡ÆC_28-day_QC4	2	2	1	b2	490.258382	215.102633	5.81	13577	494.265481	215.102633	5.81	95756
VDFTEIQK	sp|P02771|FETA_HUMAN	(4) -70¡ÆC_28-day_QC4	3	2	1	b2	490.258382	215.102633	5.89	14562	494.265481	215.102633	5.89	101709
GYQELLEK	sp|P02771|FETA_HUMAN	(5) FT_1-cycle_QC1	1	2	1	y6	490.258382	759.424696	6.29	14536	494.265481	767.438895	6.29	2260
GYQELLEK	sp|P02771|FETA_HUMAN	(5) FT_1-cycle_QC1	2	2	1	y6	490.258382	759.424696	6.13	15264	494.265481	767.438895	6.13	2405
GYQELLEK	sp|P02771|FETA_HUMAN	(5) FT_1-cycle_QC1	3	2	1	y6	490.258382	759.424696	6.09	14163	494.265481	767.438895	6.09	2278
VDFTEIQK	sp|P02771|FETA_HUMAN	(5) FT_1-cycle_QC1	1	2	1	b2	490.258382	215.102633	6.13	7504	494.265481	215.102633	6.13	716
VDFTEIQK	sp|P02771|FETA_HUMAN	(5) FT_1-cycle_QC1	2	2	1	b2	490.258382	215.102633	5.89	11710	494.265481	215.102633	5.89	1141
VDFTEIQK	sp|P02771|FETA_HUMAN	(5) FT_1-cycle_QC1	3	2	1	b2	490.258382	215.102633	5.81	21764	494.265481	215.102633	5.76	1999
GYQELLEK	sp|P02771|FETA_HUMAN	(5) FT_1-cycle_QC2	1	2	1	y6	490.258382	759.424696	6.21	12217	494.265481	767.438895	6.17	2865
GYQELLEK	sp|P02771|FETA_HUMAN	(5) FT_1-cycle_QC2	2	2	1	y6	490.258382	759.424696	6.17	12437	494.265481	767.438895	6.17	2987
GYQELLEK	sp|P02771|FETA_HUMAN	(5) FT_1-cycle_QC2	3	2	1	y6	490.258382	759.424696	6.25	13303	494.265481	767.438895	6.25	3050
VDFTEIQK	sp|P02771|FETA_HUMAN	(5) FT_1-cycle_QC2	1	2	1	b2	490.258382	215.102633	6.05	8676	494.265481	215.102633	6.05	1250
VDFTEIQK	sp|P02771|FETA_HUMAN	(5) FT_1-cycle_QC2	2	2	1	b2	490.258382	215.102633	6.13	8534	494.265481	215.102633	6.13	1285
VDFTEIQK	sp|P02771|FETA_HUMAN	(5) FT_1-cycle_QC2	3	2	1	b2	490.258382	215.102633	6.09	8558	494.265481	215.102633	6.09	1262
GYQELLEK	sp|P02771|FETA_HUMAN	(5) FT_1-cycle_QC3	1	2	1	y6	490.258382	759.424696	6.09	4294	494.265481	767.438895	6.09	35691
GYQELLEK	sp|P02771|FETA_HUMAN	(5) FT_1-cycle_QC3	2	2	1	y6	490.258382	759.424696	6.45	4671	494.265481	767.438895	6.45	45622
GYQELLEK	sp|P02771|FETA_HUMAN	(5) FT_1-cycle_QC3	3	2	1	y6	490.258382	759.424696	6.37	5893	494.265481	767.438895	6.37	56488
VDFTEIQK	sp|P02771|FETA_HUMAN	(5) FT_1-cycle_QC3	1	2	1	b2	490.258382	215.102633	6.17	14744	494.265481	215.102633	6.17	75967
VDFTEIQK	sp|P02771|FETA_HUMAN	(5) FT_1-cycle_QC3	2	2	1	b2	490.258382	215.102633	5.89	9901	494.265481	215.102633	5.89	59317
VDFTEIQK	sp|P02771|FETA_HUMAN	(5) FT_1-cycle_QC3	3	2	1	b2	490.258382	215.102633	5.93	9426	494.265481	215.102633	5.93	54337
GYQELLEK	sp|P02771|FETA_HUMAN	(5) FT_1-cycle_QC4	1	2	1	y6	490.258382	759.424696	6.29	4647	494.265481	767.438895	6.29	56063
GYQELLEK	sp|P02771|FETA_HUMAN	(5) FT_1-cycle_QC4	2	2	1	y6	490.258382	759.424696	6.09	23999	494.265481	767.438895	6.09	272235
GYQELLEK	sp|P02771|FETA_HUMAN	(5) FT_1-cycle_QC4	3	2	1	y6	490.258382	759.424696	6.05	26077	494.265481	767.438895	6.05	278213
VDFTEIQK	sp|P02771|FETA_HUMAN	(5) FT_1-cycle_QC4	1	2	1	b2	490.258382	215.102633	6.41	12328	494.265481	215.102633	6.41	87671
VDFTEIQK	sp|P02771|FETA_HUMAN	(5) FT_1-cycle_QC4	2	2	1	b2	490.258382	215.102633	6.37	12237	494.265481	215.102633	6.37	87777
VDFTEIQK	sp|P02771|FETA_HUMAN	(5) FT_1-cycle_QC4	3	2	1	b2	490.258382	215.102633	6.25	12644	494.265481	215.102633	6.25	89899
GYQELLEK	sp|P02771|FETA_HUMAN	(5) FT_2-cycle_QC1	1	2	1	y6	490.258382	759.424696	5.76	12819	494.265481	767.438895	5.76	1820
GYQELLEK	sp|P02771|FETA_HUMAN	(5) FT_2-cycle_QC1	2	2	1	y6	490.258382	759.424696	5.72	12459	494.265481	767.438895	5.72	2004
GYQELLEK	sp|P02771|FETA_HUMAN	(5) FT_2-cycle_QC1	3	2	1	y6	490.258382	759.424696	5.85	101956	494.265481	767.438895	5.85	16761
VDFTEIQK	sp|P02771|FETA_HUMAN	(5) FT_2-cycle_QC1	1	2	1	b2	490.258382	215.102633	5.93	18006	494.265481	215.102633	5.93	1681
VDFTEIQK	sp|P02771|FETA_HUMAN	(5) FT_2-cycle_QC1	2	2	1	b2	490.258382	215.102633	6.17	18193	494.265481	215.102633	6.13	1791
VDFTEIQK	sp|P02771|FETA_HUMAN	(5) FT_2-cycle_QC1	3	2	1	b2	490.258382	215.102633	5.72	187133	494.265481	215.102633	5.72	16558
GYQELLEK	sp|P02771|FETA_HUMAN	(5) FT_2-cycle_QC2	1	2	1	y6	490.258382	759.424696	5.85	9003	494.265481	767.438895	5.89	2256
GYQELLEK	sp|P02771|FETA_HUMAN	(5) FT_2-cycle_QC2	2	2	1	y6	490.258382	759.424696	5.72	7728	494.265481	767.438895	5.72	1686
GYQELLEK	sp|P02771|FETA_HUMAN	(5) FT_2-cycle_QC2	3	2	1	y6	490.258382	759.424696	5.76	7466	494.265481	767.438895	5.76	1692
VDFTEIQK	sp|P02771|FETA_HUMAN	(5) FT_2-cycle_QC2	1	2	1	b2	490.258382	215.102633	6.01	2610	494.265481	215.102633	6.01	359
VDFTEIQK	sp|P02771|FETA_HUMAN	(5) FT_2-cycle_QC2	2	2	1	b2	490.258382	215.102633	6.09	4035	494.265481	215.102633	6.09	601
VDFTEIQK	sp|P02771|FETA_HUMAN	(5) FT_2-cycle_QC2	3	2	1	b2	490.258382	215.102633	6.05	2785	494.265481	215.102633	6.01	424
GYQELLEK	sp|P02771|FETA_HUMAN	(5) FT_2-cycle_QC3	1	2	1	y6	490.258382	759.424696	6.29	9140	494.265481	767.438895	6.29	82854
GYQELLEK	sp|P02771|FETA_HUMAN	(5) FT_2-cycle_QC3	2	2	1	y6	490.258382	759.424696	6.29	8676	494.265481	767.438895	6.29	81372
GYQELLEK	sp|P02771|FETA_HUMAN	(5) FT_2-cycle_QC3	3	2	1	y6	490.258382	759.424696	6.29	8645	494.265481	767.438895	6.29	79489
VDFTEIQK	sp|P02771|FETA_HUMAN	(5) FT_2-cycle_QC3	1	2	1	b2	490.258382	215.102633	6.25	9803	494.265481	215.102633	6.25	53271
VDFTEIQK	sp|P02771|FETA_HUMAN	(5) FT_2-cycle_QC3	2	2	1	b2	490.258382	215.102633	6.21	8678	494.265481	215.102633	6.21	49916
VDFTEIQK	sp|P02771|FETA_HUMAN	(5) FT_2-cycle_QC3	3	2	1	b2	490.258382	215.102633	6.09	8319	494.265481	215.102633	6.09	47079
GYQELLEK	sp|P02771|FETA_HUMAN	(5) FT_2-cycle_QC4	1	2	1	y6	490.258382	759.424696	6.09	1942	494.265481	767.438895	6.09	21701
GYQELLEK	sp|P02771|FETA_HUMAN	(5) FT_2-cycle_QC4	2	2	1	y6	490.258382	759.424696	5.85	8772	494.265481	767.438895	5.85	104279
GYQELLEK	sp|P02771|FETA_HUMAN	(5) FT_2-cycle_QC4	3	2	1	y6	490.258382	759.424696	6.21	9235	494.265481	767.438895	6.21	95929
VDFTEIQK	sp|P02771|FETA_HUMAN	(5) FT_2-cycle_QC4	1	2	1	b2	490.258382	215.102633	6.09	17581	494.265481	215.102633	6.09	125682
VDFTEIQK	sp|P02771|FETA_HUMAN	(5) FT_2-cycle_QC4	2	2	1	b2	490.258382	215.102633	6.21	9810	494.265481	215.102633	6.21	68680
VDFTEIQK	sp|P02771|FETA_HUMAN	(5) FT_2-cycle_QC4	3	2	1	b2	490.258382	215.102633	6.41	9799	494.265481	215.102633	6.41	69756
GYQELLEK	sp|P02771|FETA_HUMAN	(5) FT_3-cycle_QC1	1	2	1	y6	490.258382	759.424696	6.05	12591	494.265481	767.438895	6.05	1839
GYQELLEK	sp|P02771|FETA_HUMAN	(5) FT_3-cycle_QC1	2	2	1	y6	490.258382	759.424696	6.21	16523	494.265481	767.438895	6.21	2675
GYQELLEK	sp|P02771|FETA_HUMAN	(5) FT_3-cycle_QC1	3	2	1	y6	490.258382	759.424696	6.01	14064	494.265481	767.438895	6.01	2280
VDFTEIQK	sp|P02771|FETA_HUMAN	(5) FT_3-cycle_QC1	1	2	1	b2	490.258382	215.102633	6.17	8893	494.265481	215.102633	6.17	883
VDFTEIQK	sp|P02771|FETA_HUMAN	(5) FT_3-cycle_QC1	2	2	1	b2	490.258382	215.102633	5.89	11758	494.265481	215.102633	5.89	1107
VDFTEIQK	sp|P02771|FETA_HUMAN	(5) FT_3-cycle_QC1	3	2	1	b2	490.258382	215.102633	5.76	107767	494.265481	215.102633	5.76	9351
GYQELLEK	sp|P02771|FETA_HUMAN	(5) FT_3-cycle_QC2	1	2	1	y6	490.258382	759.424696	6.21	16416	494.265481	767.438895	6.25	4101
GYQELLEK	sp|P02771|FETA_HUMAN	(5) FT_3-cycle_QC2	2	2	1	y6	490.258382	759.424696	6.17	14103	494.265481	767.438895	6.17	3075
GYQELLEK	sp|P02771|FETA_HUMAN	(5) FT_3-cycle_QC2	3	2	1	y6	490.258382	759.424696	6.17	14311	494.265481	767.438895	6.17	3290
VDFTEIQK	sp|P02771|FETA_HUMAN	(5) FT_3-cycle_QC2	1	2	1	b2	490.258382	215.102633	6.13	3875	494.265481	215.102633	6.17	598
VDFTEIQK	sp|P02771|FETA_HUMAN	(5) FT_3-cycle_QC2	2	2	1	b2	490.258382	215.102633	6.05	8894	494.265481	215.102633	6.05	1153
VDFTEIQK	sp|P02771|FETA_HUMAN	(5) FT_3-cycle_QC2	3	2	1	b2	490.258382	215.102633	6.13	5471	494.265481	215.102633	6.17	835
GYQELLEK	sp|P02771|FETA_HUMAN	(5) FT_3-cycle_QC3	1	2	1	y6	490.258382	759.424696	6.25	9633	494.265481	767.438895	6.25	89297
GYQELLEK	sp|P02771|FETA_HUMAN	(5) FT_3-cycle_QC3	2	2	1	y6	490.258382	759.424696	6.09	1282	494.265481	767.438895	6.09	12648
GYQELLEK	sp|P02771|FETA_HUMAN	(5) FT_3-cycle_QC3	3	2	1	y6	490.258382	759.424696	6.05	3267	494.265481	767.438895	6.05	27844
VDFTEIQK	sp|P02771|FETA_HUMAN	(5) FT_3-cycle_QC3	1	2	1	b2	490.258382	215.102633	5.85	1829	494.265481	215.102633	5.85	9765
VDFTEIQK	sp|P02771|FETA_HUMAN	(5) FT_3-cycle_QC3	2	2	1	b2	490.258382	215.102633	5.76	3247	494.265481	215.102633	5.81	19010
VDFTEIQK	sp|P02771|FETA_HUMAN	(5) FT_3-cycle_QC3	3	2	1	b2	490.258382	215.102633	6.01	5055	494.265481	215.102633	6.01	28621
GYQELLEK	sp|P02771|FETA_HUMAN	(5) FT_3-cycle_QC4	1	2	1	y6	490.258382	759.424696	6.09	14394	494.265481	767.438895	6.09	164032
GYQELLEK	sp|P02771|FETA_HUMAN	(5) FT_3-cycle_QC4	2	2	1	y6	490.258382	759.424696	6.09	16103	494.265481	767.438895	6.09	178999
GYQELLEK	sp|P02771|FETA_HUMAN	(5) FT_3-cycle_QC4	3	2	1	y6	490.258382	759.424696	6.09	2455	494.265481	767.438895	6.09	27907
VDFTEIQK	sp|P02771|FETA_HUMAN	(5) FT_3-cycle_QC4	1	2	1	b2	490.258382	215.102633	6.17	17635	494.265481	215.102633	6.17	126619
VDFTEIQK	sp|P02771|FETA_HUMAN	(5) FT_3-cycle_QC4	2	2	1	b2	490.258382	215.102633	6.17	18395	494.265481	215.102633	6.17	126260
VDFTEIQK	sp|P02771|FETA_HUMAN	(5) FT_3-cycle_QC4	3	2	1	b2	490.258382	215.102633	6.13	17212	494.265481	215.102633	6.13	125249
GYQELLEK	sp|P02771|FETA_HUMAN	(5) FT_4-cycle_QC1	1	2	1	y6	490.258382	759.424696	6.05	13240	494.265481	767.438895	6.05	1902
GYQELLEK	sp|P02771|FETA_HUMAN	(5) FT_4-cycle_QC1	2	2	1	y6	490.258382	759.424696	6.05	13357	494.265481	767.438895	6.05	1970
GYQELLEK	sp|P02771|FETA_HUMAN	(5) FT_4-cycle_QC1	3	2	1	y6	490.258382	759.424696	6.05	15051	494.265481	767.438895	6.05	2461
VDFTEIQK	sp|P02771|FETA_HUMAN	(5) FT_4-cycle_QC1	1	2	1	b2	490.258382	215.102633	5.81	18848	494.265481	215.102633	5.76	1842
VDFTEIQK	sp|P02771|FETA_HUMAN	(5) FT_4-cycle_QC1	2	2	1	b2	490.258382	215.102633	6.25	3746	494.265481	215.102633	6.29	340
VDFTEIQK	sp|P02771|FETA_HUMAN	(5) FT_4-cycle_QC1	3	2	1	b2	490.258382	215.102633	5.85	17238	494.265481	215.102633	5.85	1527
GYQELLEK	sp|P02771|FETA_HUMAN	(5) FT_4-cycle_QC2	1	2	1	y6	490.258382	759.424696	6.29	2050	494.265481	767.438895	6.29	502
GYQELLEK	sp|P02771|FETA_HUMAN	(5) FT_4-cycle_QC2	2	2	1	y6	490.258382	759.424696	6.29	5919	494.265481	767.438895	6.29	1291
GYQELLEK	sp|P02771|FETA_HUMAN	(5) FT_4-cycle_QC2	3	2	1	y6	490.258382	759.424696	6.29	6175	494.265481	767.438895	6.33	1383
VDFTEIQK	sp|P02771|FETA_HUMAN	(5) FT_4-cycle_QC2	1	2	1	b2	490.258382	215.102633	6.17	6372	494.265481	215.102633	6.17	849
VDFTEIQK	sp|P02771|FETA_HUMAN	(5) FT_4-cycle_QC2	2	2	1	b2	490.258382	215.102633	6.13	6901	494.265481	215.102633	6.17	1025
VDFTEIQK	sp|P02771|FETA_HUMAN	(5) FT_4-cycle_QC2	3	2	1	b2	490.258382	215.102633	6.21	4727	494.265481	215.102633	6.25	686
GYQELLEK	sp|P02771|FETA_HUMAN	(5) FT_4-cycle_QC3	1	2	1	y6	490.258382	759.424696	5.76	10952	494.265481	767.438895	5.72	99968
GYQELLEK	sp|P02771|FETA_HUMAN	(5) FT_4-cycle_QC3	2	2	1	y6	490.258382	759.424696	5.72	10671	494.265481	767.438895	5.68	95048
GYQELLEK	sp|P02771|FETA_HUMAN	(5) FT_4-cycle_QC3	3	2	1	y6	490.258382	759.424696	5.64	10312	494.265481	767.438895	5.64	92345
VDFTEIQK	sp|P02771|FETA_HUMAN	(5) FT_4-cycle_QC3	1	2	1	b2	490.258382	215.102633	6.05	12696	494.265481	215.102633	6.05	72986
VDFTEIQK	sp|P02771|FETA_HUMAN	(5) FT_4-cycle_QC3	2	2	1	b2	490.258382	215.102633	6.09	13897	494.265481	215.102633	6.09	76767
VDFTEIQK	sp|P02771|FETA_HUMAN	(5) FT_4-cycle_QC3	3	2	1	b2	490.258382	215.102633	5.97	10392	494.265481	215.102633	5.97	55390
GYQELLEK	sp|P02771|FETA_HUMAN	(5) FT_4-cycle_QC4	1	2	1	y6	490.258382	759.424696	6.21	11076	494.265481	767.438895	6.21	117785
GYQELLEK	sp|P02771|FETA_HUMAN	(5) FT_4-cycle_QC4	2	2	1	y6	490.258382	759.424696	6.21	11884	494.265481	767.438895	6.21	138654
GYQELLEK	sp|P02771|FETA_HUMAN	(5) FT_4-cycle_QC4	3	2	1	y6	490.258382	759.424696	6.21	13283	494.265481	767.438895	6.21	140922
VDFTEIQK	sp|P02771|FETA_HUMAN	(5) FT_4-cycle_QC4	1	2	1	b2	490.258382	215.102633	4.79	11611	494.265481	215.102633	4.87	79730
VDFTEIQK	sp|P02771|FETA_HUMAN	(5) FT_4-cycle_QC4	2	2	1	b2	490.258382	215.102633	4.87	11062	494.265481	215.102633	5.04	73906
VDFTEIQK	sp|P02771|FETA_HUMAN	(5) FT_4-cycle_QC4	3	2	1	b2	490.258382	215.102633	4.91	10714	494.265481	215.102633	4.87	78178
GYQELLEK	sp|P02771|FETA_HUMAN	(5) FT_5-cycle_QC1	1	2	1	y6	490.258382	759.424696	6.25	2429	494.265481	767.438895	6.25	371
GYQELLEK	sp|P02771|FETA_HUMAN	(5) FT_5-cycle_QC1	2	2	1	y6	490.258382	759.424696	6.25	2283	494.265481	767.438895	6.25	356
GYQELLEK	sp|P02771|FETA_HUMAN	(5) FT_5-cycle_QC1	3	2	1	y6	490.258382	759.424696	5.76	35590	494.265481	767.438895	5.81	5089
VDFTEIQK	sp|P02771|FETA_HUMAN	(5) FT_5-cycle_QC1	1	2	1	b2	490.258382	215.102633	5.81	165223	494.265481	215.102633	5.81	14657
VDFTEIQK	sp|P02771|FETA_HUMAN	(5) FT_5-cycle_QC1	2	2	1	b2	490.258382	215.102633	5.72	174544	494.265481	215.102633	5.72	15822
VDFTEIQK	sp|P02771|FETA_HUMAN	(5) FT_5-cycle_QC1	3	2	1	b2	490.258382	215.102633	5.81	12102	494.265481	215.102633	5.76	1146
GYQELLEK	sp|P02771|FETA_HUMAN	(5) FT_5-cycle_QC2	1	2	1	y6	490.258382	759.424696	6.21	8468	494.265481	767.438895	6.21	1875
GYQELLEK	sp|P02771|FETA_HUMAN	(5) FT_5-cycle_QC2	2	2	1	y6	490.258382	759.424696	6.25	3318	494.265481	767.438895	6.25	773
GYQELLEK	sp|P02771|FETA_HUMAN	(5) FT_5-cycle_QC2	3	2	1	y6	490.258382	759.424696	6.25	4907	494.265481	767.438895	6.25	1129
VDFTEIQK	sp|P02771|FETA_HUMAN	(5) FT_5-cycle_QC2	1	2	1	b2	490.258382	215.102633	5.93	7346	494.265481	215.102633	5.97	1129
VDFTEIQK	sp|P02771|FETA_HUMAN	(5) FT_5-cycle_QC2	2	2	1	b2	490.258382	215.102633	5.48	9437	494.265481	215.102633	5.48	1294
VDFTEIQK	sp|P02771|FETA_HUMAN	(5) FT_5-cycle_QC2	3	2	1	b2	490.258382	215.102633	5.4	9299	494.265481	215.102633	5.4	1240
GYQELLEK	sp|P02771|FETA_HUMAN	(5) FT_5-cycle_QC3	1	2	1	y6	490.258382	759.424696	6.01	3327	494.265481	767.438895	6.01	27295
GYQELLEK	sp|P02771|FETA_HUMAN	(5) FT_5-cycle_QC3	2	2	1	y6	490.258382	759.424696	6.01	2175	494.265481	767.438895	6.01	18372
GYQELLEK	sp|P02771|FETA_HUMAN	(5) FT_5-cycle_QC3	3	2	1	y6	490.258382	759.424696	6.09	2223	494.265481	767.438895	6.09	21984
VDFTEIQK	sp|P02771|FETA_HUMAN	(5) FT_5-cycle_QC3	1	2	1	b2	490.258382	215.102633	6.09	7786	494.265481	215.102633	6.09	43581
VDFTEIQK	sp|P02771|FETA_HUMAN	(5) FT_5-cycle_QC3	2	2	1	b2	490.258382	215.102633	6.13	11744	494.265481	215.102633	6.13	66418
VDFTEIQK	sp|P02771|FETA_HUMAN	(5) FT_5-cycle_QC3	3	2	1	b2	490.258382	215.102633	6.17	8943	494.265481	215.102633	6.21	47485
GYQELLEK	sp|P02771|FETA_HUMAN	(5) FT_5-cycle_QC4	1	2	1	y6	490.258382	759.424696	6.33	13148	494.265481	767.438895	6.33	144748
GYQELLEK	sp|P02771|FETA_HUMAN	(5) FT_5-cycle_QC4	2	2	1	y6	490.258382	759.424696	6.33	13186	494.265481	767.438895	6.33	142438
GYQELLEK	sp|P02771|FETA_HUMAN	(5) FT_5-cycle_QC4	3	2	1	y6	490.258382	759.424696	6.33	13577	494.265481	767.438895	6.29	149646
VDFTEIQK	sp|P02771|FETA_HUMAN	(5) FT_5-cycle_QC4	1	2	1	b2	490.258382	215.102633	6.17	15051	494.265481	215.102633	6.17	106527
VDFTEIQK	sp|P02771|FETA_HUMAN	(5) FT_5-cycle_QC4	2	2	1	b2	490.258382	215.102633	6.13	15361	494.265481	215.102633	6.13	103668
VDFTEIQK	sp|P02771|FETA_HUMAN	(5) FT_5-cycle_QC4	3	2	1	b2	490.258382	215.102633	5.89	10100	494.265481	215.102633	5.89	70837
GYQELLEK	sp|P02771|FETA_HUMAN	(5) FT_6-cycle_QC1	1	2	1	y6	490.258382	759.424696	6.37	3796	494.265481	767.438895	6.37	574
GYQELLEK	sp|P02771|FETA_HUMAN	(5) FT_6-cycle_QC1	2	2	1	y6	490.258382	759.424696	5.76	50869	494.265481	767.438895	5.76	7820
GYQELLEK	sp|P02771|FETA_HUMAN	(5) FT_6-cycle_QC1	3	2	1	y6	490.258382	759.424696	5.76	46293	494.265481	767.438895	5.76	6649
VDFTEIQK	sp|P02771|FETA_HUMAN	(5) FT_6-cycle_QC1	1	2	1	b2	490.258382	215.102633	5.28	10856	494.265481	215.102633	5.24	1017
VDFTEIQK	sp|P02771|FETA_HUMAN	(5) FT_6-cycle_QC1	2	2	1	b2	490.258382	215.102633	5.4	9334	494.265481	215.102633	5.4	811
VDFTEIQK	sp|P02771|FETA_HUMAN	(5) FT_6-cycle_QC1	3	2	1	b2	490.258382	215.102633	5.56	92746	494.265481	215.102633	5.6	8503
GYQELLEK	sp|P02771|FETA_HUMAN	(5) FT_6-cycle_QC2	1	2	1	y6	490.258382	759.424696	6.29	11119	494.265481	767.438895	6.29	2552
GYQELLEK	sp|P02771|FETA_HUMAN	(5) FT_6-cycle_QC2	2	2	1	y6	490.258382	759.424696	6.49	3511	494.265481	767.438895	6.49	804
GYQELLEK	sp|P02771|FETA_HUMAN	(5) FT_6-cycle_QC2	3	2	1	y6	490.258382	759.424696	6.41	8804	494.265481	767.438895	6.41	1969
VDFTEIQK	sp|P02771|FETA_HUMAN	(5) FT_6-cycle_QC2	1	2	1	b2	490.258382	215.102633	5.16	12484	494.265481	215.102633	5.2	1696
VDFTEIQK	sp|P02771|FETA_HUMAN	(5) FT_6-cycle_QC2	2	2	1	b2	490.258382	215.102633	5	11172	494.265481	215.102633	5.08	1573
VDFTEIQK	sp|P02771|FETA_HUMAN	(5) FT_6-cycle_QC2	3	2	1	b2	490.258382	215.102633	5	13352	494.265481	215.102633	5.2	1933
GYQELLEK	sp|P02771|FETA_HUMAN	(5) FT_6-cycle_QC3	1	2	1	y6	490.258382	759.424696	6.21	14039	494.265481	767.438895	6.21	124949
GYQELLEK	sp|P02771|FETA_HUMAN	(5) FT_6-cycle_QC3	2	2	1	y6	490.258382	759.424696	6.21	18534	494.265481	767.438895	6.21	165320
GYQELLEK	sp|P02771|FETA_HUMAN	(5) FT_6-cycle_QC3	3	2	1	y6	490.258382	759.424696	6.25	17668	494.265481	767.438895	6.25	155071
VDFTEIQK	sp|P02771|FETA_HUMAN	(5) FT_6-cycle_QC3	1	2	1	b2	490.258382	215.102633	6.21	11440	494.265481	215.102633	6.21	61728
VDFTEIQK	sp|P02771|FETA_HUMAN	(5) FT_6-cycle_QC3	2	2	1	b2	490.258382	215.102633	6.17	4783	494.265481	215.102633	6.21	27771
VDFTEIQK	sp|P02771|FETA_HUMAN	(5) FT_6-cycle_QC3	3	2	1	b2	490.258382	215.102633	5.81	13802	494.265481	215.102633	5.81	71934
GYQELLEK	sp|P02771|FETA_HUMAN	(5) FT_6-cycle_QC4	1	2	1	y6	490.258382	759.424696	6.41	11385	494.265481	767.438895	6.41	124677
GYQELLEK	sp|P02771|FETA_HUMAN	(5) FT_6-cycle_QC4	2	2	1	y6	490.258382	759.424696	6.41	10605	494.265481	767.438895	6.41	113609
GYQELLEK	sp|P02771|FETA_HUMAN	(5) FT_6-cycle_QC4	3	2	1	y6	490.258382	759.424696	6.45	10005	494.265481	767.438895	6.41	110641
VDFTEIQK	sp|P02771|FETA_HUMAN	(5) FT_6-cycle_QC4	1	2	1	b2	490.258382	215.102633	5.6	2759	494.265481	215.102633	5.6	18128
VDFTEIQK	sp|P02771|FETA_HUMAN	(5) FT_6-cycle_QC4	2	2	1	b2	490.258382	215.102633	5.76	14800	494.265481	215.102633	5.76	110702
VDFTEIQK	sp|P02771|FETA_HUMAN	(5) FT_6-cycle_QC4	3	2	1	b2	490.258382	215.102633	6.09	10868	494.265481	215.102633	6.09	71836
GYQELLEK	sp|P02771|FETA_HUMAN	(5) FT_7-cycle_QC1	1	2	1	y6	490.258382	759.424696	5.81	40000	494.265481	767.438895	5.85	5861
GYQELLEK	sp|P02771|FETA_HUMAN	(5) FT_7-cycle_QC1	2	2	1	y6	490.258382	759.424696	5.81	38930	494.265481	767.438895	5.85	5797
GYQELLEK	sp|P02771|FETA_HUMAN	(5) FT_7-cycle_QC1	3	2	1	y6	490.258382	759.424696	6.29	7590	494.265481	767.438895	6.25	1155
VDFTEIQK	sp|P02771|FETA_HUMAN	(5) FT_7-cycle_QC1	1	2	1	b2	490.258382	215.102633	5.93	13928	494.265481	215.102633	5.93	1290
VDFTEIQK	sp|P02771|FETA_HUMAN	(5) FT_7-cycle_QC1	2	2	1	b2	490.258382	215.102633	5.85	13975	494.265481	215.102633	5.85	1205
VDFTEIQK	sp|P02771|FETA_HUMAN	(5) FT_7-cycle_QC1	3	2	1	b2	490.258382	215.102633	5.72	11435	494.265481	215.102633	5.72	1061
GYQELLEK	sp|P02771|FETA_HUMAN	(5) FT_7-cycle_QC2	1	2	1	y6	490.258382	759.424696	6.33	11575	494.265481	767.438895	6.33	2648
GYQELLEK	sp|P02771|FETA_HUMAN	(5) FT_7-cycle_QC2	2	2	1	y6	490.258382	759.424696	6.29	11572	494.265481	767.438895	6.29	2659
GYQELLEK	sp|P02771|FETA_HUMAN	(5) FT_7-cycle_QC2	3	2	1	y6	490.258382	759.424696	6.29	12441	494.265481	767.438895	6.29	2759
VDFTEIQK	sp|P02771|FETA_HUMAN	(5) FT_7-cycle_QC2	1	2	1	b2	490.258382	215.102633	6.05	12245	494.265481	215.102633	6.05	1727
VDFTEIQK	sp|P02771|FETA_HUMAN	(5) FT_7-cycle_QC2	2	2	1	b2	490.258382	215.102633	6.09	7969	494.265481	215.102633	6.09	1110
VDFTEIQK	sp|P02771|FETA_HUMAN	(5) FT_7-cycle_QC2	3	2	1	b2	490.258382	215.102633	6.09	7982	494.265481	215.102633	6.09	1119
GYQELLEK	sp|P02771|FETA_HUMAN	(5) FT_7-cycle_QC3	1	2	1	y6	490.258382	759.424696	5.97	1980	494.265481	767.438895	5.97	18198
GYQELLEK	sp|P02771|FETA_HUMAN	(5) FT_7-cycle_QC3	2	2	1	y6	490.258382	759.424696	5.93	10324	494.265481	767.438895	5.93	86058
GYQELLEK	sp|P02771|FETA_HUMAN	(5) FT_7-cycle_QC3	3	2	1	y6	490.258382	759.424696	5.89	10089	494.265481	767.438895	5.85	86464
VDFTEIQK	sp|P02771|FETA_HUMAN	(5) FT_7-cycle_QC3	1	2	1	b2	490.258382	215.102633	6.09	8311	494.265481	215.102633	6.13	44232
VDFTEIQK	sp|P02771|FETA_HUMAN	(5) FT_7-cycle_QC3	2	2	1	b2	490.258382	215.102633	6.09	8262	494.265481	215.102633	6.09	44445
VDFTEIQK	sp|P02771|FETA_HUMAN	(5) FT_7-cycle_QC3	3	2	1	b2	490.258382	215.102633	6.29	14964	494.265481	215.102633	6.29	84705
GYQELLEK	sp|P02771|FETA_HUMAN	(5) FT_7-cycle_QC4	1	2	1	y6	490.258382	759.424696	6.09	25976	494.265481	767.438895	6.09	284152
GYQELLEK	sp|P02771|FETA_HUMAN	(5) FT_7-cycle_QC4	2	2	1	y6	490.258382	759.424696	6.09	27573	494.265481	767.438895	6.09	290201
GYQELLEK	sp|P02771|FETA_HUMAN	(5) FT_7-cycle_QC4	3	2	1	y6	490.258382	759.424696	6.09	26682	494.265481	767.438895	6.05	298173
VDFTEIQK	sp|P02771|FETA_HUMAN	(5) FT_7-cycle_QC4	1	2	1	b2	490.258382	215.102633	4.83	8853	494.265481	215.102633	4.87	59581
VDFTEIQK	sp|P02771|FETA_HUMAN	(5) FT_7-cycle_QC4	2	2	1	b2	490.258382	215.102633	4.87	15830	494.265481	215.102633	4.91	110070
VDFTEIQK	sp|P02771|FETA_HUMAN	(5) FT_7-cycle_QC4	3	2	1	b2	490.258382	215.102633	5.04	15665	494.265481	215.102633	5.08	107766
